# Supplementary material for: Coordinated reprogramming of renal cancer transcriptome, metabolome and secretome associates with immune tumor infiltration
Source: Cancer Cell Int. 2023 Jan 5;23:2. doi: 10.1186/s12935-022-02845-y (PMC9814214; doi:10.1186/s12935-022-02845-y)
Supplement: Supplementary file 1 — Additional file 1: Table S1. The conditions of ELISA assays. Table S2. Sequences of primers used for qPCR reactions. Table S3. The characteristics of tissue samples used for RNA isolation. N.D.: not determined. Table S4. The result of proteomic analysis of conditioned media isolated from five ccRCC-derived cell lines: Caki-1, KIJ265T, KIJ308T, A498, and 786–0, compared with conditioned media isolated from RPTEC cell line, derived from normal proximal tubules. Table S5. The results of microarray transcriptomic analysis of ccRCC-derived cell lines (Caki-1, KIJ265T) compared with RPTEC cell line, derived from normal proximal tubules. Table S6. The result of GO enrichment analysis of genes commonly altered in Caki-1 and KIJ265T cells when compared with RPTEC. Top enriched GO terms are shown. The analysis was performed using ShinyGO 0.76 (http://bioinformatics.sdstate.edu/go/). Table S7. The expression of genes involved in secretion and trafficking in ccRCC tumors. The table shows gene expression in TCGA data, KIRC cohort, analyzed using ENCORI platform (https://starbase.sysu.edu.cn/). Table S8. Correlations between the expression of the 85 genes encoding proteins of ccRCC secretome and the immune infiltration in ccRCC tumors. The analysis was performed using http://timer.comp-genomics.org/. Table S9. GO enrichment analysis of genes of which expression correlates with SPARC in KIRC, BRCA, and COAD TCGA data. The list of genes correlating with SPARC in KIRC, BRCA, and COAD tumors was generated using UALCAN platform. GO analysis was performed using ShinyGO (http://bioinformatics.sdstate.edu/go/). Table S10. The association of 85 secretome genes with immune infiltration in 40 cancer types and > 12,000 tumor samples. The analysis was performed using http://timer.comp-genomics.org/. Table S11. The results of GC–MS analysis of ccRCC-conditioned media. The table shows metabolites altered in CM from five RCC-derived cell lines when compared with RPTEC. [file 12935_2022_2845_MOESM1_ESM.zip › Supplementary Data/Table S11_ESM.xlsx]

## Sheet: Supplementary Table S11
Table S11
The results of GC-MS analysis of ccRCC-conditioned media. The table shows metabolites altered in CM from five RCC-derived cell lines when compared with RPTEC.

## Sheet: Metabolites
		Caki-1 CM/RPTEC CM	0	0		KIJ265-T CM/RPTEC CM				KIJ308-T CM/RPTEC CM				A498 CM/RPTEC CM				786-O CM/RPTEC CM	0	0
Metabolite name in HMDB	HMDB ID	p-value	lg2 ratio	Fold Change	adjusted P	p-value	lg2 ratio	Fold Change	adjusted P	p-value	lg2 ratio	Fold Change	adjusted P	p-value	lg2 ratio	Fold Change	adjusted P	p-value	lg2 ratio	Fold Change	adjusted P
cis-4-Hydroxyproline	HMDB0240251	0.00169543	4.94294	30.7591	0.011656	0.0100132	2.0744	4.21168	0.0272446	0.106251	1.58145	2.9927	0.265626	0.0364571	2.31348	4.9708	0.133676	0.000233443	4.44113	21.7226	0.00256787
Succinic acid	HMDB0000254	2.95562e-06	2.81022	7.01392	0.000162559	0.0940658	1.58135	2.99251	0.939883	0.666992	0.0898233	1.06424	0.764262	0.0472426	4.59324	24.1381	0.136755	0.00583227	2.11179	4.32227	0.024675
L-Cysteine	HMDB0000574	0.00689523	1.94907	3.86126	0.0344761	0.000437754	2.54676	5.84319	0.078263	0.00543842	2.66366	6.33639	0.0271921	0.00187168	3.91613	15.0963	0.0514712	1.18649e-05	3.44084	10.8592	0.000652567
L-Lactic acid	HMDB0000190	0.000119243	1.93429	3.82189	0.00218612	0.00207006	2.12066	4.34894	0.488525	0.000613194	1.90596	3.74759	0.0112419	0.0148545	1.98409	3.95612	0.068083	3.2978e-05	2.66999	6.36423	0.000906894
Erythritol	HMDB0002994	0.000433731	1.79314	3.46568	0.00397587	0.00269193	2.31891	4.98957	0.0693641	0.00227216	1.36116	2.56892	0.0178527	0.0181147	3.09634	8.55244	0.0766389	0.000155184	2.12495	4.36189	0.00213379
Fumaric acid	HMDB0000134	0.00040579	1.76963	3.40966	0.00446369	0.0259719	2.05233	4.14776	0.102033	0.00473574	2.03567	4.10014	0.0260466	0.0140246	1.62384	3.08193	0.0701229	0.0838588	1.61331	3.05952	0.144132
L-Aspartic acid	HMDB0000191	0.000300239	1.45951	2.75014	0.00412829	0.768995	0.0709303	1.05039	0.052239	0.813199	-0.0839682	0.943459	0.828258	0.0340109	0.83544	1.7844	0.133614	0.0314127	1.04175	2.05872	0.0822715
L-Proline	HMDB0000162	0.000973131	1.03613	2.05071	0.00764603	0.206375	0.4506	1.36661	0.708417	0.0423644	0.385777	1.30656	0.137061	0.100284	0.966172	1.95365	0.190193	0.00236314	1.89679	3.72385	0.0144414
L-Tyrosine	HMDB0000158	0.404185	0.904296	1.87163	0.5422	0.282583	-0.962256	0.513254	0.935457	0.32158	0.704644	1.62974	0.50534	0.038914	1.14495	2.21139	0.133767	0.0930756	1.30562	2.4719	0.150564
MG(16:0/0:0/0:0), synonym: 1-Monohexadecanoylglycerol	HMDB0011564	0.303951	0.804752	1.74685	0.506585	0.79584	-0.0330077	0.977381	0.566268	0.00185919	0.562932	1.47727	0.0204511	0.00381062	0.493373	1.40773	0.0419169	0.195423	0.2673	1.20355	0.268706
HMDB0000056	C00099	0.00679239	0.752599	1.68482	0.0373581	0.0444067	0.4265	1.34397	0.0611915	0.696472	-0.058426	0.960311	0.781754	0.498364	0.297243	1.22879	0.571042	0.667284	0.0775888	1.05525	0.705781
Putrescine	HMDB0001414	0.366071	0.600874	1.51664	0.544159	0.777547	0.123189	1.08914	0.691989	0.000546718	1.97511	3.93158	0.0150347	0.186983	1.69199	3.23101	0.311638	0.000352907	1.9916	3.97677	0.00323498
Fructose 6-phosphate	HMDB0000124	0.0279493	0.377004	1.29864	0.0904242	0.664539	-0.0612199	0.958453	0.0660277	0.434111	0.290855	1.22336	0.568478	0.157382	0.375175	1.297	0.279226	0.328513	-0.417611	0.748663	0.430196
Adenine	HMDB0000034	0.00934204	0.350015	1.27457	0.0428177	0.384644	0.113585	1.08191	0.0379511	0.184837	0.501944	1.41612	0.37652	0.364751	0.164241	1.12058	0.455938	0.0567857	0.336602	1.26278	0.124928
L-Asparagine	HMDB0000168	0.364106	0.211262	1.1577	0.556273	0.267299	0.440935	1.35748	0.0464047	0.0150381	1.26044	2.39569	0.0551398	0.0534105	1.14408	2.21006	0.133526	0.119572	0.902177	1.86888	0.187899
Glycine	HMDB0000123	0.0248538	0.110332	1.07948	0.0854349	0.0150802	0.105507	1.07587	0.515938	0.0606897	0.0824057	1.05878	0.166897	0.0106408	0.152866	1.11178	0.0650272	0.00237093	0.212521	1.15871	0.0130401
myo-Inositol	HMDB0000211	0.0309115	0.0729578	1.05187	0.0944518	0.00570302	0.0587155	1.04154	0.565857	0.11874	0.187797	1.13902	0.272112	0.161855	-0.0897493	0.939686	0.278188	0.0793105	0.111322	1.08022	0.150417
L-Histidine	HMDB0000177	0.466574	0.0655453	1.04648	0.596781	0.993343	-0.000499724	0.999654	0.512905	0.0494792	0.29276	1.22498	0.151186	0.0827841	0.1711	1.12592	0.162612	0.124693	0.123475	1.08936	0.190503
D-glucose	HMDB0000122	0.820924	0.0198824	1.01388	0.868285	0.872563	-0.0123997	0.991442	0.232365	0.0322728	0.22117	1.16568	0.110938	0.450965	0.104077	1.07481	0.539198	0.934858	0.00825818	1.00574	0.934858
Glyceric acid	HMDB0000139	0.97479	-0.00216458	0.998501	0.992842	0.489452	0.0874204	1.06247	0.264948	0.144251	0.106967	1.07696	0.317352	0.869576	-0.00940341	0.993503	0.902391	0.0229974	-0.354559	0.782109	0.0744033
Tyramine	HMDB0000306	0.538985	-0.0174659	0.987967	0.617587	0.963745	0.00105143	1.00073	0.940999	0.208808	0.0961635	1.06893	0.396016	0.997695	0.000177291	1.00012	0.997695	0.0263554	0.0728495	1.05179	0.0724774
L-Lysine	HMDB0000182	0.468447	-0.0199282	0.986282	0.585559	0.770798	0.00714766	1.00497	0.555074	0.39323	0.0543703	1.03841	0.600768	0.822808	-0.0127496	0.991202	0.870278	0.0389464	0.0619828	1.0439	0.097366
L-Serine	HMDB0000187	0.390046	-0.0214191	0.985263	0.536313	0.280616	0.0275653	1.01929	0.898687	0.419444	0.0371188	1.02606	0.591524	0.0471905	0.0603638	1.04273	0.144193	0.00829453	-0.265375	0.831983	0.0325857
L-Leucine	HMDB0000687	0.0412714	-0.0608407	0.958705	0.11947	0.70261	-0.012008	0.991711	0.571625	0.778835	0.0125816	1.00876	0.808225	0.0112999	-0.0765522	0.948321	0.0621495	0.430545	-0.0298555	0.979518	0.526222
L-Arginine	HMDB0000517	0.75408	-0.0878719	0.94091	0.813223	0.214488	0.171335	1.1261	0.0359838	0.00195156	-1.04916	0.48325	0.0178893	0.513811	-0.288121	0.818968	0.576727	0.0253871	-0.77361	0.584952	0.0734889
Ribitol	HMDB0000508	0.343737	-0.135598	0.910292	0.540158	0.000990711	-1.82619	0.282009	0.870229	0.000429771	-1.98318	0.252932	0.0236374	0.00208952	-1.29723	0.406906	0.0383079	0.00178614	-0.999285	0.500248	0.0140339
L-Alanine	HMDB0000161	0.488975	-0.151763	0.90015	0.572205	0.896892	0.0216545	1.01512	0.0370141	0.00458208	-1.44006	0.368553	0.0280016	0.259765	-0.339955	0.790066	0.366336	0.0897897	-0.464472	0.724736	0.14965
D-Maltose	HMDB0000163	0.113702	-0.154186	0.898639	0.271896	0.490683	-0.155874	0.897589	0.560029	0.423651	0.221196	1.1657	0.58252	0.0441375	-0.306261	0.808735	0.142798	0.649044	-0.141949	0.906294	0.69995
L-Cystine	HMDB0000192	0.0166288	-0.181062	0.882053	0.0609722	0.0075984	-0.402437	0.756579	0.56544	0.318158	-0.227717	0.853985	0.514668	0.00577548	-1.60617	0.328468	0.0453788	0.00290667	-0.887097	0.540701	0.0145333
L-Glutamic acid	HMDB0000148	0.46974	-0.203113	0.868674	0.574127	0.0142296	0.829568	1.77715	0.287423	0.200158	-0.489336	0.712353	0.393167	0.0628293	0.590682	1.50596	0.143984	0.195354	0.339869	1.26564	0.275499
Ascorbic acid	HMDB0000044	0.0156282	-0.262162	0.833837	0.0613963	0.0156065	-0.361079	0.778582	0.0522777	0.932024	0.0127986	1.00891	0.932024	0.280576	-0.175546	0.885432	0.385792	0.00186118	-0.824792	0.564564	0.0127956
Ornithine	HMDB0000214	0.136651	-0.300882	0.811756	0.289069	0.00327125	-0.277801	0.824847	0.610713	0.109738	-0.221826	0.857479	0.262417	0.297891	-0.347814	0.785774	0.39961	0.0593007	-0.642309	0.640687	0.125444
Pyroglutamic acid	HMDB0000267	0.126825	-0.523804	0.695536	0.29064	0.377532	-0.210955	0.863965	0.832167	0.00544337	-2.03693	0.243681	0.0249488	0.0701393	-0.760032	0.590483	0.148372	0.0111793	-1.33172	0.397293	0.0409909
Malic acid	HMDB0000156	0.205279	-0.526862	0.694063	0.376345	0.724067	-0.101347	0.932162	0.574023	0.00767014	-3.07516	0.118655	0.0324506	0.0474794	-1.32012	0.4005	0.130568	0.0223968	-1.56786	0.337308	0.0769889
Pyruvic acid	HMDB0000243	2.15411e-05	-0.586338	0.666031	0.000592379	0.0963447	-0.169426	0.889196	0.886404	0.31128	-0.0889493	0.940207	0.5188	0.00551545	-0.771013	0.586006	0.0505583	0.148028	-0.0860795	0.942079	0.220042
Glucose 6-phosphate	HMDB0001401	0.0108097	-0.633431	0.644642	0.0457334	0.00590606	-0.866036	0.548652	0.120689	0.000980529	-2.29003	0.204471	0.0134823	0.00132771	-0.835248	0.560487	0.0730238	0.000119903	-1.82597	0.282051	0.00219822
L-Glutamine	HMDB0000641	0.0758172	-0.858421	0.551556	0.198569	0.0329151	-0.911915	0.531479	0.272808	0.00284672	-3.13059	0.114182	0.0195712	0.0102728	-1.84975	0.277441	0.0706254	0.00299541	-2.98149	0.126614	0.013729
