# Supplementary material for: Coordinated reprogramming of renal cancer transcriptome, metabolome and secretome associates with immune tumor infiltration
Source: Cancer Cell Int. 2023 Jan 5;23:2. doi: 10.1186/s12935-022-02845-y (PMC9814214; doi:10.1186/s12935-022-02845-y)
Supplement: Supplementary file 1 — Additional file 1: Table S1. The conditions of ELISA assays. Table S2. Sequences of primers used for qPCR reactions. Table S3. The characteristics of tissue samples used for RNA isolation. N.D.: not determined. Table S4. The result of proteomic analysis of conditioned media isolated from five ccRCC-derived cell lines: Caki-1, KIJ265T, KIJ308T, A498, and 786–0, compared with conditioned media isolated from RPTEC cell line, derived from normal proximal tubules. Table S5. The results of microarray transcriptomic analysis of ccRCC-derived cell lines (Caki-1, KIJ265T) compared with RPTEC cell line, derived from normal proximal tubules. Table S6. The result of GO enrichment analysis of genes commonly altered in Caki-1 and KIJ265T cells when compared with RPTEC. Top enriched GO terms are shown. The analysis was performed using ShinyGO 0.76 (http://bioinformatics.sdstate.edu/go/). Table S7. The expression of genes involved in secretion and trafficking in ccRCC tumors. The table shows gene expression in TCGA data, KIRC cohort, analyzed using ENCORI platform (https://starbase.sysu.edu.cn/). Table S8. Correlations between the expression of the 85 genes encoding proteins of ccRCC secretome and the immune infiltration in ccRCC tumors. The analysis was performed using http://timer.comp-genomics.org/. Table S9. GO enrichment analysis of genes of which expression correlates with SPARC in KIRC, BRCA, and COAD TCGA data. The list of genes correlating with SPARC in KIRC, BRCA, and COAD tumors was generated using UALCAN platform. GO analysis was performed using ShinyGO (http://bioinformatics.sdstate.edu/go/). Table S10. The association of 85 secretome genes with immune infiltration in 40 cancer types and > 12,000 tumor samples. The analysis was performed using http://timer.comp-genomics.org/. Table S11. The results of GC–MS analysis of ccRCC-conditioned media. The table shows metabolites altered in CM from five RCC-derived cell lines when compared with RPTEC. [file 12935_2022_2845_MOESM1_ESM.zip › Supplementary Data/Table S4_ESM.xlsx]

## Sheet: Supplementary Table S4
Table S4
The result of proteomic analysis of conditioned media isolated from five ccRCC-derived cell lines: Caki-1, KIJ265T, KIJ308T, A498, and 786-0, compared with conditioned media isolated from RPTEC cell line, derived from normal proximal tubules.
The spreadsheets include the following data:
	Proteins for validation: Proteins selected for validation, based on fold changes in CM of ccRCC cell lines and their associations with ccRCC pathology, cancerous secretion and/or influence on TME.
	ALL consistent: Proteins consitently altered in CM from five ccRCC-derived cell lines when compared with RPTEC. Proteins were classified as components of classical or experimental secretome, and given plasma status according to Robinson et al., 2019.
	GO_ALL consistent: GO analysis of the list of 85 genes encoding proteins consistenly altered in CM from five ccRCC-derived cell lines. The tables show results of the analysis performed using http://bioinformatics.sdstate.edu/go/.
	ALL: Proteins altered in CM from five ccRCC-derived cell lines when compared with RPTEC, including proteins with uniform alterations in the same direction (upregulated/downregulated) in all cell lines (numbers 1-185), as well as proteins which were differently altered in analyzed cell lines (numbers 186-255).
	Caki-1: Proteins altered in CM from Caki-1 cell line when compared with RPTEC.
	KIJ265T: Proteins altered in CM from KIJ265T cell line when compared with RPTEC.
	KIJ308T: Proteins altered in CM from KIJ308T cell line when compared with RPTEC.
	A498: Proteins altered in CM from A498 cell line when compared with RPTEC.
	786-0: Proteins altered in CM from Caki-1 cell line when compared with RPTEC.
Data Availability Statement:
The mass spectrometry data were deposited to the ProteomeXchange Consortium [Vizcaíno et al. 2014] via the MassIVE repository with the dataset identifier PXD030085.
References:
	Robinson JL, Feizi A, Uhlén M, Nielsen J. A Systematic Investigation of the Malignant Functions and Diagnostic Potential of the Cancer Secretome. Cell Rep. 2019 Mar 5;26(10):2622-2635.e5. doi: 10.1016/j.celrep.2019.02.025. PMID: 30840886; PMCID: PMC6441842.
	Vizcaíno JA, Deutsch EW, Wang R, Csordas A, Reisinger F, Ríos D, Dianes JA, Sun Z, Farrah T, Bandeira N, Binz PA, Xenarios I, Eisenacher M, Mayer G, Gatto L, Campos A, Chalkley RJ, Kraus HJ, Albar JP, Martinez-Bartolomé S, Apweiler R, Omenn GS, Martens L, Jones AR, Hermjakob H. ProteomeXchange provides globally coordinated proteomics data submission and dissemination. Nat Biotechnol. 2014 Mar;32(…

## Sheet: Proteins for validation
	Gene name	Protein ID	Entry	Associations with ccRCC pathology, cancerous secretion and/or influence on TME	Ref.
	SPARC	SPRC_HUMAN	P09486	Involved in renal cancer metastasis	1
				Secreted in urine of ccRCC patients	2
				Promotes metastasis by enhancing vascular leakiness	3
				Promotes migration of RCC cells	4
				Secreted by cells of melanoma, bladder cancer, colorectal cancer, fibrotic pulmonary fibroblasts, human embryonic kidney cells, canine kidney cells following Ras-induced EMT	5-10
	STC2	STC2_HUMAN	O76061	Promotes ccRCC chemoresistance	11
				Prognostic ccRCC biomarker	12
				Secreted by CAFs, lung cancer cells, glioma, breast cancer	13-16
	PLOD2	PLOD2_HUMAN	O00469	ccRCC prognostic biomarker; promotes proliferation, migration, and invasion of ccRCC cells	2, 17-19
				Secreted by breast and bladder cancer cells	20
				Promotes metastasis by inducing changes in organization of deposited collagen	21
	SERPINE1	PAI1_HUMAN	P05121	Secreted by melanoma, hepatocarcinoma breast cancer, lung cancer colorectal cancer glioblastoma	22, 23
				Prognostic ccRCC biomarker	24-28
				Secreted by CAFs stimulates migration of esophageal squamous cell carcinoma cells and macrophages	29
				Secreted by glioma stimulates migration of mast cells	30
	HSPB1	HSPB1_HUMAN	P04792	Overexpressed in renal cancer	31-33
				Inhibits apoptosis in renal cancer	34
				Protects renal cancer cells against oxidative stress	35
				Elevated in serum and urine of ccRCC patients	36
				Secreted by chondrosarcoma, breast cancer, ovarian cancer	16, 37, 38
				Present in plasma of breast cancer patients	16
	TGFBI	BGH3_HUMAN	Q15582	Secreted by cells of bone ccRCC metastasis	39
				Secreted by TAMs to promote ovarian cancer progression	40
				Secreted by colon cancer cells to promote extravasation	41
				Secreted by TAMs to produce immunosuppressive microenvironemnt in ovarian cancer	42
				Secreted by cervical cancer cells	43
	PRDX2	PRDX2_HUMAN	P32119	Prognostic ccRCC biomarker	44
				Secreted by cells of cervical cancer, erythroleukemia, lung adenocarcinoma	43, 45, 46
				Increased in serum of chronic kidney disease patients (suggestion that the PRDX2 source is damaged kidney cells)	47
				Enhances NK cytotoxicity against tumor cells	48, 49
				Released by macrophages and embryonic kidney cells; stimulates TNFa release by macrophages; suggested to regulate immunity by influencing disulfide-mediated dimerization of cytokines	50
	DPP7	DPP2_HUMAN	Q9UHL4	Secreted in urine of prostate cancer patients	51
				Secreted by endothelial cells	52
				Secreted by cells of cervical cancer and breast cancer	43, 53
	SCIN	ADSV_HUMAN	Q9Y6U3	Dysregulated in hereditary RCC	54
				Affected by mutations of SWI/SNF complex in RCC	55
				Secreted in urine exosomes of prostate cancer patients	56
				Regulates vesicle secretion	57-59
				Regulates release of platelet-like particles by megakaryoblastic leukemia	60
	TF	TRFE_HUMAN	P02787	Stimulates kidney epithelial cells to secretion of PDGF and cytokines	61
				Extracellular transferrin stimulates exosome secretion	62
				Reduced in serum of urogenital cancer patients	63
				Secreted by tumor-associated neutrophils to promote metastatic growth of breast cancer cells	64
				Reduced in secretome pf pancreatic cancer	65
				Secreted by cells of breast cancer , colon, cancer, teratocarcinoma, and hepatoma	66-69
	References:
	1	Bao JM, Dang Q, Lin CJ, Lo UG, Feldkoren B, Dang A, et al. SPARC is a key mediator of TGF-beta-induced renal cancer metastasis. J Cell Physiol. 2021;236(3):1926-38.
	2	Senturk A, Sahin AT, Armutlu A, Kiremit MC, Acar O, Erdem S, et al. Quantitative Proteomics Identifies Secreted Diagnostic Biomarkers as well as Tumor-Dependent Prognostic Targets for Clear Cell Renal Cell Carcinoma. Mol Cancer Res. 2021;19(8):1322-37.
	3	Tichet M, Prod'Homme V, Fenouille N, Ambrosetti D, Mallavialle A, Cerezo M, et al. Tumour-derived SPARC drives vascular permeability and extravasation through endothelial VCAM1 signalling to promote metastasis. Nat Commun. 2015;6:6993.
	4	Kato Y, Sakai N, Baba M, Kaneko S, Kondo K, Kubota Y, et al. Stimulation of motility of human renal cell carcinoma by SPARC/Osteonectin/BM-40 associated with type IV collagen. Invasion Metastasis. 1998;18(2):105-14.
	5	Rocco M, Malorni L, Cozzolino R, Palmieri G, Rozzo C, Manca A, et al. Proteomic profiling of human melanoma metastatic cell line secretomes. J Proteome Res. 2011;10(10):4703-14.
	6	Makridakis M, Roubelakis MG, Bitsika V, Dimuccio V, Samiotaki M, Kossida S, et al. Analysis of secreted proteins for the study of bladder cancer cell aggressiveness. J Proteome Res. 2010;9(6):3243-59.
	7	Volmer MW, Radacz Y, Hahn SA, Klein-Scory S, Stuhler K, Zapatka M, et al. Tumor suppressor Smad4 mediates downregulation of the anti-adhesive invasion-promoting matricellular protein SPARC: Landscaping activity of Smad4 as revealed by a "secretome" analysis. Proteomics. 2004;4(5):1324-34.
	8	Conforti F, Ridley R, Brereton C, Alzetani A, Johnson B, Marshall BG, et al. Paracrine SPARC signaling dysregulates alveolar epithelial barrier integrity and function in lung fibrosis. Cell Death Discov. 2020;6:54.
	9	Scilabra SD, Pigoni M, Pravata V, Schatzl T, Muller SA, Troeberg L, et al. Increased TIMP-3 expression alters the cellular secretome through dual inhibition of the metalloprotease ADAM10 and ligand-binding of the LRP-1 receptor. Sci Rep. 2018;8(1):14697.
	10	Mathias RA, Chen YS, Wang B, Ji H, Kapp EA, Moritz RL, et al. Extracellular remodelling during oncogenic Ras-induced epithelial-mesenchymal transition facilitates MDCK cell migration. J Proteome Res. 2010;9(2):1007-19.
	11	Qin ZQ, Li KD, Chu HZ, Yuan XF, Shi HF, Gu J, et al. Blocking stanniocalcin 2 reduces sunitinib resistance in clear cell renal cell carcinoma. Neoplasma. 2022;69(1):145-54.
	12	Meyer HA, Tolle A, Jung M, Fritzsche FR, Haendler B, Kristiansen I, et al. Identification of stanniocalcin 2 as prognostic marker in renal cell carcinoma. Eur Urol. 2009;55(3):669-78.
	13	Bagordakis E, Sawazaki-Calone I, Macedo CC, Carnielli CM, de Oliveira CE, Rodrigues PC, et al. Secretome profiling of oral squamous cell carcinoma-associated fibroblasts reveals organization and disassembly of extracellular matrix and collagen metabolic process signatures. Tumour Biol. 2016;37(7):9045-57.
	14	Na SS, Aldonza MB, Sung HJ, Kim YI, Son YS, Cho S, et al. Stanniocalcin-2 (STC2): A potential lung cancer biomarker promotes lung cancer metastasis and progression. Biochim Biophys Acta. 2015;1854(6):668-76.
	15	Yoon JH, Kim J, Kim KL, Kim DH, Jung SJ, Lee H, et al. Proteomic analysis of hypoxia-induced U373MG glioma secretome reveals novel hypoxia-dependent migration factors. Proteomics. 2014;14(12):1494-502.
	16	Zawadzka AM, Schilling B, Cusack MP, Sahu AK, Drake P, Fisher SJ, et al. Phosphoprotein secretome of tumor cells as a source of candidates for breast cancer biomarkers in plasma. Mol Cell Proteomics. 2014;13(4):1034-49.
	17	Xu F, Guan Y, Xue L, Huang S, Gao K, Yang Z, et al. The effect of a novel glycolysis-related gene signature on progression, prognosis and immune microenvironment of renal cell carcinoma. BMC Cancer. 2020;20(1):1207.
	18	Cao C, Ma Q, Huang X, Li A, Liu J, Ye J, et al. Targeted Demethylation of the PLOD2 mRNA Inhibits the Proliferation and Migration of Renal Cell Carcinoma. Front Mol Biosci. 2021;8:675683.
	19	Kurozumi A, Kato M, Goto Y, Matsushita R, Nishikawa R, Okato A, et al. Regulation of the collagen cross-linking enzymes LOXL2 and PLOD2 by tumor-suppressive microRNA-26a/b in renal cell carcinoma. Int J Oncol. 2016;48(5):1837-46.
	20	Blanco MA, LeRoy G, Khan Z, Aleckovic M, Zee BM, Garcia BA, et al. Global secretome analysis identifies novel mediators of bone metastasis. Cell Res. 2012;22(9):1339-55.
	21	Du H, Chen Y, Hou X, Huang Y, Wei X, Yu X, et al. PLOD2 regulated by transcription factor FOXA1 promotes metastasis in NSCLC. Cell Death Dis. 2017;8(10):e3143.
	22	Rovira M, Sereda R, Pladevall-Morera D, Ramponi V, Marin I, Maus M, et al. The lysosomal proteome of senescent cells contributes to the senescence secretome. Aging Cell. 2022;21(10):e13707.
	23	Marquard S, Thomann S, Weiler SME, Bissinger M, Lutz T, Sticht C, et al. Yes-associated protein (YAP) induces a secretome phenotype and transcriptionally regulates plasminogen activator Inhibitor-1 (PAI-1) expression in hepatocarcinogenesis. Cell Commun Signal. 2020;18(1):166.
	24	Sitaram RT, Mallikarjuna P, Landstrom M, Ljungberg B. Transforming growth factor-beta promotes aggressiveness and invasion of clear cell renal cell carcinoma. Oncotarget. 2016;7(24):35917-31.
	25	Ahluwalia P, Ahluwalia M, Mondal AK, Sahajpal N, Kota V, Rojiani MV, et al. Prognostic and therapeutic implications of extracellular matrix associated gene signature in renal clear cell carcinoma. Sci Rep. 2021;11(1):7561.
	26	Sui Y, Lu K, Fu L. Prediction and analysis of novel key genes ITGAX, LAPTM5, SERPINE1 in clear cell renal cell carcinoma through bioinformatics analysis. PeerJ. 2021;9:e11272.
	27	Tan P, Chen H, Huang Z, Huang M, Du Y, Li T, et al. MMP25-AS1/hsa-miR-10a-5p/SERPINE1 axis as a novel prognostic biomarker associated with immune cell infiltration in KIRC. Mol Ther Oncolytics. 2021;22:307-25.
	28	Liu RJ, Xu ZP, Li SY, Yu JJ, Feng NH, Xu B, et al. BAP1-Related ceRNA (NEAT1/miR-10a-5p/SERPINE1) Promotes Proliferation and Migration of Kidney Cancer Cells. Front Oncol. 2022;12:852515.
	29	Sakamoto H, Koma YI, Higashino N, Kodama T, Tanigawa K, Shimizu M, et al. PAI-1 derived from cancer-associated fibroblasts in esophageal squamous cell carcinoma promotes the invasion of cancer cells and the migration of macrophages. Lab Invest. 2021;101(3):353-68.
	30	Roy A, Coum A, Marinescu VD, Polajeva J, Smits A, Nelander S, et al. Glioma-derived plasminogen activator inhibitor-1 (PAI-1) regulates the recruitment of LRP1 positive mast cells. Oncotarget. 2015;6(27):23647-61.
	31	Sarto C, Valsecchi C, Magni F, Tremolada L, Arizzi C, Cordani N, et al. Expression of heat shock protein 27 in human renal cell carcinoma. Proteomics. 2004;4(8):2252-60.
	32	Erkizan O, Kirkali G, Yorukoglu K, Kirkali Z. Significance of heat shock protein-27 expression in patients with renal cell carcinoma. Urology. 2004;64(3):474-8.
	33	Perroud B, Lee J, Valkova N, Dhirapong A, Lin PY, Fiehn O, et al. Pathway analysis of kidney cancer using proteomics and metabolic profiling. Mol Cancer. 2006;5:64.
	34	Havasi A, Li Z, Wang Z, Martin JL, Botla V, Ruchalski K, et al. Hsp27 inhibits Bax activation and apoptosis via a phosphatidylinositol 3-kinase-dependent mechanism. J Biol Chem. 2008;283(18):12305-13.
	35	Harrison EM, Sharpe E, Bellamy CO, McNally SJ, Devey L, Garden OJ, et al. Heat shock protein 90-binding agents protect renal cells from oxidative stress and reduce kidney ischemia-reperfusion injury. Am J Physiol Renal Physiol. 2008;295(2):F397-405.
	36	White NM, Masui O, Desouza LV, Krakovska O, Metias S, Romaschin AD, et al. Quantitative proteomic analysis reveals potential diagnostic markers and pathways involved in pathogenesis of renal cell carcinoma. Oncotarget. 2014;5(2):506-18.
	37	Spano DP, Bonelli S, Calligaris M, Carreca AP, Carcione C, Zito G, et al. High-Resolution Secretome Analysis of Chemical Hypoxia Treated Cells Identifies Putative Biomarkers of Chondrosarcoma. Proteomes. 2022;10(3).
	38	Stope MB, Klinkmann G, Diesing K, Koensgen D, Burchardt M, Mustea A. Heat Shock Protein HSP27 Secretion by Ovarian Cancer Cells Is Linked to Intracellular Expression Levels, Occurs Independently of the Endoplasmic Reticulum Pathway and HSP27's Phosphorylation Status, and Is Mediated by Exosome Liberation. Dis Markers. 2017;2017:1575374.
	39	Pan T, Lin SC, Yu KJ, Yu G, Song JH, Lewis VO, et al. BIGH3 Promotes Osteolytic Lesions in Renal Cell Carcinoma Bone Metastasis by Inhibiting Osteoblast Differentiation. Neoplasia. 2018;20(1):32-43.
	40	Steitz AM, Steffes A, Finkernagel F, Unger A, Sommerfeld L, Jansen JM, et al. Tumor-associated macrophages promote ovarian cancer cell migration by secreting transforming growth factor beta induced (TGFBI) and tenascin C. Cell Death Dis. 2020;11(4):249.
	41	Ma C, Rong Y, Radiloff DR, Datto MB, Centeno B, Bao S, et al. Extracellular matrix protein betaig-h3/TGFBI promotes metastasis of colon cancer by enhancing cell extravasation. Genes Dev. 2008;22(3):308-21.
	42	Lecker LSM, Berlato C, Maniati E, Delaine-Smith R, Pearce OMT, Heath O, et al. TGFBI Production by Macrophages Contributes to an Immunosuppressive Microenvironment in Ovarian Cancer. Cancer Res. 2021;81(22):5706-19.
	43	Kontostathi G, Zoidakis J, Makridakis M, Lygirou V, Mermelekas G, Papadopoulos T, et al. Cervical Cancer Cell Line Secretome Highlights the Roles of Transforming Growth Factor-Beta-Induced Protein ig-h3, Peroxiredoxin-2, and NRF2 on Cervical Carcinogenesis. Biomed Res Int. 2017;2017:4180703.
	44	Ren X, Ma L, Wang N, Zhou R, Wu J, Xie X, et al. Antioxidant Gene Signature Impacts the Immune Infiltration and Predicts the Prognosis of Kidney Renal Clear Cell Carcinoma. Front Genet. 2021;12:721252.
	45	Sadvakassova G, Tiedemann K, Steer KJD, Mikolajewicz N, Stavnichuk M, In-Kyung Lee I, et al. Active hematopoiesis triggers exosomal release of PRDX2 that promotes osteoclast formation. Physiol Rep. 2021;9(3):e14745.
	46	Checconi P, Salzano S, Bowler L, Mullen L, Mengozzi M, Hanschmann EM, et al. Redox proteomics of the inflammatory secretome identifies a common set of redoxins and other glutathionylated proteins released in inflammation, influenza virus infection and oxidative stress. PLoS One. 2015;10(5):e0127086.
	47	Krata N, Foroncewicz B, Zagozdzon R, Moszczuk B, Zielenkiewicz M, Paczek L, et al. Peroxiredoxins as Markers of Oxidative Stress in IgA Nephropathy, Membranous Nephropathy and Lupus Nephritis. Arch Immunol Ther Exp (Warsz). 2021;70(1):3.
	48	Shau H, Gupta RK, Golub SH. Identification of a natural killer enhancing factor (NKEF) from human erythroid cells. Cell Immunol. 1993;147(1):1-11.
	49	Mullen L, Hanschmann EM, Lillig CH, Herzenberg LA, Ghezzi P. Cysteine Oxidation Targets Peroxiredoxins 1 and 2 for Exosomal Release through a Novel Mechanism of Redox-Dependent Secretion. Mol Med. 2015;21(1):98-108.
	50	Salzano S, Checconi P, Hanschmann EM, Lillig CH, Bowler LD, Chan P, et al. Linkage of inflammation and oxidative stress via release of glutathionylated peroxiredoxin-2, which acts as a danger signal. Proc Natl Acad Sci U S A. 2014;111(33):12157-62.
	51	Principe S, Jones EE, Kim Y, Sinha A, Nyalwidhe JO, Brooks J, et al. In-depth proteomic analyses of exosomes isolated from expressed prostatic secretions in urine. Proteomics. 2013;13(10-11):1667-71.
	52	Yin X, Bern M, Xing Q, Ho J, Viner R, Mayr M. Glycoproteomic analysis of the secretome of human endothelial cells. Mol Cell Proteomics. 2013;12(4):956-78.
	53	Resmini G, Rizzo S, Franchin C, Zanin R, Penzo C, Pegoraro S, et al. HMGA1 regulates the Plasminogen activation system in the secretome of breast cancer cells. Sci Rep. 2017;7(1):11768.
	54	Perrier-Trudova V, Huimin BW, Kongpetch S, Huang D, Ong P, Le Formal A, et al. Fumarate Hydratase-deficient Cell Line NCCFH1 as a New In Vitro Model of Hereditary Papillary Renal Cell Carcinoma Type 2. Anticancer Res. 2015;35(12):6639-53.
	55	Chen F, Zhang Y, Senbabaoglu Y, Ciriello G, Yang L, Reznik E, et al. Multilevel Genomics-Based Taxonomy of Renal Cell Carcinoma. Cell Rep. 2016;14(10):2476-89.
	56	Sequeiros T, Rigau M, Chiva C, Montes M, Garcia-Grau I, Garcia M, et al. Targeted proteomics in urinary extracellular vesicles identifies biomarkers for diagnosis and prognosis of prostate cancer. Oncotarget. 2017;8(3):4960-76.
	57	Wang J, Richards DA. The actin binding protein scinderin acts in PC12 cells to tether dense-core vesicles prior to secretion. Mol Cell Neurosci. 2017;85:12-8.
	58	Trifaro JM, Gasman S, Gutierrez LM. Cytoskeletal control of vesicle transport and exocytosis in chromaffin cells. Acta Physiol (Oxf). 2008;192(2):165-72.
	59	Dumitrescu Pene T, Rose SD, Lejen T, Marcu MG, Trifaro JM. Expression of various scinderin domains in chromaffin cells indicates that this protein acts as a molecular switch in the control of actin filament dynamics and exocytosis. J Neurochem. 2005;92(4):780-9.
	60	Zunino R, Li Q, Rose SD, Romero-Benitez MM, Lejen T, Brandan NC, et al. Expression of scinderin in megakaryoblastic leukemia cells induces differentiation, maturation, and apoptosis with release of plateletlike particles and inhibits proliferation and tumorigenesis. Blood. 2001;98(7):2210-9.
	61	Tang S, Leung JC, Tsang AW, Lan HY, Chan TM, Lai KN. Transferrin up-regulates chemokine synthesis by human proximal tubular epithelial cells: implication on mechanism of tubuloglomerular communication in glomerulopathic proteinura. Kidney Int. 2002;61(5):1655-65.
	62	Savina A, Furlan M, Vidal M, Colombo MI. Exosome release is regulated by a calcium-dependent mechanism in K562 cells. J Biol Chem. 2003;278(22):20083-90.
	63	Dunzendorfer U, Jung K, Ohlenschlager G. Transferrin, C3 complement, haptoglobin, plasminogen and alpha 2-microglobulin in patients with urogenital tumors. Eur Urol. 1980;6(4):232-6.
	64	Liang W, Li Q, Ferrara N. Metastatic growth instructed by neutrophil-derived transferrin. Proc Natl Acad Sci U S A. 2018;115(43):11060-5.
	65	Gronborg M, Kristiansen TZ, Iwahori A, Chang R, Reddy R, Sato N, et al. Biomarker discovery from pancreatic cancer secretome using a differential proteomic approach. Mol Cell Proteomics. 2006;5(1):157-71.
	66	Vandewalle B, Hornez L, Revillion F, Lefebvre J. Secretion of transferrin by human breast cancer cells. Biochem Biophys Res Commun. 1989;163(1):149-54.
	67	Nunez MT, Tapia V. Transferrin stimulates iron absorption, exocytosis, and secretion in cultured intestinal cells. Am J Physiol. 1999;276(5):C1085-90.
	68	Adamson ED, Hogan BL. Expression of EGF receptor and transferrin by F9 and PC13 teratocarcinoma cells. Differentiation. 1984;27(2):152-7.
	69	Ciechanover A, Schwartz AL, Dautry-Varsat A, Lodish HF. Kinetics of internalization and recycling of transferrin and the transferrin receptor in a human hepatoma cell line. Effect of lysosomotropic agents. J Biol Chem. 1983;258(16):9681-9.

## Sheet: ALL consistent
Proteins consitently altered in CM from five RCC-derived cell lines when compared with RPTEC. Proteins were classified as components of classical or experimental secretome, and given plasma status according to Robinson JL, Feizi A, Uhlén M, Nielsen J. A Systematic Investigation of the Malignant Functions and Diagnostic Potential of the Cancer Secretome. Cell Rep. 2019 Mar 5;26(10):2622-2635.e5. d…
Legend:
UN: the protein was undetectable in CM from ccRCC-derived cell line, while it was detectable in CM from RPTEC
D: the protein was detectable in CM from ccRCC-derived cell line, while it was not detectable in CM from RPTEC
Gene names encoding proteins selected for validation are bolded.																			The number of canonical plasma proteins:	74
				Caki-1 CM/RPTEC CM			KIJ-265T CM/RPTEC CM			KIJ-308T CM/RPTEC CM			A498 CM/RPTEC CM			786-O CM/RPTEC CM
	Gene name	Protein ID	Entry	q-value	lg2 ratio	Fold Change	q-value	lg2 ratio	Fold Change	q-value	lg2 ratio	Fold Change	q-value	lg2 ratio	Fold Change	q-value	lg2 ratio	Fold Change	Secretome status	Plasma proteome category
1	SPARC	SPRC_HUMAN	P09486	D	D	D	D	D	D	D	D	D	D	D	D	D	D	D	Classical and experimental secretome	canonical
2	ATP6AP2	RENR_HUMAN	O75787	D	D	D	D	D	D	D	D	D	D	D	D	D	D	D	Experimental secretome	uncertain
3	INHBA	INHBA_HUMAN	P08476	D	D	D	D	D	D	D	D	D	D	D	D	D	D	D	Classical and experimental secretome	canonical
4	STC2	STC2_HUMAN	O76061	0.00367857	6.05123	66.3134	0.00200627	4.24553	18.9684	0.00419469	4.82777	28.3991	0.00654545	3.94643	15.4168	0.00343307	5.91372	60.2849	Classical and experimental secretome	canonical
5	PLOD2	PLOD2_HUMAN	O00469	0	4.3688	20.6605	0.00490909	2.41359	5.32798	0.00383806	0.981726	1.97483	0	6.02092	64.9347	0	4.76478	27.1858	Experimental secretome	uncertain
6	B2M	B2MG_HUMAN	P61769	0.00376744	2.93763	7.6615	0.00227758	3.2655	9.61645	0.0157694	1.43192	2.69805	0	1.91425	3.76918	0.00687838	1.97772	3.9387	Classical and experimental secretome	NA
7	SERPINE1	PAI1_HUMAN	P05121	0.00416162	2.91986	7.56771	0.0157814	1.33851	2.5289	0.00825464	1.30934	2.47827	0.00327083	2.19164	4.56826	0.00360331	3.49606	11.2828	Classical and experimental secretome	canonical
8	HSPB1	HSPB1_HUMAN	P04792	0	2.55024	5.85731	0	3.21299	9.2727	0	2.82345	7.07852	0	5.20124	36.79	0	4.20146	18.3978	Experimental secretome	canonical
9	HSPH1	HS105_HUMAN	Q92598	0.00429545	2.47846	5.57304	0.00171429	3.40671	10.6053	0.00345631	2.39673	5.26608	0.00201227	2.72353	6.60489	0.00268966	2.75253	6.739	Experimental secretome	canonical
10	TGFBI	BGH3_HUMAN	Q15582	0.00384	2.44416	5.4421	0.00924675	1.16084	2.23588	0.000923077	1.44903	2.73025	0	3.85823	14.5025	0	4.93548	30.6004	Classical and experimental secretome	canonical
11	AKR1B1	ALDR_HUMAN	P15121	0.00446512	2.35613	5.11995	0.0054	2.71068	6.5463	0.00148905	1.88634	3.69696	0	2.35689	5.12266	0.0049	0.789019	1.7279	Experimental secretome	canonical
12	EIF5A	IF5A1_HUMAN	P63241	0.00309677	2.19718	4.58582	0.00164516	2.22252	4.66709	0.0203918	1.30746	2.47505	0.00216822	1.46672	2.76394	0.0441295	0.630789	1.54841	Experimental secretome	uncertain
13	EIF6	IF6_HUMAN	P56537	0	1.93023	3.81116	0.00317647	1.98142	3.94881	0.00388889	1.29467	2.4532	0.00307514	0.913129	1.88312	0.00716035	0.70978	1.63555	Experimental secretome	canonical
14	NACA	NACAM_HUMAN	E9PAV3	0.00359091	1.88082	3.68284	0	1.85872	3.62687	0	2.04689	4.13214	0.00656757	1.06963	2.09889	0	1.16195	2.2376	Experimental secretome	uncertain
15	SLC3A2	4F2_HUMAN	P08195	0.0486667	1.82977	3.5548	0.0196725	2.12317	4.35649	0.0125902	2.65349	6.29189	0.00952439	3.25605	9.55364	0.00485455	4.2042	18.4327	Experimental secretome	canonical
16	P4HB	PDIA1_HUMAN	P07237	0.00331034	1.7878	3.45289	0.00284211	1.38816	2.61745	0.000806723	0.705134	1.6303	0	1.69048	3.22763	0.00126316	0.994792	1.99279	Experimental secretome	canonical
17	EIF4A1	IF4A1_HUMAN	P60842	0.0030073	1.71826	3.2904	0.00180347	2.45013	5.46465	0.00567647	2.01347	4.03753	0.00347826	1.71622	3.28574	0.00648408	1.20658	2.3079	Experimental secretome	canonical
18	PDIA6	PDIA6_HUMAN	Q15084	0.00286567	1.65778	3.15531	0.00245455	2.57808	5.97146	0.003792	1.21493	2.32129	0.00215789	1.63263	3.10079	0.00458369	1.04327	2.0609	Experimental secretome	canonical
19	NAP1L1	NP1L1_HUMAN	P55209	0.00432	1.56137	2.95135	0.00145714	2.30802	4.95202	0.00144681	2.44179	5.43317	0.0193237	0.835145	1.78404	0.00654662	1.18205	2.26899	Experimental secretome	canonical
20	TUBB	TBB5_HUMAN	P07437	0.00307463	1.37192	2.58814	0.00159184	1.68049	3.20536	0.00753488	0.747089	1.6784	0	1.22691	2.34065	0.00346032	0.968175	1.95636	Experimental secretome	NA
21	SND1	SND1_HUMAN	Q7KZF4	0.00695798	1.24102	2.36366	0.00287952	1.09727	2.13949	0.00875622	0.784357	1.72232	0.0035468	1.38408	2.61005	0.00462338	1.32866	2.51169	Experimental secretome	canonical
22	TUBB4B	TBB4B_HUMAN	P68371	0.00404278	1.07889	2.11241	0.00223868	1.00631	2.00877	0.0175391	0.472956	1.38795	0.00320408	0.729549	1.65812	0.00447552	0.830912	1.77881	Experimental secretome	uncertain
23	GANAB	GANAB_HUMAN	Q14697	0.00361404	1.06799	2.09651	0.00160825	0.956872	1.9411	0.00766857	0.613505	1.52997	0.004287	0.899541	1.86547	0.00114286	1.2797	2.42788	Experimental secretome	canonical
24	PABPC1	PABP1_HUMAN	P11940	0.00688889	1.03365	2.0472	0.014394	0.506339	1.42044	0.00396653	0.975868	1.96682	0.0121473	0.692964	1.6166	0.00460345	0.98297	1.97653	Experimental secretome	canonical
25	RPL5	RL5_HUMAN	P46777	0.00272848	1.01648	2.02298	0.00225	1.72164	3.2981	0	1.46082	2.75265	0.00314	1.18181	2.26862	0.00520482	1.03143	2.04405	Experimental secretome	canonical
26	NCL	NUCL_HUMAN	P19338	0.0145143	0.902571	1.86939	0.00568421	1.4237	2.68272	0	1.78178	3.4385	0.0170761	0.376192	1.29791	0.00273684	0.995642	1.99397	Experimental secretome	canonical
27	HSPA5	BIP_HUMAN	P11021	0.0153496	0.648972	1.56805	0.00167742	1.00593	2.00823	0.02411	0.502126	1.4163	0.0108338	0.790868	1.73012	0.0077464	0.652718	1.57213	Experimental secretome	canonical
28	YWHAG	1433G_HUMAN	P61981	0.00795636	0.607028	1.52312	0.00143662	0.686409	1.60927	0.00152239	0.735886	1.66542	0.00190164	1.26233	2.39884	0.00629167	0.385504	1.30632	Experimental secretome	canonical
29	RNPEP	AMPB_HUMAN	Q9H4A4	0.0098882	-0.23279	-1.17511	0.0197068	-0.220853	-1.16542	0.00555396	-0.33551	-1.26182	0.0232809	-0.408509	-1.32731	0	-1.50913	-2.84638	Experimental secretome	canonical
30	PSMB6	PSB6_HUMAN	P28072	0.0145559	-0.369464	-1.29187	0.00154286	-1.19327	-2.2867	0.00749721	-0.411755	-1.3303	0.001125	-0.711859	-1.63791	0.00213333	-0.969879	-1.95868	Experimental secretome	canonical
31	LTA4H	LKHA4_HUMAN	P09960	0.00967296	-0.438197	-1.35491	0.00183051	-0.859777	-1.81476	0.00112941	-1.53057	-2.889	0	-1.35592	-2.55961	0.00318248	-1.6379	-3.11212	Experimental secretome	canonical
32	PSMA4	PSA4_HUMAN	P25789	0.0196608	-0.57961	-1.49444	0.0271548	-0.204495	-1.15228	0.0235354	-0.313268	-1.24252	0.00206289	-0.995199	-1.99336	0.00574713	-1.0709	-2.10075	Experimental secretome	canonical
33	CAPZA2	CAZA2_HUMAN	P47755	0.0257049	-0.588356	-1.50353	0.00645221	-0.807213	-1.74983	0.0134761	-0.670617	-1.59175	0.00346961	-1.40796	-2.65362	0.0384125	-0.500284	-1.41449	Experimental secretome	canonical
34	UBA1	UBA1_HUMAN	P22314	0.00933333	-0.611322	-1.52766	0.00171429	-1.02262	-2.0316	0.0017619	-0.933488	-1.90989	0.00191736	-1.40178	-2.64227	0.0013913	-1.43377	-2.70152	Experimental secretome	canonical
35	FH	FUMH_HUMAN	P07954	0.0258868	-0.654261	-1.57381	0.00136	-0.99503	-1.99312	0.00427027	-0.952833	-1.93567	0.00992899	-0.945619	-1.92602	0.00454468	-1.07268	-2.10333	Experimental secretome	canonical
36	PSMA3	PSA3_HUMAN	P25788	0.0198317	-0.658162	-1.57807	0.0243229	-0.360484	-1.28386	0.022497	-0.411898	-1.33044	0.00315578	-1.00428	-2.00594	0.00604545	-1.17196	-2.25317	Experimental secretome	canonical
37	XRCC5	XRCC5_HUMAN	P13010	0.009919	-0.66629	-1.58699	0.00200922	-0.730276	-1.65896	0.00549533	-0.568261	-1.48274	0.00188618	-1.01663	-2.02318	0.00631359	-0.661043	-1.58123	Experimental secretome	canonical
38	XRCC6	XRCC6_HUMAN	P12956	0.0108118	-0.683261	-1.60577	0.00620588	-0.558563	-1.4728	0.0438408	-0.381809	-1.30297	0.00345055	-0.938123	-1.91603	0.010144	-0.563283	-1.47763	Experimental secretome	canonical
39	PSMA6	PSA6_HUMAN	P60900	0.023381	-0.696194	-1.62022	0.017613	-0.300089	-1.23122	0.0252738	-0.357407	-1.28112	0.00649624	-1.01369	-2.01907	0.00457143	-1.10176	-2.14617	Experimental secretome	canonical
40	GNS	GNS_HUMAN	P15586	0.00617391	-0.735953	-1.6655	0	-2.41494	-5.33297	0	-2.63014	-6.19084	0.00337634	-2.02039	-4.05695	0.00511005	-0.380925	-1.30218	Experimental secretome	canonical
41	S100A13	S10AD_HUMAN	Q99584	0.0200494	-0.805241	-1.74744	0.00128571	-2.54238	-5.8255	0.000761905	-1.92651	-3.80134	0.00118681	-2.55837	-5.89043	0.00128	-2.22101	-4.66219	Experimental secretome	uncertain
42	HEXA	HEXA_HUMAN	P06865	0.00712644	-0.832903	-1.78127	0.00147945	-1.79349	-3.46653	0	-2.5733	-5.95168	0	-2.26613	-4.81032	0.0309752	-0.289641	-1.22234	Experimental secretome	canonical
43	PEPD	PEPD_HUMAN	P12955	0.00270423	-0.840731	-1.79096	0.00220243	-0.635244	-1.5532	0.00228249	-0.651248	-1.57053	0.00542373	-1.10354	-2.14881	0	-1.74951	-3.36245	Experimental secretome	canonical
44	ARPC2	ARPC2_HUMAN	O15144	0.00278261	-0.858081	-1.81263	0.00257028	-0.399135	-1.31872	0.0133825	-0.271081	-1.20671	0.00209009	-0.61676	-1.53343	0.00657627	-0.478945	-1.39372	Experimental secretome	canonical
45	PSMA5	PSA5_HUMAN	P28066	0.0279539	-0.884483	-1.8461	0.0283403	-0.394985	-1.31493	0.028452	-0.453947	-1.36978	0.00654545	-1.09942	-2.14269	0.00674214	-1.18929	-2.28041	Experimental secretome	canonical
46	LDHB	LDHB_HUMAN	P07195	0.0150829	-0.894658	-1.85917	0.00247104	-1.48369	-2.79663	0.0057457	-1.1966	-2.29199	0.00295556	-1.93445	-3.82234	0.002125	-2.26906	-4.82008	Experimental secretome	canonical
47	PRDX3	PRDX3_HUMAN	P30048	0.0148376	-0.898007	-1.86349	0.0175495	-0.740712	-1.671	0.0055125	-1.16125	-2.23651	0.0360166	-1.08395	-2.11983	0.00633457	-1.2028	-2.30187	Experimental secretome	canonical
48	HEXB	HEXB_HUMAN	P07686	0.00271053	-0.975567	-1.96641	0.00147826	-1.27648	-2.42247	0	-1.66185	-3.16422	0.0166547	-0.565729	-1.48014	0.00183784	-1.10691	-2.15383	Experimental secretome	canonical
49	EZR	EZRI_HUMAN	P15311	0.00335404	-1.06705	-2.09514	0.0025098	-0.191067	-1.14161	0	-0.819949	-1.76534	0	-1.6036	-3.039	0.00463768	-0.87746	-1.83714	Experimental secretome	canonical
50	DPP3	DPP3_HUMAN	Q9NY33	0	-1.08792	-2.12567	0.003	-1.03561	-2.04998	0	-1.35905	-2.56516	0.00421145	-3.24508	-9.48126	0.00131507	-1.93349	-3.81978	Experimental secretome	canonical
51	SPTAN1	SPTN1_HUMAN	Q13813	0.00427723	-1.09573	-2.13722	0.0239536	-0.285557	-1.21888	0.00569032	-0.438665	-1.35535	0.0408924	-0.385098	-1.30595	0.0165967	-0.422719	-1.34045	Experimental secretome	canonical
52	UGP2	UGPA_HUMAN	Q16851	0.00958389	-1.17193	-2.25313	0.00492308	-1.08108	-2.11563	0.0131879	-0.662058	-1.58234	0.0228387	-0.856784	-1.811	0.0144964	-2.16411	-4.4819	Experimental secretome	canonical
53	NPEPPS	PSA_HUMAN	P55786	0.00342857	-1.20359	-2.30312	0.00308571	-1.14803	-2.21611	0	-1.91803	-3.77906	0.0025625	-0.982564	-1.97597	0	-2.01961	-4.05475	Experimental secretome	canonical
54	VCL	VINC_HUMAN	P18206	0.0032	-1.22109	-2.33123	0.00153383	-0.824074	-1.7704	0.00114286	-0.70857	-1.63418	0.00298876	-0.81675	-1.76143	0.00521951	-0.876734	-1.83621	Experimental secretome	canonical
55	C1QBP	C1QBP_HUMAN	Q07021	0.0340043	-1.236	-2.35545	0.00982366	-0.712685	-1.63885	0.0429895	-0.495171	-1.40949	0.0161757	-1.10824	-2.15582	0.00980412	-1.38533	-2.61232	Experimental secretome	canonical
56	ACTR3	ARP3_HUMAN	P61158	0	-1.26682	-2.40631	0.00137838	-0.725044	-1.65295	0.000849558	-0.616614	-1.53327	0	-1.0891	-2.12741	0.00992308	-0.699569	-1.62402	Experimental secretome	canonical
57	CAPN2	CAN2_HUMAN	P17655	0.00369231	-1.30084	-2.46372	0.00168649	-0.953246	-1.93622	0.00366023	-0.742467	-1.67303	0.00518219	-0.77945	-1.71648	0.002	-1.81882	-3.52794	Experimental secretome	canonical
58	GSS	GSHB_HUMAN	P48637	0.0032	-1.31307	-2.4847	0.00108	-1.3411	-2.53345	0	-1.57086	-2.97081	0.00637638	-0.856115	-1.81016	0.00332824	-1.5093	-2.84672	Experimental secretome	canonical
59	GSR	GSHR_HUMAN	P00390	0.00305185	-1.38174	-2.60583	0.00184746	-1.13368	-2.19418	0.00363218	-0.893854	-1.85813	0.0445814	-0.48904	-1.40351	0.0015	-2.71531	-6.56733	Experimental secretome	canonical
60	CRYZ	QOR_HUMAN	Q08257	0.00425616	-1.39146	-2.62344	0.00185532	-1.23338	-2.35117	0.000780488	-2.02451	-4.06854	0.0146917	-1.00573	-2.00796	0.00686585	-1.11075	-2.15958	Experimental secretome	canonical
61	TLN1	TLN1_HUMAN	Q9Y490	0.00309677	-1.45718	-2.74571	0.00145946	-0.674605	-1.59616	0.00171098	-0.443907	-1.36028	0.00848254	-0.79102	-1.7303	0.00421053	-2.03085	-4.08646	Experimental secretome	canonical
62	SET	SET_HUMAN	Q01105	0	-1.52386	-2.87559	0	-1.00306	-2.00425	0.00155725	-1.05993	-2.08484	0	-1.16591	-2.24375	0.00276106	-1.09106	-2.13031	Experimental secretome	canonical
63	SPOCK1	TICN1_HUMAN	Q08629	0.00381176	-1.52637	-2.8806	UN	UN	UN	UN	UN	UN	0	-0.576324	-1.49105	0.00208163	-0.929043	-1.90401	Classical and experimental secretome	not observed
64	ENO1	ENOA_HUMAN	P06733	0.00325424	-1.52817	-2.88419	0.00295556	-0.752909	-1.68519	0.0453172	-0.362679	-1.28581	0.00218868	-2.12998	-4.37712	0.00121519	-1.56008	-2.9487	Experimental secretome	canonical
65	TKT	TKT_HUMAN	P29401	0.0048	-1.62439	-3.08313	0.00144681	-1.07199	-2.10233	0.000872727	-1.1588	-2.23272	0.00430631	-0.983033	-1.97662	0.00154839	-2.01696	-4.04729	Experimental secretome	canonical
66	GSN	GELS_HUMAN	P06396	0.00655932	-1.66286	-3.16644	0.00154455	-5.59005	-48.1695	UN	UN	UN	0.00426786	-2.84837	-7.20188	UN	UN	UN	Classical and experimental secretome	canonical
67	ANPEP	AMPN_HUMAN	P15144	0.00415385	-1.87615	-3.67095	0.0013012	-3.12441	-8.72049	UN	UN	UN	0.00444651	-1.6576	-3.15492	UN	UN	UN	Experimental secretome	canonical
68	PNP	PNPH_HUMAN	P00491	0.00390123	-1.88061	-3.68231	0.0045	-1.59356	-3.01794	0	-1.358	-2.5633	0	-2.95265	-7.74169	0.00143284	-2.65327	-6.2909	Experimental secretome	canonical
69	DPYSL2	DPYL2_HUMAN	Q16555	0.00304762	-1.89626	-3.72247	0.00214765	-1.05525	-2.07808	0.00907216	-0.732536	-1.66156	0.00317172	-1.31554	-2.48895	UN	UN	UN	Experimental secretome	canonical
70	GLUD1	DHE3_HUMAN	P00367	0.00429851	-1.9322	-3.81636	0.013048	-1.04671	-2.06581	0.015875	-1.0676	-2.09594	0.00325389	-1.96597	-3.90675	0.0147338	-1.04076	-2.0573	Experimental secretome	canonical
71	FTH1	FRIH_HUMAN	P02794	0.00371765	-2.05893	-4.16678	0.00118681	-2.51138	-5.70164	0.00104348	-2.45613	-5.48743	0.00195238	-4.78356	-27.5421	0	-3.47194	-11.0958	Experimental secretome	canonical
72	CNDP2	CNDP2_HUMAN	Q96KP4	0	-2.37801	-5.19818	0.0018	-1.63523	-3.10636	0	-2.99553	-7.97524	0.00635294	-1.24052	-2.36284	0.00515942	-0.923096	-1.89618	Experimental secretome	canonical
73	ACTN1	ACTN1_HUMAN	P12814	0	-2.4234	-5.36435	0.0014069	-0.986937	-1.98197	0.000786885	-0.836463	-1.78567	0	-1.27636	-2.42227	0.00210309	-1.68979	-3.22609	Experimental secretome	canonical
74	PLEC	PLEC_HUMAN	Q15149	0.00392381	-2.4346	-5.40613	0.00178286	-1.78899	-3.45572	0.00335849	-1.48969	-2.80828	0.0229818	-0.875509	-1.83465	0.0032782	-2.18502	-4.54732	Experimental secretome	canonical
75	PDXK	PDXK_HUMAN	O00764	0	-2.6239	-6.16414	0.00190393	-0.827573	-1.7747	0.00121519	-1.69743	-3.24322	0.00398077	-0.910266	-1.87939	0.00214737	-1.12903	-2.18712	Experimental secretome	canonical
76	PYGB	PYGB_HUMAN	P11216	0.00269281	-2.63614	-6.21667	0.00207792	-2.22259	-4.6673	0.00570648	-1.97695	-3.93659	0.0086875	-1.71274	-3.27782	0.00330303	-2.85423	-7.23118	Experimental secretome	canonical
77	LGALS3	LEG3_HUMAN	P17931	0.00274286	-3.45515	-10.9674	0.00136709	-5.14895	-35.4804	UN	UN	UN	0.0294043	-0.984488	-1.97861	0.00322963	-2.52556	-5.75797	Experimental secretome	canonical
78	FUCA1	FUCO_HUMAN	P04066	0.00349091	-3.67758	-12.7957	0.00176271	-4.56596	-23.686	UN	UN	UN	0	-4.12418	-17.4383	0.00234146	-2.71268	-6.55539	Experimental secretome	canonical
79	APEH	ACPH_HUMAN	P13798	0.00924272	-3.81117	-14.0371	0.00135	-1.76099	-3.38931	0.00135211	-2.18655	-4.55217	0	-2.09216	-4.26385	0.00224176	-2.70373	-6.51485	Experimental secretome	canonical
80	DPP4	DPP4_HUMAN	P27487	0.00367442	-3.95041	-15.4594	0.00207692	-4.78643	-27.5968	UN	UN	UN	0	-3.95974	-15.5597	0.00259459	-3.21509	-9.28623	Experimental secretome	canonical
81	PRDX2	PRDX2_HUMAN	P32119	0	-4.3071	-19.7956	0.00232727	-1.61909	-3.07182	0.00588732	-3.47246	-11.0998	0.00311111	-1.66656	-3.17456	0.00688563	-0.952587	-1.93534	Experimental secretome	canonical
82	DPP7	DPP2_HUMAN	Q9UHL4	0	-4.67401	-25.5281	0.00432	-4.46996	-22.1612	0	-6.20457	-73.7498	0	-2.44492	-5.44496	0	-1.6832	-3.2114	Classical and experimental secretome	canonical
83	ACAA2	THIM_HUMAN	P42765	0.00298551	-5.13868	-35.2286	UN	UN	UN	UN	UN	UN	UN	UN	UN	0.00320588	-4.58974	-24.0797	Experimental secretome	canonical
84	SCIN	ADSV_HUMAN	Q9Y6U3	0.00347253	-7.0133	-129.185	UN	UN	UN	UN	UN	UN	UN	UN	UN	UN	UN	UN	Experimental secretome	uncertain
85	TF	TRFE_HUMAN	P02787	UN	UN	UN	UN	UN	UN	UN	UN	UN	UN	UN	UN	UN	UN	UN	Classical and experimental secretome	canonical

## Sheet: GO_ALL consistent
Top Biological Processes enriched:
Enrichment FDR	nGenes	Pathway Genes	Fold Enrichment	Pathway	URL	Genes
1.64951e-13	34	1489	5.18872	Secretion by cell	http://amigo.geneontology.org/amigo/term/GO:0032940	SCIN VCL HEXB ACTN1 XRCC5 TF EZR DPYSL2 PYGB SERPINE1 LTA4H SPARC INHBA LGALS3 GNS TLN1 PSMA5 GSN GLUD1 PDXK APEH ANPEP FTH1 DPP7 FUCA1 ATP6AP2 TUBB4B S100A13 XRCC6 DPP4 SPTAN1 PNP TUBB B2M
2.51968e-13	34	1545	5.00065	Export from cell	http://amigo.geneontology.org/amigo/term/GO:0140352	SCIN VCL HEXB ACTN1 XRCC5 TF EZR DPYSL2 PYGB SERPINE1 LTA4H SPARC INHBA LGALS3 GNS TLN1 PSMA5 GSN GLUD1 PDXK APEH ANPEP FTH1 DPP7 FUCA1 ATP6AP2 TUBB4B S100A13 XRCC6 DPP4 SPTAN1 PNP TUBB B2M
1.11821e-12	34	1636	4.72249	Secretion	http://amigo.geneontology.org/amigo/term/GO:0046903	SCIN VCL HEXB ACTN1 XRCC5 TF EZR DPYSL2 PYGB SERPINE1 LTA4H SPARC INHBA LGALS3 GNS TLN1 PSMA5 GSN GLUD1 PDXK APEH ANPEP FTH1 DPP7 FUCA1 ATP6AP2 TUBB4B S100A13 XRCC6 DPP4 SPTAN1 PNP TUBB B2M
1.61475e-14	29	903	7.2977	Regulated exocytosis	http://amigo.geneontology.org/amigo/term/GO:0045055	SCIN VCL HEXB ACTN1 XRCC5 TF PYGB SERPINE1 LTA4H SPARC LGALS3 GNS TLN1 PSMA5 GSN PDXK APEH ANPEP FTH1 DPP7 FUCA1 ATP6AP2 TUBB4B S100A13 XRCC6 SPTAN1 PNP TUBB B2M
1.64951e-13	29	1027	6.41658	Exocytosis	http://amigo.geneontology.org/amigo/term/GO:0006887	SCIN VCL HEXB ACTN1 XRCC5 TF PYGB SERPINE1 LTA4H SPARC LGALS3 GNS TLN1 PSMA5 GSN PDXK APEH ANPEP FTH1 DPP7 FUCA1 ATP6AP2 TUBB4B S100A13 XRCC6 SPTAN1 PNP TUBB B2M
4.94446e-09	29	1658	3.97456	Cell activation	http://amigo.geneontology.org/amigo/term/GO:0001775	VCL HEXB XRCC5 PYGB HSPB1 LTA4H HSPH1 INHBA LGALS3 GNS TLN1 PSMA5 GSN PDXK APEH ANPEP PRDX2 FTH1 DPP7 FUCA1 ATP6AP2 TUBB4B S100A13 XRCC6 DPP4 SPTAN1 PNP TUBB B2M
2.37585e-10	27	1245	4.92799	Immune effector proc.	http://amigo.geneontology.org/amigo/term/GO:0002252	VCL HEXB XRCC5 PYGB C1QBP LTA4H ACTR3 LGALS3 GNS PSMA5 GSN PDXK ARPC2 APEH ANPEP PRDX2 FTH1 DPP7 FUCA1 ATP6AP2 TUBB4B S100A13 XRCC6 SPTAN1 PNP TUBB B2M
1.0083e-08	27	1475	4.15956	Leukocyte activation	http://amigo.geneontology.org/amigo/term/GO:0045321	VCL HEXB XRCC5 PYGB LTA4H HSPH1 INHBA LGALS3 GNS PSMA5 GSN PDXK APEH ANPEP PRDX2 FTH1 DPP7 FUCA1 ATP6AP2 TUBB4B S100A13 XRCC6 DPP4 SPTAN1 PNP TUBB B2M
3.80662e-10	24	975	5.59348	Leukocyte mediated immunity	http://amigo.geneontology.org/amigo/term/GO:0002443	VCL HEXB XRCC5 PYGB C1QBP LTA4H LGALS3 GNS PSMA5 GSN PDXK APEH ANPEP FTH1 DPP7 FUCA1 ATP6AP2 TUBB4B S100A13 XRCC6 SPTAN1 PNP TUBB B2M
0.000119603	24	1905	2.86281	Response to biotic stimulus	http://amigo.geneontology.org/amigo/term/GO:0009607	PSMA4 HSPA5 ENO1 XRCC5 TF PSMA3 PSMA6 HSPB1 SERPINE1 C1QBP SPARC ACTR3 LGALS3 PSMB6 PSMA5 GSN CAPN2 PRDX3 PRDX2 TUBB4B XRCC6 CAPZA2 TUBB B2M
1.31087e-12	23	639	8.17905	Leukocyte degranulation	http://amigo.geneontology.org/amigo/term/GO:0043299	VCL HEXB XRCC5 PYGB LTA4H LGALS3 GNS PSMA5 GSN PDXK APEH ANPEP FTH1 DPP7 FUCA1 ATP6AP2 TUBB4B S100A13 XRCC6 SPTAN1 PNP TUBB B2M
1.51148e-12	23	652	8.01597	Myeloid cell activation involved in immune response	http://amigo.geneontology.org/amigo/term/GO:0002275	VCL HEXB XRCC5 PYGB LTA4H LGALS3 GNS PSMA5 GSN PDXK APEH ANPEP FTH1 DPP7 FUCA1 ATP6AP2 TUBB4B S100A13 XRCC6 SPTAN1 PNP TUBB B2M
1.56811e-12	23	660	7.91881	Myeloid leukocyte mediated immunity	http://amigo.geneontology.org/amigo/term/GO:0002444	VCL HEXB XRCC5 PYGB LTA4H LGALS3 GNS PSMA5 GSN PDXK APEH ANPEP FTH1 DPP7 FUCA1 ATP6AP2 TUBB4B S100A13 XRCC6 SPTAN1 PNP TUBB B2M
4.32592e-11	23	785	6.65785	Myeloid leukocyte activation	http://amigo.geneontology.org/amigo/term/GO:0002274	VCL HEXB XRCC5 PYGB LTA4H LGALS3 GNS PSMA5 GSN PDXK APEH ANPEP FTH1 DPP7 FUCA1 ATP6AP2 TUBB4B S100A13 XRCC6 SPTAN1 PNP TUBB B2M
9.40567e-05	23	1738	3.00714	Reg. of cell differentiation	http://amigo.geneontology.org/amigo/term/GO:0045595	SCIN VCL PSMA4 XRCC5 DPYSL2 PSMA3 PSMA6 SERPINE1 C1QBP INHBA LGALS3 PSMB6 PSMA5 ARPC2 PRDX2 YWHAG P4HB NAP1L1 XRCC6 NACA PNP EIF6 B2M
0.000267244	23	1866	2.80086	Response to other organism	http://amigo.geneontology.org/amigo/term/GO:0051707	PSMA4 ENO1 XRCC5 TF PSMA3 PSMA6 HSPB1 SERPINE1 C1QBP SPARC ACTR3 LGALS3 PSMB6 PSMA5 GSN CAPN2 PRDX3 PRDX2 TUBB4B XRCC6 CAPZA2 TUBB B2M
1.49122e-12	22	576	8.67913	Neutrophil degranulation	http://amigo.geneontology.org/amigo/term/GO:0043312	VCL HEXB XRCC5 PYGB LTA4H LGALS3 GNS PSMA5 GSN PDXK APEH ANPEP FTH1 DPP7 FUCA1 ATP6AP2 TUBB4B XRCC6 SPTAN1 PNP TUBB B2M
1.72427e-12	22	593	8.43031	Neutrophil mediated immunity	http://amigo.geneontology.org/amigo/term/GO:0002446	VCL HEXB XRCC5 PYGB LTA4H LGALS3 GNS PSMA5 GSN PDXK APEH ANPEP FTH1 DPP7 FUCA1 ATP6AP2 TUBB4B XRCC6 SPTAN1 PNP TUBB B2M
1.814e-12	22	597	8.37383	Neutrophil activation	http://amigo.geneontology.org/amigo/term/GO:0042119	VCL HEXB XRCC5 PYGB LTA4H LGALS3 GNS PSMA5 GSN PDXK APEH ANPEP FTH1 DPP7 FUCA1 ATP6AP2 TUBB4B XRCC6 SPTAN1 PNP TUBB B2M
2.27433e-12	22	606	8.24947	Granulocyte activation	http://amigo.geneontology.org/amigo/term/GO:0036230	VCL HEXB XRCC5 PYGB LTA4H LGALS3 GNS PSMA5 GSN PDXK APEH ANPEP FTH1 DPP7 FUCA1 ATP6AP2 TUBB4B XRCC6 SPTAN1 PNP TUBB B2M
Top Cellular Components enriched:
Enrichment FDR	nGenes	Pathway Genes	Fold Enrichment	Pathway	URL	Genes
1.02184e-11	27	975	5.46516	Secretory granule	http://amigo.geneontology.org/amigo/term/GO:0030141	VCL HEXB ACTN1 XRCC5 TF PYGB SERPINE1 LTA4H SPARC LGALS3 GNS PSMA5 GSN PDXK APEH ANPEP FTH1 DPP7 FUCA1 ATP6AP2 TUBB4B XRCC6 SPTAN1 PNP HEXA TUBB B2M
4.01354e-10	27	1150	4.6335	Secretory vesicle	http://amigo.geneontology.org/amigo/term/GO:0099503	VCL HEXB ACTN1 XRCC5 TF PYGB SERPINE1 LTA4H SPARC LGALS3 GNS PSMA5 GSN PDXK APEH ANPEP FTH1 DPP7 FUCA1 ATP6AP2 TUBB4B XRCC6 SPTAN1 PNP HEXA TUBB B2M
2.16244e-13	20	374	10.5536	Vesicle lumen	http://amigo.geneontology.org/amigo/term/GO:0031983	VCL HEXB ACTN1 XRCC5 TF PYGB SERPINE1 SPARC GNS PSMA5 GSN PDXK DPP7 FUCA1 TUBB4B XRCC6 SPTAN1 PNP TUBB B2M
2.16244e-13	20	368	10.7257	Secretory granule lumen	http://amigo.geneontology.org/amigo/term/GO:0034774	VCL HEXB ACTN1 XRCC5 TF PYGB SERPINE1 SPARC GNS PSMA5 GSN PDXK DPP7 FUCA1 TUBB4B XRCC6 SPTAN1 PNP TUBB B2M
2.16244e-13	20	372	10.6104	Cytoplasmic vesicle lumen	http://amigo.geneontology.org/amigo/term/GO:0060205	VCL HEXB ACTN1 XRCC5 TF PYGB SERPINE1 SPARC GNS PSMA5 GSN PDXK DPP7 FUCA1 TUBB4B XRCC6 SPTAN1 PNP TUBB B2M
3.1243e-06	19	907	4.13419	Anchoring junction	http://amigo.geneontology.org/amigo/term/GO:0070161	VCL HSPA5 PABPC1 ACTN1 AKR1B1 EZR HSPB1 ACTR3 RPL5 UBA1 TLN1 GSN CAPN2 ARPC2 YWHAG PLEC P4HB DPP4 B2M
9.00175e-09	17	471	7.12314	Focal adhesion	http://amigo.geneontology.org/amigo/term/GO:0005925	VCL HSPA5 PABPC1 ACTN1 EZR HSPB1 ACTR3 RPL5 TLN1 GSN CAPN2 ARPC2 YWHAG PLEC P4HB DPP4 B2M
9.68882e-09	17	478	7.01883	Cell-substrate junction	http://amigo.geneontology.org/amigo/term/GO:0030055	VCL HSPA5 PABPC1 ACTN1 EZR HSPB1 ACTR3 RPL5 TLN1 GSN CAPN2 ARPC2 YWHAG PLEC P4HB DPP4 B2M
8.93644e-05	16	865	3.65046	Lytic vacuole	http://amigo.geneontology.org/amigo/term/GO:0000323	HEXB AKR1B1 PYGB UBA1 GNS CAPN2 ANPEP FTH1 SLC3A2 DPP7 FUCA1 ATP6AP2 TUBB4B DPP4 HEXA TUBB
8.93644e-05	16	865	3.65046	Lysosome	http://amigo.geneontology.org/amigo/term/GO:0005764	HEXB AKR1B1 PYGB UBA1 GNS CAPN2 ANPEP FTH1 SLC3A2 DPP7 FUCA1 ATP6AP2 TUBB4B DPP4 HEXA TUBB
0.000289572	16	973	3.24527	Vacuole	http://amigo.geneontology.org/amigo/term/GO:0005773	HEXB AKR1B1 PYGB UBA1 GNS CAPN2 ANPEP FTH1 SLC3A2 DPP7 FUCA1 ATP6AP2 TUBB4B DPP4 HEXA TUBB
0.00081317	15	960	3.08364	Cell surface	http://amigo.geneontology.org/amigo/term/GO:0009986	HSPA5 ENO1 TF GSR C1QBP SPARC LGALS3 TLN1 CAPN2 ANPEP SLC3A2 ATP6AP2 P4HB DPP4 B2M
0.0308519	15	1455	2.03457	Supramolecular complex	http://amigo.geneontology.org/amigo/term/GO:0099080	VCL PSMA4 PABPC1 ACTN1 ENO1 EZR DPYSL2 PSMA6 HSPB1 NCL HSPH1 PLEC TUBB4B TUBB EIF6
0.0438981	12	1102	2.14903	Supramolecular fiber	http://amigo.geneontology.org/amigo/term/GO:0099512	VCL ACTN1 ENO1 EZR DPYSL2 PSMA6 HSPB1 HSPH1 PLEC TUBB4B TUBB EIF6
0.0454772	12	1110	2.13355	Supramolecular polymer	http://amigo.geneontology.org/amigo/term/GO:0099081	VCL ACTN1 ENO1 EZR DPYSL2 PSMA6 HSPB1 HSPH1 PLEC TUBB4B TUBB EIF6
6.5858e-07	11	224	9.69144	Ficolin-1-rich granule	http://amigo.geneontology.org/amigo/term/GO:0101002	VCL LTA4H LGALS3 GNS PSMA5 GSN APEH FTH1 ATP6AP2 XRCC6 PNP
9.17938e-05	10	332	5.94437	Cell cortex	http://amigo.geneontology.org/amigo/term/GO:0005938	SCIN VCL ENO1 EZR NCL ACTR3 GSN CAPN2 SPTAN1 CAPZA2
0.000804727	10	445	4.4349	Cell leading edge	http://amigo.geneontology.org/amigo/term/GO:0031252	PABPC1 ACTN1 EZR ACTR3 TLN1 GSN ARPC2 ATP6AP2 P4HB DPP4
0.00351586	10	542	3.6412	Actin cytoskeleton	http://amigo.geneontology.org/amigo/term/GO:0015629	SCIN VCL ACTN1 EZR ACTR3 GSN CAPN2 ARPC2 SPTAN1 CAPZA2
0.0308519	10	783	2.52047	Perinuclear region of cytoplasm	http://amigo.geneontology.org/amigo/term/GO:0048471	AKR1B1 TF EZR STC2 SET INHBA GSN CAPN2 PLEC S100A13

## Sheet: ALL
Proteins altered in CM from five RCC-derived cell lines when compared with RPTEC, including proteins with uniform alterations in the same direction (upregulated/downregulated) in all cell lines (numbers 1-185), as well as proteins which were differently altered in analyzed cell lines (numbers 186-255).
Legend:
UN: the protein was undetectable in CM from ccRCC-derived cell line, while it was detectable in CM from RPTEC
D: the protein was detectable in CM from ccRCC-derived cell line, while it was not detectable in CM from RPTEC
					Caki-1 CM/RPTEC CM			KIJ-265T CM/RPTEC CM			KIJ-308T CM/RPTEC CM			A498 CM/RPTEC CM			786-O CM/RPTEC CM
Consistency of changes	No.	Gene name	Protein ID	Entry	q-value	lg2 ratio	Fold Change	q-value	lg2 ratio	Fold Change	q-value	lg2 ratio	Fold Change	q-value	lg2 ratio	Fold Change	q-value	lg2 ratio	Fold Change
Consistent changes	1	C4B	CO4B_HUMAN	P0C0L5	UN	UN	UN	UN	UN	UN	UN	UN	UN	0.00949544	2.4054	5.29784	UN	UN	UN
Consistent changes	2	DERA	DEOC_HUMAN	Q9Y315	UN	UN	UN	0.00282006	-0.900188	-1.86631	0.00413974	-0.751853	-1.68395	0.00735948	-0.637887	-1.55605	UN	UN	UN
Consistent changes	3	CES2	EST2_HUMAN	O00748	UN	UN	UN	UN	UN	UN	UN	UN	UN	0	4.77148	27.3124	UN	UN	UN
Consistent changes	4	HADH	HCDH_HUMAN	Q16836	UN	UN	UN	0.00275504	-1.37372	-2.59137	0.00904884	-1.40418	-2.64667	0.0485974	-0.948336	-1.92965	UN	UN	UN
Consistent changes	5	TF	TRFE_HUMAN	P02787	UN	UN	UN	UN	UN	UN	UN	UN	UN	UN	UN	UN	UN	UN	UN
Consistent changes	6	DNPH1	DNPH1_HUMAN	O43598	UN	UN	UN	0.0156636	-0.51536	-1.42935	0.00884422	-0.978877	-1.97093	UN	UN	UN	UN	UN	UN
Consistent changes	7	SPINT1	SPIT1_HUMAN	O43278	UN	UN	UN	0.00289918	-2.445	-5.44525	UN	UN	UN	UN	UN	UN	UN	UN	UN
Consistent changes	8	HDHD2	HDHD2_HUMAN	Q9H0R4	UN	UN	UN	0.00189474	-1.31918	-2.49525	UN	UN	UN	UN	UN	UN	UN	UN	UN
Consistent changes	9	H3C1	H31_HUMAN	P68431	UN	UN	UN	0.00291892	-3.542	-11.6479	UN	UN	UN	UN	UN	UN	UN	UN	UN
Consistent changes	10	DCTN1	DCTN1_HUMAN	Q14203	UN	UN	UN	0.00499748	-0.799597	-1.74062	0.0188025	-0.395097	-1.31503	UN	UN	UN	UN	UN	UN
Consistent changes	11	DLST	ODO2_HUMAN	P36957	UN	UN	UN	UN	UN	UN	0.0158681	-1.55209	-2.93241	UN	UN	UN	0.0056129	-1.64413	-3.12559
Consistent changes	12	SEPTIN8	SEPT8_HUMAN	Q92599	UN	UN	UN	0.00271591	-1.18405	-2.27213	0.0253723	-0.781337	-1.71872	0.00644211	-0.927205	-1.90159	0.0101311	-1.02211	-2.03088
Consistent changes	13	IGFBP2	IBP2_HUMAN	P18065	UN	UN	UN	0.00229391	-1.74674	-3.35598	0.0433553	-0.85613	-1.81018	UN	UN	UN	UN	UN	UN
Consistent changes	14	GRHPR	GRHPR_HUMAN	Q9UBQ7	UN	UN	UN	0.00166845	-1.12478	-2.18068	UN	UN	UN	UN	UN	UN	UN	UN	UN
Consistent changes	15	NUMA1	NUMA1_HUMAN	Q14980	UN	UN	UN	UN	UN	UN	0.00430909	-1.38987	-2.62055	UN	UN	UN	UN	UN	UN
Consistent changes	16	CCAR2	CCAR2_HUMAN	Q8N163	UN	UN	UN	0.00270056	-1.59957	-3.03052	0.00522509	-1.58677	-3.00375	0.0119771	-2.69866	-6.492	UN	UN	UN
Consistent changes	17	SFN	1433S_HUMAN	P31947	UN	UN	UN	0.00198726	-1.7708	-3.41244	0.0321328	-0.763006	-1.69702	0.0227471	-0.706918	-1.63231	UN	UN	UN
Consistent changes	18	ARSA	ARSA_HUMAN	P15289	UN	UN	UN	UN	UN	UN	UN	UN	UN	0	-1.60272	-3.03715	0	-1.38334	-2.60872
Consistent changes	19	TCN2	TCO2_HUMAN	P20062	UN	UN	UN	UN	UN	UN	UN	UN	UN	0.00658983	-1.78465	-3.44535	0.00663192	-1.89288	-3.71375
Consistent changes	20	NPC1	NPC1_HUMAN	O15118	UN	UN	UN	0.00106931	-1.89384	-3.71623	UN	UN	UN	UN	UN	UN	UN	UN	UN
Consistent changes	21	SHMT1	GLYC_HUMAN	P34896	UN	UN	UN	UN	UN	UN	UN	UN	UN	0.00668041	-1.4949	-2.81845	UN	UN	UN
Consistent changes	22	ALDH9A1	AL9A1_HUMAN	P49189	UN	UN	UN	0.00208612	-2.38569	-5.22592	0.0055942	-1.72078	-3.29615	UN	UN	UN	UN	UN	UN
Consistent changes	23	H1-2	H12_HUMAN	P16403	UN	UN	UN	UN	UN	UN	0	-4.14267	-17.6631	UN	UN	UN	0.00223256	-4.11332	-17.3074
Consistent changes	24	ISYNA1	INO1_HUMAN	Q9NPH2	UN	UN	UN	0.00285373	-2.46846	-5.53452	UN	UN	UN	UN	UN	UN	UN	UN	UN
Consistent changes	25	LSM7	LSM7_HUMAN	Q9UK45	UN	UN	UN	0.00716071	-0.642801	-1.56136	0.0104771	-0.594156	-1.50959	UN	UN	UN	UN	UN	UN
Consistent changes	26	SCIN	ADSV_HUMAN	Q9Y6U3	0.00347253	-7.0133	-129.185	UN	UN	UN	UN	UN	UN	UN	UN	UN	UN	UN	UN
Consistent changes	27	ACAA2	THIM_HUMAN	P42765	0.00298551	-5.13868	-35.2286	UN	UN	UN	UN	UN	UN	UN	UN	UN	0.00320588	-4.58974	-24.0797
Consistent changes	28	DPP7	DPP2_HUMAN	Q9UHL4	0	-4.67401	-25.5281	0.00432	-4.46996	-22.1612	0	-6.20457	-73.7498	0	-2.44492	-5.44496	0	-1.6832	-3.2114
Consistent changes	29	PRDX2	PRDX2_HUMAN	P32119	0	-4.3071	-19.7956	0.00232727	-1.61909	-3.07182	0.00588732	-3.47246	-11.0998	0.00311111	-1.66656	-3.17456	0.00688563	-0.952587	-1.93534
Consistent changes	30	H2BC13	H2B1L_HUMAN	Q99880	0.00355556	-4.2463	-18.9786	0	-4.59997	-24.2509	0	-5.28968	-39.1158	0	-5.45986	-44.013	UN	UN	UN
Consistent changes	31	DPP4	DPP4_HUMAN	P27487	0.00367442	-3.95041	-15.4594	0.00207692	-4.78643	-27.5968	UN	UN	UN	0	-3.95974	-15.5597	0.00259459	-3.21509	-9.28623
Consistent changes	32	APEH	ACPH_HUMAN	P13798	0.00924272	-3.81117	-14.0371	0.00135	-1.76099	-3.38931	0.00135211	-2.18655	-4.55217	0	-2.09216	-4.26385	0.00224176	-2.70373	-6.51485
Consistent changes	33	H4C1	H4_HUMAN	P62805	0.00294286	-3.73949	-13.3567	0	-4.46402	-22.07	0	-5.36165	-41.1165	0	-5.17583	-36.1477	0.00133333	-4.50205	-22.6595
Consistent changes	34	FUCA1	FUCO_HUMAN	P04066	0.00349091	-3.67758	-12.7957	0.00176271	-4.56596	-23.686	UN	UN	UN	0	-4.12418	-17.4383	0.00234146	-2.71268	-6.55539
Consistent changes	35	SGSH	SPHM_HUMAN	P51688	0.00599095	-3.46211	-11.0204	UN	UN	UN	UN	UN	UN	UN	UN	UN	UN	UN	UN
Consistent changes	36	LGALS3	LEG3_HUMAN	P17931	0.00274286	-3.45515	-10.9674	0.00136709	-5.14895	-35.4804	UN	UN	UN	0.0294043	-0.984488	-1.97861	0.00322963	-2.52556	-5.75797
Consistent changes	37	KYAT3	KAT3_HUMAN	Q6YP21	0.00675918	-3.38635	-10.4567	0.00244275	-2.40277	-5.28818	UN	UN	UN	UN	UN	UN	UN	UN	UN
Consistent changes	38	MAN2B1	MA2B1_HUMAN	O00754	0.00391837	-3.2912	-9.78927	0.00132468	-2.51937	-5.73333	0	-4.40655	-21.2082	0.00218667	-2.59925	-6.0597	0.0049205	-1.28452	-2.43601
Consistent changes	39	H2AC20	H2A2C_HUMAN	Q16777	0.00380723	-3.2464	-9.48992	0.00385714	-3.85219	-14.4419	0	-4.7088	-26.151	0	-4.79446	-27.7508	0	-4.32973	-20.1084
Consistent changes	40	H3C15	H32_HUMAN	Q71DI3	0.00292199	-3.23096	-9.38895	0.00635294	-3.85362	-14.4563	0	-4.88475	-29.5431	0	-4.75185	-26.9431	0.00168421	-4.69177	-25.8443
Consistent changes	41	ACY1	ACY1_HUMAN	Q03154	0.00695238	-2.72135	-6.59491	0.00704805	-1.02125	-2.02967	0.0034067	-1.71591	-3.28505	0.00764821	-1.51418	-2.85637	0.00450704	-2.23838	-4.71866
Consistent changes	42	PYGB	PYGB_HUMAN	P11216	0.00269281	-2.63614	-6.21667	0.00207792	-2.22259	-4.6673	0.00570648	-1.97695	-3.93659	0.0086875	-1.71274	-3.27782	0.00330303	-2.85423	-7.23118
Consistent changes	43	BCAT2	BCAT2_HUMAN	O15382	0.00349153	-2.62786	-6.18106	0.0014026	-1.46347	-2.75772	0	-1.79162	-3.46204	0.00330526	-2.18967	-4.56201	0	-2.27978	-4.85605
Consistent changes	44	PDXK	PDXK_HUMAN	O00764	0	-2.6239	-6.16414	0.00190393	-0.827573	-1.7747	0.00121519	-1.69743	-3.24322	0.00398077	-0.910266	-1.87939	0.00214737	-1.12903	-2.18712
Consistent changes	45	MACROH2A1	H2AY_HUMAN	O75367	0.00265806	-2.6086	-6.09913	UN	UN	UN	UN	UN	UN	UN	UN	UN	UN	UN	UN
Consistent changes	46	ECH1	ECH1_HUMAN	Q13011	0.00916667	-2.53009	-5.77609	0.00288347	-0.721944	-1.6494	0.00542769	-1.14148	-2.20607	UN	UN	UN	UN	UN	UN
Consistent changes	47	PLEC	PLEC_HUMAN	Q15149	0.00392381	-2.4346	-5.40613	0.00178286	-1.78899	-3.45572	0.00335849	-1.48969	-2.80828	0.0229818	-0.875509	-1.83465	0.0032782	-2.18502	-4.54732
Consistent changes	48	ACTN1	ACTN1_HUMAN	P12814	0	-2.4234	-5.36435	0.0014069	-0.986937	-1.98197	0.000786885	-0.836463	-1.78567	0	-1.27636	-2.42227	0.00210309	-1.68979	-3.22609
Consistent changes	49	NAGLU	ANAG_HUMAN	P54802	0.00337705	-2.41444	-5.33114	0.00161658	-2.85957	-7.25798	UN	UN	UN	UN	UN	UN	0.00489908	-2.44869	-5.45922
Consistent changes	50	CNDP2	CNDP2_HUMAN	Q96KP4	0	-2.37801	-5.19818	0.0018	-1.63523	-3.10636	0	-2.99553	-7.97524	0.00635294	-1.24052	-2.36284	0.00515942	-0.923096	-1.89618
Consistent changes	51	FAHD1	FAHD1_HUMAN	Q6P587	0.004	-2.37335	-5.18144	0	-1.84966	-3.60414	0	-1.82531	-3.54383	0	-2.24418	-4.73767	0.00147692	-2.52326	-5.74878
Consistent changes	52	SUPT16H	SP16H_HUMAN	Q9Y5B9	0.00704545	-2.33029	-5.02905	0.00684793	-1.19502	-2.28949	0.0134444	-0.959456	-1.94458	0.00653381	-2.97905	-7.88469	0.00670238	-2.13926	-4.40535
Consistent changes	53	FTH1	FRIH_HUMAN	P02794	0.00371765	-2.05893	-4.16678	0.00118681	-2.51138	-5.70164	0.00104348	-2.45613	-5.48743	0.00195238	-4.78356	-27.5421	0	-3.47194	-11.0958
Consistent changes	54	OXCT1	SCOT1_HUMAN	P55809	0.00581818	-1.96763	-3.91126	0.00165079	-1.25546	-2.38744	0.00137143	-1.90121	-3.73526	UN	UN	UN	0.00680363	-0.951017	-1.93323
Consistent changes	55	HNRNPUL2	HNRL2_HUMAN	Q1KMD3	0.006624	-1.95397	-3.8744	0.00213333	-2.546	-5.84014	UN	UN	UN	UN	UN	UN	UN	UN	UN
Consistent changes	56	GLUD1	DHE3_HUMAN	P00367	0.00429851	-1.9322	-3.81636	0.013048	-1.04671	-2.06581	0.015875	-1.0676	-2.09594	0.00325389	-1.96597	-3.90675	0.0147338	-1.04076	-2.0573
Consistent changes	57	DPYSL2	DPYL2_HUMAN	Q16555	0.00304762	-1.89626	-3.72247	0.00214765	-1.05525	-2.07808	0.00907216	-0.732536	-1.66156	0.00317172	-1.31554	-2.48895	UN	UN	UN
Consistent changes	58	PNP	PNPH_HUMAN	P00491	0.00390123	-1.88061	-3.68231	0.0045	-1.59356	-3.01794	0	-1.358	-2.5633	0	-2.95265	-7.74169	0.00143284	-2.65327	-6.2909
Consistent changes	59	ANPEP	AMPN_HUMAN	P15144	0.00415385	-1.87615	-3.67095	0.0013012	-3.12441	-8.72049	UN	UN	UN	0.00444651	-1.6576	-3.15492	UN	UN	UN
Consistent changes	60	AIFM1	AIFM1_HUMAN	O95831	0.010747	-1.85616	-3.62043	0.0139962	-0.810876	-1.75428	0.0205285	-0.714191	-1.64056	0.00677228	-1.3685	-2.58202	0.0115522	-1.77427	-3.42064
Consistent changes	61	NARS1	SYNC_HUMAN	O43776	0.00816961	-1.73166	-3.32109	0.00358225	-0.815589	-1.76002	0.00106667	-1.49849	-2.82546	0.0151512	-1.65426	-3.14761	0.005	-1.09789	-2.14042
Consistent changes	62	GSN	GELS_HUMAN	P06396	0.00655932	-1.66286	-3.16644	0.00154455	-5.59005	-48.1695	UN	UN	UN	0.00426786	-2.84837	-7.20188	UN	UN	UN
Consistent changes	63	UROD	DCUP_HUMAN	P06132	0.00302941	-1.63836	-3.11311	0.00479188	-0.899652	-1.86562	0.0369259	-0.560031	-1.4743	0.0117225	-0.81555	-1.75997	0.00667913	-1.00498	-2.00691
Consistent changes	64	TKT	TKT_HUMAN	P29401	0.0048	-1.62439	-3.08313	0.00144681	-1.07199	-2.10233	0.000872727	-1.1588	-2.23272	0.00430631	-0.983033	-1.97662	0.00154839	-2.01696	-4.04729
Consistent changes	65	ARPC5	ARPC5_HUMAN	O15511	0.00355556	-1.59685	-3.02483	0.0015	-1.31567	-2.48918	0	-1.26231	-2.3988	0.0012	-1.23752	-2.35792	0.0268034	-0.836051	-1.78516
Consistent changes	66	ENO1	ENOA_HUMAN	P06733	0.00325424	-1.52817	-2.88419	0.00295556	-0.752909	-1.68519	0.0453172	-0.362679	-1.28581	0.00218868	-2.12998	-4.37712	0.00121519	-1.56008	-2.9487
Consistent changes	67	SPOCK1	TICN1_HUMAN	Q08629	0.00381176	-1.52637	-2.8806	UN	UN	UN	UN	UN	UN	0	-0.576324	-1.49105	0.00208163	-0.929043	-1.90401
Consistent changes	68	SET	SET_HUMAN	Q01105	0	-1.52386	-2.87559	0	-1.00306	-2.00425	0.00155725	-1.05993	-2.08484	0	-1.16591	-2.24375	0.00276106	-1.09106	-2.13031
Consistent changes	69	CAPN1	CAN1_HUMAN	P07384	0.00395122	-1.50772	-2.84361	0.00203822	-1.34304	-2.53686	0.00263918	-1.72747	-3.31146	0.00304	-1.73205	-3.32199	0.00441379	-2.65998	-6.32024
Consistent changes	70	FTL	FRIL_HUMAN	P02792	0.00341772	-1.50293	-2.83418	0.00211221	-1.25039	-2.37906	0.021568	-0.810792	-1.75417	0.00438532	-1.49864	-2.82577	0.00407643	-1.34145	-2.53407
Consistent changes	71	RPS27	RS27_HUMAN	P42677	0.00312121	-1.47869	-2.78695	0.00187931	-1.2373	-2.35757	0.000793388	-1.6632	-3.16718	0.00341304	-1.37858	-2.60012	0.00635789	-1.1067	-2.15352
Consistent changes	72	ATP6V1B2	VATB2_HUMAN	P21281	0.00931525	-1.46853	-2.76739	0.00205128	-1.88259	-3.68737	0.00258586	-2.31054	-4.96068	0.00440553	-2.05352	-4.15117	0.00496552	-2.11562	-4.33376
Consistent changes	73	TLN1	TLN1_HUMAN	Q9Y490	0.00309677	-1.45718	-2.74571	0.00145946	-0.674605	-1.59616	0.00171098	-0.443907	-1.36028	0.00848254	-0.79102	-1.7303	0.00421053	-2.03085	-4.08646
Consistent changes	74	SIAE	SIAE_HUMAN	Q9HAT2	0.00822776	-1.4439	-2.72056	UN	UN	UN	UN	UN	UN	0.00832258	-1.27528	-2.42046	0.0100902	-1.12284	-2.17775
Consistent changes	75	CRYZ	QOR_HUMAN	Q08257	0.00425616	-1.39146	-2.62344	0.00185532	-1.23338	-2.35117	0.000780488	-2.02451	-4.06854	0.0146917	-1.00573	-2.00796	0.00686585	-1.11075	-2.15958
Consistent changes	76	CPOX	HEM6_HUMAN	P36551	0.00263014	-1.39082	-2.62228	0.00103846	-0.835684	-1.7847	0.00123636	-1.33068	-2.51521	0.00202469	-0.891688	-1.85535	0.00844318	-0.591672	-1.50699
Consistent changes	77	GSR	GSHR_HUMAN	P00390	0.00305185	-1.38174	-2.60583	0.00184746	-1.13368	-2.19418	0.00363218	-0.893854	-1.85813	0.0445814	-0.48904	-1.40351	0.0015	-2.71531	-6.56733
Consistent changes	78	RPS19	RS19_HUMAN	P39019	0.0103558	-1.35537	-2.55862	0.00273926	-1.12921	-2.18738	0.000768	-1.14969	-2.21867	0.00417467	-0.748761	-1.68035	0.0261935	-0.464319	-1.37967
Consistent changes	79	GSS	GSHB_HUMAN	P48637	0.0032	-1.31307	-2.4847	0.00108	-1.3411	-2.53345	0	-1.57086	-2.97081	0.00637638	-0.856115	-1.81016	0.00332824	-1.5093	-2.84672
Consistent changes	80	CAPN2	CAN2_HUMAN	P17655	0.00369231	-1.30084	-2.46372	0.00168649	-0.953246	-1.93622	0.00366023	-0.742467	-1.67303	0.00518219	-0.77945	-1.71648	0.002	-1.81882	-3.52794
Consistent changes	81	UBA2	SAE2_HUMAN	Q9UBT2	0.0027651	-1.28838	-2.44254	0.007	-0.71396	-1.6403	0.00889005	-0.751516	-1.68356	0.00246617	-1.49853	-2.82554	0.00476786	-3.72757	-13.2468
Consistent changes	82	ACTR3	ARP3_HUMAN	P61158	0	-1.26682	-2.40631	0.00137838	-0.725044	-1.65295	0.000849558	-0.616614	-1.53327	0	-1.0891	-2.12741	0.00992308	-0.699569	-1.62402
Consistent changes	83	C1QBP	C1QBP_HUMAN	Q07021	0.0340043	-1.236	-2.35545	0.00982366	-0.712685	-1.63885	0.0429895	-0.495171	-1.40949	0.0161757	-1.10824	-2.15582	0.00980412	-1.38533	-2.61232
Consistent changes	84	VCL	VINC_HUMAN	P18206	0.0032	-1.22109	-2.33123	0.00153383	-0.824074	-1.7704	0.00114286	-0.70857	-1.63418	0.00298876	-0.81675	-1.76143	0.00521951	-0.876734	-1.83621
Consistent changes	85	NPEPPS	PSA_HUMAN	P55786	0.00342857	-1.20359	-2.30312	0.00308571	-1.14803	-2.21611	0	-1.91803	-3.77906	0.0025625	-0.982564	-1.97597	0	-2.01961	-4.05475
Consistent changes	86	ACTR2	ARP2_HUMAN	P61160	0.00355056	-1.19308	-2.28641	0.00245211	-0.683408	-1.60593	0.00591946	-0.530395	-1.44432	0.00450943	-0.829582	-1.77717	0.0194155	-0.575647	-1.49035
Consistent changes	87	UGP2	UGPA_HUMAN	Q16851	0.00958389	-1.17193	-2.25313	0.00492308	-1.08108	-2.11563	0.0131879	-0.662058	-1.58234	0.0228387	-0.856784	-1.811	0.0144964	-2.16411	-4.4819
Consistent changes	88	ASAH1	ASAH1_HUMAN	Q13510	0.0196119	-1.1615	-2.2369	0.00186325	-2.45855	-5.49665	0.000842105	-3.95494	-15.508	UN	UN	UN	0.02625	-1.05101	-2.07198
Consistent changes	89	RPS25	RS25_HUMAN	P62851	0.00828674	-1.13776	-2.20039	0.00756541	-0.727632	-1.65592	0.0162096	-0.6828	-1.60525	0.00995846	-0.69915	-1.62355	0.0300588	-0.654149	-1.57369
Consistent changes	90	ARPC3	ARPC3_HUMAN	O15145	0.00407921	-1.1351	-2.19633	0.00233577	-0.526415	-1.44035	0.00561455	-0.434876	-1.35179	0.00236735	-0.861973	-1.81752	0.00519838	-0.750715	-1.68263
Consistent changes	91	NAGK	NAGK_HUMAN	Q9UJ70	0.00979618	-1.1269	-2.18388	0.00220408	-1.30686	-2.47403	0.00811892	-0.491332	-1.40574	0.0126816	-1.24514	-2.37042	UN	UN	UN
Consistent changes	92	DHX15	DHX15_HUMAN	O43143	0.0395509	-1.11704	-2.16902	0.00148905	-1.07966	-2.11354	0.00428959	-0.689398	-1.61261	0.00220134	-0.684555	-1.60721	UN	UN	UN
Consistent changes	93	RPS20	RS20_HUMAN	P60866	0.00709924	-1.11401	-2.16446	0.0102184	-0.766035	-1.70059	0.00586667	-0.952997	-1.93589	0.0120115	-0.699542	-1.62399	0.0190947	-0.671319	-1.59253
Consistent changes	94	CAPNS1	CPNS1_HUMAN	P04632	0.00492308	-1.10786	-2.15525	0.00201893	-0.629503	-1.54703	0.0303731	-0.444192	-1.36055	0.0127171	-0.764122	-1.69834	0.00145455	-1.51502	-2.85802
Consistent changes	95	ATP5F1B	ATPB_HUMAN	P06576	0.00358261	-1.10521	-2.1513	0.00262997	-0.567286	-1.48173	0	-2.09242	-4.26462	0.00581538	-1.48014	-2.78976	0.00438356	-1.26946	-2.41071
Consistent changes	96	SPTAN1	SPTN1_HUMAN	Q13813	0.00427723	-1.09573	-2.13722	0.0239536	-0.285557	-1.21888	0.00569032	-0.438665	-1.35535	0.0408924	-0.385098	-1.30595	0.0165967	-0.422719	-1.34045
Consistent changes	97	LAP3	AMPL_HUMAN	P28838	0.00958199	-1.09532	-2.13661	0.00341622	-0.854448	-1.80807	0.00253465	-1.22801	-2.34243	0	-2.30033	-4.9257	0.00204	-1.47867	-2.78692
Consistent changes	98	GFUS	FCL_HUMAN	Q13630	0.00420408	-1.09526	-2.13651	0.00498492	-0.499276	-1.4135	0	-1.62162	-3.07721	0.0120789	-0.731982	-1.66092	0.00418301	-0.968037	-1.95618
Consistent changes	99	DPP3	DPP3_HUMAN	Q9NY33	0	-1.08792	-2.12567	0.003	-1.03561	-2.04998	0	-1.35905	-2.56516	0.00421145	-3.24508	-9.48126	0.00131507	-1.93349	-3.81978
Consistent changes	100	ATP6V1A	VATA_HUMAN	P38606	0.00607339	-1.0805	-2.11476	0.00169565	-1.35812	-2.56351	0.00154545	-1.73837	-3.33657	0.00239416	-1.60385	-3.03953	0.00185455	-1.85296	-3.61241
Consistent changes	101	EZR	EZRI_HUMAN	P15311	0.00335404	-1.06705	-2.09514	0.0025098	-0.191067	-1.14161	0	-0.819949	-1.76534	0	-1.6036	-3.039	0.00463768	-0.87746	-1.83714
Consistent changes	102	ARPC4	ARPC4_HUMAN	P59998	0.00331034	-1.01054	-2.01467	0.00236162	-0.61484	-1.53139	0.00891139	-0.543855	-1.45786	0	-0.985545	-1.98006	0.00772414	-0.670839	-1.592
Consistent changes	103	CS	CISY_HUMAN	O75390	0.00667742	-0.993946	-1.99163	0.00174194	-1.01472	-2.02051	0.00565385	-1.07876	-2.11222	0.00117391	-1.1586	-2.23241	0	-1.01568	-2.02185
Consistent changes	104	GCLC	GSH1_HUMAN	P48506	0.00408649	-0.991245	-1.9879	0.00207619	-1.03502	-2.04915	0.0103204	-0.538193	-1.45215	0.0322437	-0.561008	-1.4753	UN	UN	UN
Consistent changes	105	HEXB	HEXB_HUMAN	P07686	0.00271053	-0.975567	-1.96641	0.00147826	-1.27648	-2.42247	0	-1.66185	-3.16422	0.0166547	-0.565729	-1.48014	0.00183784	-1.10691	-2.15383
Consistent changes	106	PRDX3	PRDX3_HUMAN	P30048	0.0148376	-0.898007	-1.86349	0.0175495	-0.740712	-1.671	0.0055125	-1.16125	-2.23651	0.0360166	-1.08395	-2.11983	0.00633457	-1.2028	-2.30187
Consistent changes	107	LDHB	LDHB_HUMAN	P07195	0.0150829	-0.894658	-1.85917	0.00247104	-1.48369	-2.79663	0.0057457	-1.1966	-2.29199	0.00295556	-1.93445	-3.82234	0.002125	-2.26906	-4.82008
Consistent changes	108	DCPS	DCPS_HUMAN	Q96C86	0.00976508	-0.893732	-1.85798	0.00206452	-0.577944	-1.49272	0.00393361	-0.628332	-1.54578	0.00210256	-1.17182	-2.25295	0.0103089	-1.65277	-3.14436
Consistent changes	109	PSMA5	PSA5_HUMAN	P28066	0.0279539	-0.884483	-1.8461	0.0283403	-0.394985	-1.31493	0.028452	-0.453947	-1.36978	0.00654545	-1.09942	-2.14269	0.00674214	-1.18929	-2.28041
Consistent changes	110	MYLK	MYLK_HUMAN	Q15746	0.0072093	-0.874605	-1.83351	UN	UN	UN	0.000864865	-1.35532	-2.55854	0.00542187	-1.43831	-2.71003	UN	UN	UN
Consistent changes	111	ARPC2	ARPC2_HUMAN	O15144	0.00278261	-0.858081	-1.81263	0.00257028	-0.399135	-1.31872	0.0133825	-0.271081	-1.20671	0.00209009	-0.61676	-1.53343	0.00657627	-0.478945	-1.39372
Consistent changes	112	ALDH7A1	AL7A1_HUMAN	P49419	0.0278897	-0.841074	-1.79138	0.00189565	-1.34829	-2.54611	UN	UN	UN	UN	UN	UN	UN	UN	UN
Consistent changes	113	PEPD	PEPD_HUMAN	P12955	0.00270423	-0.840731	-1.79096	0.00220243	-0.635244	-1.5532	0.00228249	-0.651248	-1.57053	0.00542373	-1.10354	-2.14881	0	-1.74951	-3.36245
Consistent changes	114	HEXA	HEXA_HUMAN	P06865	0.00712644	-0.832903	-1.78127	0.00147945	-1.79349	-3.46653	0	-2.5733	-5.95168	0	-2.26613	-4.81032	0.0309752	-0.289641	-1.22234
Consistent changes	115	PDCD6IP	PDC6I_HUMAN	Q8WUM4	0.00937884	-0.826717	-1.77364	0.00161905	-1.55602	-2.94042	0.00403404	-1.10037	-2.1441	0.00198788	-1.35473	-2.55749	0.00654152	-1.1047	-2.15055
Consistent changes	116	LAMP2	LAMP2_HUMAN	P13473	0.0078705	-0.822186	-1.76808	0.00189091	-1.02508	-2.03507	0	-1.8757	-3.6698	0	-1.77037	-3.41141	0.00531343	-0.610093	-1.52636
Consistent changes	117	S100A13	S10AD_HUMAN	Q99584	0.0200494	-0.805241	-1.74744	0.00128571	-2.54238	-5.8255	0.000761905	-1.92651	-3.80134	0.00118681	-2.55837	-5.89043	0.00128	-2.22101	-4.66219
Consistent changes	118	FHL2	FHL2_HUMAN	Q14192	0.00243038	-0.787486	-1.72606	0	-1.32786	-2.51031	0.004	-1.04098	-2.05763	0.00826923	-0.210119	-1.15678	0.00985492	-0.533334	-1.44727
Consistent changes	119	BLMH	BLMH_HUMAN	Q13867	0.00948837	-0.781254	-1.71862	0.0384049	-0.281463	-1.21543	0.00137838	-0.89992	-1.86596	0.00686288	-0.499555	-1.41378	0.0166355	-1.08733	-2.1248
Consistent changes	120	PAIP1	PAIP1_HUMAN	Q9H074	0.0176633	-0.740409	-1.67065	0.00156784	-1.31585	-2.48948	0.0266718	-0.56811	-1.48258	0.00661224	-0.750497	-1.68237	0.0332121	-0.646948	-1.56585
Consistent changes	121	GNS	GNS_HUMAN	P15586	0.00617391	-0.735953	-1.6655	0	-2.41494	-5.33297	0	-2.63014	-6.19084	0.00337634	-2.02039	-4.05695	0.00511005	-0.380925	-1.30218
Consistent changes	122	PSMA6	PSA6_HUMAN	P60900	0.023381	-0.696194	-1.62022	0.017613	-0.300089	-1.23122	0.0252738	-0.357407	-1.28112	0.00649624	-1.01369	-2.01907	0.00457143	-1.10176	-2.14617
Consistent changes	123	XRCC6	XRCC6_HUMAN	P12956	0.0108118	-0.683261	-1.60577	0.00620588	-0.558563	-1.4728	0.0438408	-0.381809	-1.30297	0.00345055	-0.938123	-1.91603	0.010144	-0.563283	-1.47763
Consistent changes	124	XRCC5	XRCC5_HUMAN	P13010	0.009919	-0.66629	-1.58699	0.00200922	-0.730276	-1.65896	0.00549533	-0.568261	-1.48274	0.00188618	-1.01663	-2.02318	0.00631359	-0.661043	-1.58123
Consistent changes	125	PSMA3	PSA3_HUMAN	P25788	0.0198317	-0.658162	-1.57807	0.0243229	-0.360484	-1.28386	0.022497	-0.411898	-1.33044	0.00315578	-1.00428	-2.00594	0.00604545	-1.17196	-2.25317
Consistent changes	126	FH	FUMH_HUMAN	P07954	0.0258868	-0.654261	-1.57381	0.00136	-0.99503	-1.99312	0.00427027	-0.952833	-1.93567	0.00992899	-0.945619	-1.92602	0.00454468	-1.07268	-2.10333
Consistent changes	127	UBA1	UBA1_HUMAN	P22314	0.00933333	-0.611322	-1.52766	0.00171429	-1.02262	-2.0316	0.0017619	-0.933488	-1.90989	0.00191736	-1.40178	-2.64227	0.0013913	-1.43377	-2.70152
Consistent changes	128	PTK7	PTK7_HUMAN	Q13308	0.0483077	-0.598539	-1.51418	0.00646729	-3.65089	-12.5611	UN	UN	UN	UN	UN	UN	UN	UN	UN
Consistent changes	129	CAPZA2	CAZA2_HUMAN	P47755	0.0257049	-0.588356	-1.50353	0.00645221	-0.807213	-1.74983	0.0134761	-0.670617	-1.59175	0.00346961	-1.40796	-2.65362	0.0384125	-0.500284	-1.41449
Consistent changes	130	PSMA4	PSA4_HUMAN	P25789	0.0196608	-0.57961	-1.49444	0.0271548	-0.204495	-1.15228	0.0235354	-0.313268	-1.24252	0.00206289	-0.995199	-1.99336	0.00574713	-1.0709	-2.10075
Consistent changes	131	PGM1	PGM1_HUMAN	P36871	0.0348473	-0.503152	-1.41731	0.00211921	-0.775026	-1.71122	0.00595018	-0.810314	-1.75359	0.0285011	-0.504981	-1.41911	0.00271304	-1.00495	-2.00688
Consistent changes	132	RO60	RO60_HUMAN	P10155	0.004	-0.480237	-1.39497	0.00251163	-1.38676	-2.6149	0	-1.20403	-2.30382	0.00227778	-1.69828	-3.24513	0.00246154	-1.53774	-2.9034
Consistent changes	133	DNPEP	DNPEP_HUMAN	Q9ULA0	0.00402128	-0.473617	-1.38859	0.0226172	-0.334874	-1.26127	0.0344918	-0.299214	-1.23047	0.00448826	-0.498262	-1.41251	0.00993211	-0.517627	-1.4316
Consistent changes	134	LTA4H	LKHA4_HUMAN	P09960	0.00967296	-0.438197	-1.35491	0.00183051	-0.859777	-1.81476	0.00112941	-1.53057	-2.889	0	-1.35592	-2.55961	0.00318248	-1.6379	-3.11212
Consistent changes	135	PSMB6	PSB6_HUMAN	P28072	0.0145559	-0.369464	-1.29187	0.00154286	-1.19327	-2.2867	0.00749721	-0.411755	-1.3303	0.001125	-0.711859	-1.63791	0.00213333	-0.969879	-1.95868
Consistent changes	136	VPS26A	VP26A_HUMAN	O75436	0.0198809	-0.350318	-1.27484	0.00182143	-0.495425	-1.40974	0.000827586	-0.561523	-1.47583	0	-0.883367	-1.84468	0.00363333	-0.655356	-1.575
Consistent changes	137	RNPEP	AMPB_HUMAN	Q9H4A4	0.0098882	-0.23279	-1.17511	0.0197068	-0.220853	-1.16542	0.00555396	-0.33551	-1.26182	0.0232809	-0.408509	-1.32731	0	-1.50913	-2.84638
Consistent changes	138	HNRNPU	HNRPU_HUMAN	Q00839	0.0386442	0.518837	1.4328	0.00174302	1.23772	2.35826	0.00075	1.29403	2.45212	0.0105959	0.815371	1.75975	0.00668966	0.635303	1.55326
Consistent changes	139	YWHAG	1433G_HUMAN	P61981	0.00795636	0.607028	1.52312	0.00143662	0.686409	1.60927	0.00152239	0.735886	1.66542	0.00190164	1.26233	2.39884	0.00629167	0.385504	1.30632
Consistent changes	140	NONO	NONO_HUMAN	Q15233	0.00588444	0.628223	1.54566	0.0238804	0.449324	1.3654	0.00415789	0.768195	1.70314	0.0208687	0.400761	1.3202	0.00770201	0.462542	1.37797
Consistent changes	141	HNRNPF	HNRPF_HUMAN	P52597	0.00814085	0.641463	1.55991	0.00354522	0.827992	1.77521	0.00764672	0.889734	1.85283	0.0251894	0.706851	1.63224	0.0103487	0.68583	1.60863
Consistent changes	142	ST13	F10A1_HUMAN	P50502	0.00593722	0.641649	1.56011	0.00122727	1.46378	2.75831	0.00749133	0.847118	1.7989	0.0188089	0.779099	1.71606	0.00776879	0.546008	1.46004
Consistent changes	143	HSPA5	BIP_HUMAN	P11021	0.0153496	0.648972	1.56805	0.00167742	1.00593	2.00823	0.02411	0.502126	1.4163	0.0108338	0.790868	1.73012	0.0077464	0.652718	1.57213
Consistent changes	144	UGGT1	UGGG1_HUMAN	Q9NYU2	0.00930293	0.743154	1.67383	0.00202791	1.3818	2.60593	0.0135378	0.763969	1.69816	0.00349515	1.15455	2.22615	0.0354229	0.617252	1.53395
Consistent changes	145	GART	PUR2_HUMAN	P22102	0.00684298	0.824568	1.77101	0.00131707	2.31429	4.97358	0.00565568	1.02572	2.03598	0	2.01155	4.03215	0.00135211	1.73837	3.33657
Consistent changes	146	NCL	NUCL_HUMAN	P19338	0.0145143	0.902571	1.86939	0.00568421	1.4237	2.68272	0	1.78178	3.4385	0.0170761	0.376192	1.29791	0.00273684	0.995642	1.99397
Consistent changes	147	G3BP1	G3BP1_HUMAN	Q13283	0.00383432	1.01179	2.01642	0.00159375	1.81861	3.52742	0.00105495	1.86915	3.65317	0.0211253	0.508076	1.42215	0.0119407	0.608355	1.52452
Consistent changes	148	RPL5	RL5_HUMAN	P46777	0.00272848	1.01648	2.02298	0.00225	1.72164	3.2981	0	1.46082	2.75265	0.00314	1.18181	2.26862	0.00520482	1.03143	2.04405
Consistent changes	149	PABPC1	PABP1_HUMAN	P11940	0.00688889	1.03365	2.0472	0.014394	0.506339	1.42044	0.00396653	0.975868	1.96682	0.0121473	0.692964	1.6166	0.00460345	0.98297	1.97653
Consistent changes	150	GANAB	GANAB_HUMAN	Q14697	0.00361404	1.06799	2.09651	0.00160825	0.956872	1.9411	0.00766857	0.613505	1.52997	0.004287	0.899541	1.86547	0.00114286	1.2797	2.42788
Consistent changes	151	TUBB4B	TBB4B_HUMAN	P68371	0.00404278	1.07889	2.11241	0.00223868	1.00631	2.00877	0.0175391	0.472956	1.38795	0.00320408	0.729549	1.65812	0.00447552	0.830912	1.77881
Consistent changes	152	SERBP1	PAIRB_HUMAN	Q8NC51	0.00723529	1.19086	2.28289	0.00675	1.19162	2.2841	0	1.57422	2.97775	0	1.14816	2.2163	0	1.56333	2.95536
Consistent changes	153	EPDR1	EPDR1_HUMAN	Q9UM22	0.00343949	1.23796	2.35864	0.00166154	1.59151	3.01365	0	1.39646	2.63255	0	1.55957	2.94765	0	2.47674	5.56639
Consistent changes	154	SND1	SND1_HUMAN	Q7KZF4	0.00695798	1.24102	2.36366	0.00287952	1.09727	2.13949	0.00875622	0.784357	1.72232	0.0035468	1.38408	2.61005	0.00462338	1.32866	2.51169
Consistent changes	155	TUBB	TBB5_HUMAN	P07437	0.00307463	1.37192	2.58814	0.00159184	1.68049	3.20536	0.00753488	0.747089	1.6784	0	1.22691	2.34065	0.00346032	0.968175	1.95636
Consistent changes	156	NAP1L1	NP1L1_HUMAN	P55209	0.00432	1.56137	2.95135	0.00145714	2.30802	4.95202	0.00144681	2.44179	5.43317	0.0193237	0.835145	1.78404	0.00654662	1.18205	2.26899
Consistent changes	157	P3H1	P3H1_HUMAN	Q32P28	0.00363218	1.58826	3.00686	0.00158824	1.69495	3.23765	0.00895674	1.04083	2.05741	0	1.86828	3.65096	0	3.61015	12.2113
Consistent changes	158	RAD23B	RD23B_HUMAN	P54727	0	1.63231	3.10009	0.00157576	1.21214	2.31681	0.00276757	1.13387	2.19446	0	1.53446	2.8968	0	1.232	2.34893
Consistent changes	159	PTBP1	PTBP1_HUMAN	P26599	0.00388679	1.65674	3.15304	0.0012	2.07906	4.22533	0.000774194	2.00913	4.0254	0.00522449	1.27031	2.41214	0.00793162	0.92101	1.89344
Consistent changes	160	PDIA6	PDIA6_HUMAN	Q15084	0.00286567	1.65778	3.15531	0.00245455	2.57808	5.97146	0.003792	1.21493	2.32129	0.00215789	1.63263	3.10079	0.00458369	1.04327	2.0609
Consistent changes	161	EIF4A1	IF4A1_HUMAN	P60842	0.0030073	1.71826	3.2904	0.00180347	2.45013	5.46465	0.00567647	2.01347	4.03753	0.00347826	1.71622	3.28574	0.00648408	1.20658	2.3079
Consistent changes	162	P4HB	PDIA1_HUMAN	P07237	0.00331034	1.7878	3.45289	0.00284211	1.38816	2.61745	0.000806723	0.705134	1.6303	0	1.69048	3.22763	0.00126316	0.994792	1.99279
Consistent changes	163	SLC3A2	4F2_HUMAN	P08195	0.0486667	1.82977	3.5548	0.0196725	2.12317	4.35649	0.0125902	2.65349	6.29189	0.00952439	3.25605	9.55364	0.00485455	4.2042	18.4327
Consistent changes	164	NACA	NACAM_HUMAN	E9PAV3	0.00359091	1.88082	3.68284	0	1.85872	3.62687	0	2.04689	4.13214	0.00656757	1.06963	2.09889	0	1.16195	2.2376
Consistent changes	165	MAP4	MAP4_HUMAN	P27816	0.0400413	1.88253	3.68722	0.00430928	3.11599	8.66974	0.00798901	2.85056	7.21279	0.0409516	1.92912	3.80822	0.00668249	2.93907	7.66919
Consistent changes	166	EIF6	IF6_HUMAN	P56537	0	1.93023	3.81116	0.00317647	1.98142	3.94881	0.00388889	1.29467	2.4532	0.00307514	0.913129	1.88312	0.00716035	0.70978	1.63555
Consistent changes	167	HYOU1	HYOU1_HUMAN	Q9Y4L1	0	2.07041	4.20006	0	1.44096	2.71502	0.00367442	0.844631	1.79581	0.00232	1.59659	3.02427	0	2.33497	5.0454
Consistent changes	168	LUC7L2	LC7L2_HUMAN	Q9Y383	0.0037619	2.10118	4.2906	0.00144	1.89169	3.7107	0	2.11051	4.31844	0.00312438	1.46981	2.76986	0.00165517	1.82628	3.54621
Consistent changes	169	EIF5A	IF5A1_HUMAN	P63241	0.00309677	2.19718	4.58582	0.00164516	2.22252	4.66709	0.0203918	1.30746	2.47505	0.00216822	1.46672	2.76394	0.0441295	0.630789	1.54841
Consistent changes	170	TUBA1B	TBA1B_HUMAN	P68363	0.00622807	2.21656	4.64783	0.00210628	2.33277	5.03771	0.00589967	1.78776	3.45279	0.0444272	1.27115	2.41354	0.0340359	0.855244	1.80907
Consistent changes	171	AKR1B1	ALDR_HUMAN	P15121	0.00446512	2.35613	5.11995	0.0054	2.71068	6.5463	0.00148905	1.88634	3.69696	0	2.35689	5.12266	0.0049	0.789019	1.7279
Consistent changes	172	TGFBI	BGH3_HUMAN	Q15582	0.00384	2.44416	5.4421	0.00924675	1.16084	2.23588	0.000923077	1.44903	2.73025	0	3.85823	14.5025	0	4.93548	30.6004
Consistent changes	173	HSPH1	HS105_HUMAN	Q92598	0.00429545	2.47846	5.57304	0.00171429	3.40671	10.6053	0.00345631	2.39673	5.26608	0.00201227	2.72353	6.60489	0.00268966	2.75253	6.739
Consistent changes	174	HSPB1	HSPB1_HUMAN	P04792	0	2.55024	5.85731	0	3.21299	9.2727	0	2.82345	7.07852	0	5.20124	36.79	0	4.20146	18.3978
Consistent changes	175	ZYX	ZYX_HUMAN	Q15942	0.00403922	2.57444	5.95638	0.00187124	2.05609	4.15857	0.00224444	2.13315	4.38675	0.0020531	2.66605	6.3469	0.00117073	2.81461	7.03527
Consistent changes	176	GFPT1	GFPT1_HUMAN	Q06210	0.00678689	2.59737	6.05184	0.00598582	2.1432	4.41741	0.00909561	2.06296	4.17842	0.00583784	2.61214	6.1141	0.0068655	2.22111	4.66253
Consistent changes	177	SERPINE1	PAI1_HUMAN	P05121	0.00416162	2.91986	7.56771	0.0157814	1.33851	2.5289	0.00825464	1.30934	2.47827	0.00327083	2.19164	4.56826	0.00360331	3.49606	11.2828
Consistent changes	178	B2M	B2MG_HUMAN	P61769	0.00376744	2.93763	7.6615	0.00227758	3.2655	9.61645	0.0157694	1.43192	2.69805	0	1.91425	3.76918	0.00687838	1.97772	3.9387
Consistent changes	179	QPRT	NADC_HUMAN	Q15274	0.00266667	3.13762	8.8007	0.00168595	2.87163	7.31891	0	3.19214	9.13966	0.00223129	2.52076	5.73883	UN	UN	UN
Consistent changes	180	MRC2	MRC2_HUMAN	Q9UBG0	0	3.82518	14.174	0.0024	3.33582	10.0968	0	2.99157	7.95339	0.0189027	1.88793	3.70103	0.0222667	1.84087	3.58225
Consistent changes	181	PLOD2	PLOD2_HUMAN	O00469	0	4.3688	20.6605	0.00490909	2.41359	5.32798	0.00383806	0.981726	1.97483	0	6.02092	64.9347	0	4.76478	27.1858
Consistent changes	182	STC2	STC2_HUMAN	O76061	0.00367857	6.05123	66.3134	0.00200627	4.24553	18.9684	0.00419469	4.82777	28.3991	0.00654545	3.94643	15.4168	0.00343307	5.91372	60.2849
Consistent changes	183	INHBA	INHBA_HUMAN	P08476	D	D	D	D	D	D	D	D	D	D	D	D	D	D	D
Consistent changes	184	ATP6AP2	RENR_HUMAN	O75787	D	D	D	D	D	D	D	D	D	D	D	D	D	D	D
Consistent changes	185	SPARC	SPRC_HUMAN	P09486	D	D	D	D	D	D	D	D	D	D	D	D	D	D	D
Unconsistent changes	186	DIAPH1	DIAP1_HUMAN	O60610	UN	UN	UN	0.0069526	2.59199	6.02928	0.00888889	2.45474	5.48214	UN	UN	UN	UN	UN	UN
Unconsistent changes	187	PCK2	PCKGM_HUMAN	Q16822	UN	UN	UN	0.00458163	0.401279	1.32068	UN	UN	UN	UN	UN	UN	UN	UN	UN
Unconsistent changes	188	GUSB	BGLR_HUMAN	P08236	UN	UN	UN	0.00146763	-2.25011	-4.75721	UN	UN	UN	0.00630657	-1.61484	-3.06278	0.0311786	0.734762	1.66412
Unconsistent changes	189	JAG1	JAG1_HUMAN	P78504	UN	UN	UN	UN	UN	UN	UN	UN	UN	0.00794822	3.59673	12.0983	0.00521739	4.6959	25.9183
Unconsistent changes	190	NQO2	NQO2_HUMAN	P16083	UN	UN	UN	0.00360105	0.681145	1.60341	0	2.09605	4.27537	UN	UN	UN	0.0170673	0.994937	1.99299
Unconsistent changes	191	METAP2	MAP2_HUMAN	P50579	UN	UN	UN	0.00703196	1.34625	2.5425	0.00386939	1.78707	3.45114	UN	UN	UN	UN	UN	UN
Unconsistent changes	192	RPL4	RL4_HUMAN	P36578	UN	UN	UN	0.00142105	1.06279	2.08897	0.00556467	0.693077	1.61673	0.00187097	0.9603	1.94571	0.0100333	0.690483	1.61382
Unconsistent changes	193	VLDLR	VLDLR_HUMAN	P98155	UN	UN	UN	UN	UN	UN	UN	UN	UN	0.00196407	3.91279	15.0615	0.00990625	1.90878	3.75491
Unconsistent changes	194	CUL2	CUL2_HUMAN	Q13617	UN	UN	UN	0.014367	0.913064	1.88304	0.00741436	1.08705	2.12439	UN	UN	UN	UN	UN	UN
Unconsistent changes	195	ABCE1	ABCE1_HUMAN	P61221	UN	UN	UN	0.00125581	2.11568	4.33395	0	1.93024	3.81118	UN	UN	UN	UN	UN	UN
Unconsistent changes	196	NRCAM	NRCAM_HUMAN	Q92823	UN	UN	UN	0.00459335	3.62838	12.3667	0.00109091	4.5057	22.717	0	4.66122	25.3027	UN	UN	UN
Unconsistent changes	197	LIPA	LICH_HUMAN	P38571	UN	UN	UN	UN	UN	UN	UN	UN	UN	0	2.05085	4.14349	0	4.0114	16.1269
Unconsistent changes	198	SUMF2	SUMF2_HUMAN	Q8NBJ7	UN	UN	UN	0.00196226	0.983834	1.97771	0.0235819	0.569567	1.48408	0	1.14582	2.21272	UN	UN	UN
Unconsistent changes	199	ZNF207	ZN207_HUMAN	O43670	UN	UN	UN	0.0292313	0.32336	1.25124	0.00597143	0.964784	1.95177	UN	UN	UN	UN	UN	UN
Unconsistent changes	200	HLA-C	HLAC_HUMAN	P10321	UN	UN	UN	0.00278717	2.8782	7.35232	0.0345336	1.41716	2.67059	0.00966667	2.28306	4.86709	0.00662116	2.54039	5.81748
Unconsistent changes	201	MYG1	MYG1_HUMAN	Q9HB07	UN	UN	UN	0.00130769	0.620122	1.537	0.013035	0.646954	1.56586	UN	UN	UN	UN	UN	UN
Unconsistent changes	202	CD109	CD109_HUMAN	Q6YHK3	0.00533333	3.32067	9.99127	0.040689	-2.08348	-4.2383	UN	UN	UN	0	3.66937	12.723	0.00111628	2.59707	6.05058
Unconsistent changes	203	UCHL1	UCHL1_HUMAN	P09936	0	3.16343	8.95957	0.00163636	2.39434	5.25736	0.00110345	2.27174	4.82906	0.0240982	-0.500186	-1.4144	0.00650479	0.686655	1.60955
Unconsistent changes	204	QSOX1	QSOX1_HUMAN	O00391	0.00377982	2.13526	4.39315	0.018298	-0.96667	-1.95432	0.0395079	-0.780767	-1.71804	0.00210909	1.54325	2.91451	0.0016	2.27893	4.85318
Unconsistent changes	205	CTSB	CATB_HUMAN	P07858	0.00282192	1.56494	2.95865	0.0427813	-0.584115	-1.49912	0.0054613	-1.33196	-2.51744	0.00250888	1.8416	3.58407	0.0402703	0.49079	1.40521
Unconsistent changes	206	VCAN	CSPG2_HUMAN	P13611	0.0169049	1.48263	2.79458	0.0110295	-5.57211	-47.5742	0.00131507	-7.33825	-161.82	0.0192308	0.91997	1.89208	0.00676341	1.33937	2.5304
Unconsistent changes	207	CCN3	CCN3_HUMAN	P48745	0.0108437	1.47558	2.78096	0.0028368	-2.84406	-7.18038	UN	UN	UN	0.018936	0.994477	1.99236	UN	UN	UN
Unconsistent changes	208	PLAU	UROK_HUMAN	P00749	0.00326984	1.20855	2.31105	0.0020915	-1.06096	-2.08632	0.00751304	-4.92249	-30.3262	UN	UN	UN	0	-1.57101	-2.97112
Unconsistent changes	209	HTRA1	HTRA1_HUMAN	Q92743	0.0177084	1.08592	2.12273	0.0208654	-1.23304	-2.35062	0.0169376	-1.98697	-3.96403	0.00544314	0.349768	1.27436	0.00266667	1.43609	2.70587
Unconsistent changes	210	SPP1	OSTP_HUMAN	P10451	0.0156345	1.02311	2.03229	0.00664203	-2.91796	-7.55777	0.00603659	-2.5384	-5.80943	0.00234343	-1.16079	-2.23579	0.0190507	-1.23557	-2.35475
Unconsistent changes	211	LAMC1	LAMC1_HUMAN	P11047	0.0391548	1.00092	2.00128	0.0021165	-2.92037	-7.57041	0.00124675	-4.40473	-21.1815	0.00890798	1.47094	2.77202	0.00684498	1.33954	2.53071
Unconsistent changes	212	CDH6	CADH6_HUMAN	P55285	0.0166186	0.950565	1.93263	UN	UN	UN	0.00820765	-4.05028	-16.5675	0	-1.31465	-2.48742	0.00510638	-0.950766	-1.9329
Unconsistent changes	213	LAMB1	LAMB1_HUMAN	P07942	0.0292072	0.789786	1.72882	0.00133333	-2.62452	-6.16679	0	-4.13321	-17.5478	0.00516129	1.25285	2.38311	0.00110345	1.66564	3.17255
Unconsistent changes	214	ITM2B	ITM2B_HUMAN	Q9Y287	0.0357282	0.779104	1.71606	0.0301295	-0.855599	-1.80951	0.007625	-1.57583	-2.98108	0.0407627	0.801404	1.7428	0.0391068	0.63965	1.55795
Unconsistent changes	215	NPM1	NPM_HUMAN	P06748	0.0347548	0.769778	1.70501	0.00184615	1.30197	2.46565	0.000834783	1.42916	2.69289	0.0408692	-0.460614	-1.37613	0.0154204	0.669458	1.59048
Unconsistent changes	216	NUDC	NUDC_HUMAN	Q9Y266	0.00720879	0.710175	1.636	0.00469565	1.54289	2.91378	0	1.63802	3.11237	0.0468669	-0.169943	-1.12501	0.0101176	0.58158	1.49649
Unconsistent changes	217	HSPA4	HSP74_HUMAN	P34932	0.00939474	0.593266	1.50866	0.00256	0.431187	1.34834	0.00873449	0.375177	1.297	0.0397882	-0.311691	-1.24116	0.0431908	-0.395883	-1.31575
Unconsistent changes	218	PGD	6PGD_HUMAN	P52209	0.0263124	0.55728	1.47149	0.0134757	0.616329	1.53297	0.001	1.89252	3.71284	0.00863354	0.961741	1.94766	0.0330785	-0.521756	-1.4357
Unconsistent changes	219	REXO2	ORN_HUMAN	Q9Y3B8	0.00423529	0.490969	1.40539	0.0470386	-0.291059	-1.22354	0.0130047	-0.287663	-1.22066	0	-1.32615	-2.50732	0.00523636	-0.894604	-1.8591
Unconsistent changes	220	GDI2	GDIB_HUMAN	P50395	0.0148635	0.433543	1.35055	0.00293113	0.457668	1.37332	0.0134455	0.42312	1.34082	0.00969552	-0.699035	-1.62342	0.0364734	-0.354645	-1.27867
Unconsistent changes	221	NAXE	NNRE_HUMAN	Q8NCW5	0.0166615	0.396671	1.31647	0.0104701	-0.843119	-1.79392	0.00823014	-0.532759	-1.44669	0.0285849	-0.530437	-1.44437	0.00542373	-1.186	-2.27521
Unconsistent changes	222	PSMC4	PRS6B_HUMAN	P43686	0.0328772	0.395956	1.31581	0.00456997	0.469325	1.38446	0.00220765	0.442783	1.35922	0.00214379	-0.311804	-1.24126	0.00572519	-0.314266	-1.24338
Unconsistent changes	223	TXNRD1	TRXR1_HUMAN	Q16881	0.0258259	0.393506	1.31358	0.00226148	0.673575	1.59502	0.00126316	1.50109	2.83056	0.00229703	1.31709	2.49164	0.00647143	-0.673792	-1.59526
Unconsistent changes	224	SERPINH1	SERPH_HUMAN	P50454	0.0392651	0.339119	1.26498	0.0415988	0.303263	1.23393	0.0336103	0.320779	1.249	0.00258268	1.83629	3.5709	0.00982946	-0.507394	-1.42148
Unconsistent changes	225	YWHAQ	1433T_HUMAN	P27348	0.00411429	0.323037	1.25096	0.00203175	0.440147	1.35674	0.00607362	0.50536	1.41948	0.00229371	1.28117	2.43036	0.00550198	-0.533489	-1.44743
Unconsistent changes	226	ESD	ESTD_HUMAN	P10768	0.0283918	-0.507902	-1.42198	0.00735857	0.437493	1.35425	0.0263385	0.228905	1.17195	0	-1.08583	-2.1226	0.00208696	-1.01494	-2.02082
Unconsistent changes	227	PLXNB2	PLXB2_HUMAN	O15031	0.0473651	-0.652288	-1.57166	0.0117516	-0.615112	-1.53168	0.018881	-1.54422	-2.91646	0.00840252	0.926326	1.90043	0.00523529	1.04769	2.06722
Unconsistent changes	228	PSMB9	PSB9_HUMAN	P28065	0.0211051	-0.762587	-1.69653	0.00104854	1.26366	2.40104	0.0133517	0.445917	1.36218	0.00254264	-1.38133	-2.60509	0.00181132	-1.44983	-2.73175
Unconsistent changes	229	SARS1	SYSC_HUMAN	P49591	0.013186	-0.845399	-1.79676	0.020901	0.38382	1.30479	0.00103226	1.22638	2.33979	0.00442593	-0.710664	-1.63656	0.00325373	-0.985707	-1.98028
Unconsistent changes	230	CTSA	PPGB_HUMAN	P10619	0.00407547	-0.884085	-1.84559	0.00277907	-1.34433	-2.53912	0.00141667	-1.60189	-3.03541	0.0442759	0.478151	1.39296	0.0103819	0.58855	1.50373
Unconsistent changes	231	WARS1	SYWC_HUMAN	P23381	0.00551152	-0.936532	-1.91392	0.00219931	1.00698	2.0097	0.00593939	0.49644	1.41073	0.00632967	-0.533177	-1.44711	0.00454321	-1.20244	-2.30129
Unconsistent changes	232	PSMB8	PSB8_HUMAN	P28062	0.00397546	-0.958929	-1.94387	0.00261398	0.752917	1.6852	0.0159462	-0.524021	-1.43796	0.00740789	-1.02505	-2.03502	0.00663777	-1.33652	-2.52541
Unconsistent changes	233	FBLN1	FBLN1_HUMAN	P23142	0.00658723	-1.01455	-2.02027	0.00134211	-1.99569	-3.98807	0.00142657	-1.38209	-2.60645	0	2.83214	7.1213	0.0117327	-0.438175	-1.35489
Unconsistent changes	234	MAMDC2	MAMC2_HUMAN	Q7Z304	0.025721	-1.20406	-2.30388	0.0150204	-1.7648	-3.39828	0.0168291	-2.51002	-5.69628	UN	UN	UN	0.00188889	3.01218	8.06784
Unconsistent changes	235	VCP	TERA_HUMAN	P55072	0.00385714	-2.109	-4.31391	0.00136913	-2.60732	-6.09372	0.00270899	-2.19318	-4.57312	0.00533333	1.197	2.29262	0.026412	-1.08183	-2.11672
Unconsistent changes	236	CAT	CATA_HUMAN	P04040	0	-2.28941	-4.88855	0.00514286	-6.76121	-108.474	0	-4.71022	-26.1768	0.00212987	1.03843	2.05399	0.00157377	-4.0291	-16.326
Unconsistent changes	237	KRT18	K1C18_HUMAN	P05783	0.0067013	-2.53562	-5.79824	0.00248062	-3.31276	-9.93663	0.00580263	-2.83691	-7.1449	0.0377495	1.35866	2.56447	0.0102811	-1.97821	-3.94004
Unconsistent changes	238	CFI	CFAI_HUMAN	P05156	0.00336842	-2.66187	-6.32852	UN	UN	UN	UN	UN	UN	0.0448533	0.280123	1.2143	0.00137143	-1.85028	-3.60571
Unconsistent changes	239	COL18A1	COIA1_HUMAN	P39060	0.00413115	-3.02022	-8.11291	0.00222951	-1.83552	-3.56899	0.00128	-4.21951	-18.6294	0.0188557	0.802535	1.74416	0.00536683	1.39717	2.63384
Unconsistent changes	240	DUT	DUT_HUMAN	P33316	UN	UN	UN	0.00820175	0.687394	1.61037	0.029757	0.48452	1.39912	UN	UN	UN	0.00369492	-1.13408	-2.19479
Unconsistent changes	241	LTBP4	LTBP4_HUMAN	Q8N2S1	0.0041087	3.53432	11.5861	UN	UN	UN	UN	UN	UN	0	4.66209	25.318	UN	UN	UN
Unconsistent changes	242	CPE	CBPE_HUMAN	P16870	0.00661538	2.52986	5.77516	UN	UN	UN	UN	UN	UN	UN	UN	UN	0.00621898	2.26443	4.80464
Unconsistent changes	243	MMP1	MMP1_HUMAN	P03956	0.00726563	2.47864	5.5737	0.00237037	2.20376	4.60678	UN	UN	UN	UN	UN	UN	0.00171429	-2.48247	-5.58855
Unconsistent changes	244	LAMA4	LAMA4_HUMAN	Q16363	0.00601818	1.9433	3.84584	UN	UN	UN	UN	UN	UN	0	1.96344	3.8999	UN	UN	UN
Unconsistent changes	245	SEMA4B	SEM4B_HUMAN	Q9NPR2	0.00413397	1.52541	2.87869	UN	UN	UN	UN	UN	UN	0	4.1929	18.2889	0.00162712	2.53318	5.78848
Unconsistent changes	246	PCMT1	PIMT_HUMAN	P22061	0.006	1.51459	2.85718	0.00156923	2.9009	7.46895	0.00552978	1.91735	3.77728	UN	UN	UN	UN	UN	UN
Unconsistent changes	247	PRCP	PCP_HUMAN	P42785	0.00792754	1.48904	2.80701	UN	UN	UN	UN	UN	UN	0.00657034	1.14936	2.21815	0.00252632	2.88601	7.39224
Unconsistent changes	248	CPA4	CBPA4_HUMAN	Q9UI42	0.0278257	1.39649	2.63261	UN	UN	UN	UN	UN	UN	0.00309302	3.12449	8.72098	UN	UN	UN
Unconsistent changes	249	DDX3X	DDX3X_HUMAN	O00571	0.0139712	1.05978	2.08461	0.0139167	0.830941	1.77885	UN	UN	UN	0.00537815	1.23536	2.35439	UN	UN	UN
Unconsistent changes	250	PBDC1	PBDC1_HUMAN	Q9BVG4	0.004	1.03468	2.04866	0.00930719	0.706751	1.63212	0.00370312	0.989739	1.98583	UN	UN	UN	UN	UN	UN
Unconsistent changes	251	PICALM	PICAL_HUMAN	Q13492	0.00596396	1.02814	2.03939	0.0028913	0.859998	1.81504	0.0143801	0.783389	1.72117	UN	UN	UN	UN	UN	UN
Unconsistent changes	252	QPCT	QPCT_HUMAN	Q16769	0.00445361	0.919383	1.89131	UN	UN	UN	UN	UN	UN	UN	UN	UN	UN	UN	UN
Unconsistent changes	253	NRP2	NRP2_HUMAN	O60462	0.0152258	0.86121	1.81656	0.00348387	-3.14933	-8.87246	UN	UN	UN	0	1.73129	3.32025	0.00534	1.27395	2.41823
Unconsistent changes	254	HEBP2	HEBP2_HUMAN	Q9Y5Z4	0.00667241	0.806979	1.74954	0.0150483	0.563879	1.47824	UN	UN	UN	UN	UN	UN	UN	UN	UN
Unconsistent changes	255	ME2	MAOM_HUMAN	P23368	0.00388024	-1.45097	-2.73392	0.0370047	0.383303	1.30432	0.000950495	-2.65906	-6.31619	0.00684	-2.00512	-4.01423	0.038375	-0.973888	-1.96413

## Sheet: Caki-1
Proteins altered in CM from Caki-1 cell line when compared with RPTEC.
Legend:
UN: the protein was undetectable in CM from ccRCC-derived cell line, while it was detectable in CM from RPTEC
D: the protein was detectable in CM from ccRCC-derived cell line, while it was not detectable in CM from RPTEC
				Caki-1 CM/RPTEC CM
	Gene name	Protein ID	Entry	q-value	lg2 ratio	Fold Change
1	SPARC	SPRC_HUMAN	P09486	D	D	D
2	INHBA	INHBA_HUMAN	P08476	D	D	D
3	ATP6AP2	RENR_HUMAN	O75787	D	D	D
4	STC2	STC2_HUMAN	O76061	0.00367857	6.05123	66.3134
5	C1S	C1S_HUMAN	P09871	0	5.58232	47.9121
6	C3	CO3_HUMAN	P01024	0	5.0925	34.1189
7	COTL1	COTL1_HUMAN	Q14019	0.00351111	4.65417	25.1794
8	GM2A	SAP3_HUMAN	P17900	0.00424742	4.62741	24.7167
9	ATP6AP1	VAS1_HUMAN	Q15904	0.00346218	4.49198	22.502
10	PLOD2	PLOD2_HUMAN	O00469	0	4.3688	20.6605
11	TPT1	TCTP_HUMAN	P13693	0.00412	3.95654	15.5252
12	MRC2	MRC2_HUMAN	Q9UBG0	0	3.82518	14.174
13	LTBP4	LTBP4_HUMAN	Q8N2S1	0.0041087	3.53432	11.5861
14	CANT1	CANT1_HUMAN	Q8WVQ1	0.00433684	3.48411	11.1898
15	CD109	CD109_HUMAN	Q6YHK3	0.00533333	3.32067	9.99127
16	UCHL1	UCHL1_HUMAN	P09936	0	3.16343	8.95957
17	QPRT	NADC_HUMAN	Q15274	0.00266667	3.13762	8.8007
18	FN1	FINC_HUMAN	P02751	0.00374545	3.06228	8.35292
19	GALNT2	GALT2_HUMAN	Q10471	0.0024	3.027	8.15111
20	B2M	B2MG_HUMAN	P61769	0.00376744	2.93763	7.6615
21	SERPINE1	PAI1_HUMAN	P05121	0.00416162	2.91986	7.56771
22	GFPT1	GFPT1_HUMAN	Q06210	0.00678689	2.59737	6.05184
23	ZYX	ZYX_HUMAN	Q15942	0.00403922	2.57444	5.95638
24	HSPB1	HSPB1_HUMAN	P04792	0	2.55024	5.85731
25	CPE	CBPE_HUMAN	P16870	0.00661538	2.52986	5.77516
26	LMAN2	LMAN2_HUMAN	Q12907	0.003296	2.51137	5.70161
27	MMP1	MMP1_HUMAN	P03956	0.00726563	2.47864	5.5737
28	HSPH1	HS105_HUMAN	Q92598	0.00429545	2.47846	5.57304
29	TGFBI	BGH3_HUMAN	Q15582	0.00384	2.44416	5.4421
30	PXDN	PXDN_HUMAN	Q92626	0.00296403	2.44362	5.44006
31	NIBAN1	NIBA1_HUMAN	Q9BZQ8	0.00973418	2.36945	5.16746
32	AKR1B1	ALDR_HUMAN	P15121	0.00446512	2.35613	5.11995
33	NUCB2	NUCB2_HUMAN	P80303	0.00548571	2.35106	5.10199
34	FSTL1	FSTL1_HUMAN	Q12841	0.004	2.29163	4.89608
35	IGFBP6	IBP6_HUMAN	P24592	0.00961616	2.21873	4.65484
36	TUBA1B	TBA1B_HUMAN	P68363	0.00622807	2.21656	4.64783
37	EIF5A	IF5A1_HUMAN	P63241	0.00309677	2.19718	4.58582
38	TFRC	TFR1_HUMAN	P02786	0.00505263	2.17909	4.52866
39	QSOX1	QSOX1_HUMAN	O00391	0.00377982	2.13526	4.39315
40	LUC7L2	LC7L2_HUMAN	Q9Y383	0.0037619	2.10118	4.2906
41	CSF1	CSF1_HUMAN	P09603	0.00950865	2.08962	4.25636
42	HYOU1	HYOU1_HUMAN	Q9Y4L1	0	2.07041	4.20006
43	TIMP2	TIMP2_HUMAN	P16035	0.00673171	2.06882	4.19544
44	LGALS3BP	LG3BP_HUMAN	Q08380	0.00381481	2.06292	4.17832
45	XPOT	XPOT_HUMAN	O43592	0.00352137	2.0346	4.09708
46	NUCB1	NUCB1_HUMAN	Q02818	0.00468293	2.02319	4.06482
47	PEBP1	PEBP1_HUMAN	P30086	0.00267532	1.94963	3.86275
48	LAMA4	LAMA4_HUMAN	Q16363	0.00601818	1.9433	3.84584
49	EIF6	IF6_HUMAN	P56537	0	1.93023	3.81116
50	RSU1	RSU1_HUMAN	Q15404	0.0045	1.89881	3.72905
51	MAP4	MAP4_HUMAN	P27816	0.0400413	1.88253	3.68722
52	NACA	NACAM_HUMAN	E9PAV3	0.00359091	1.88082	3.68284
53	DAG1	DAG1_HUMAN	Q14118	0.00941096	1.86872	3.65209
54	TIMP1	TIMP1_HUMAN	P01033	0.00681481	1.86551	3.64397
55	TAGLN2	TAGL2_HUMAN	P37802	0.00321875	1.86541	3.64371
56	DKK3	DKK3_HUMAN	Q9UBP4	0.00591071	1.8486	3.60151
57	MET	MET_HUMAN	P08581	0.00436364	1.84793	3.59982
58	SLC3A2	4F2_HUMAN	P08195	0.0486667	1.82977	3.5548
59	CACYBP	CYBP_HUMAN	Q9HB71	0.00256	1.82445	3.54172
60	P4HB	PDIA1_HUMAN	P07237	0.00331034	1.7878	3.45289
61	SOD1	SODC_HUMAN	P00441	0.00447668	1.72921	3.31547
62	EIF4A1	IF4A1_HUMAN	P60842	0.0030073	1.71826	3.2904
63	CDH2	CADH2_HUMAN	P19022	0.015	1.70343	3.25673
64	GLRX3	GLRX3_HUMAN	O76003	0.00342857	1.68232	3.20944
65	PDIA6	PDIA6_HUMAN	Q15084	0.00286567	1.65778	3.15531
66	PTBP1	PTBP1_HUMAN	P26599	0.00388679	1.65674	3.15304
67	PPIA	PPIA_HUMAN	P62937	0.00385047	1.64605	3.12976
68	RAD23B	RD23B_HUMAN	P54727	0	1.63231	3.10009
69	P3H1	P3H1_HUMAN	Q32P28	0.00363218	1.58826	3.00686
70	CTSB	CATB_HUMAN	P07858	0.00282192	1.56494	2.95865
71	NAP1L1	NP1L1_HUMAN	P55209	0.00432	1.56137	2.95135
72	CFL1	COF1_HUMAN	P23528	0.003	1.55962	2.94776
73	UGDH	UGDH_HUMAN	O60701	0.00290909	1.54195	2.91188
74	GSTO1	GSTO1_HUMAN	P78417	0	1.5373	2.9025
75	SEMA4B	SEM4B_HUMAN	Q9NPR2	0.00413397	1.52541	2.87869
76	PCMT1	PIMT_HUMAN	P22061	0.006	1.51459	2.85718
77	PRCP	PCP_HUMAN	P42785	0.00792754	1.48904	2.80701
78	HSP90B1	ENPL_HUMAN	P14625	0.00246154	1.489	2.80694
79	VCAN	CSPG2_HUMAN	P13611	0.0169049	1.48263	2.79458
80	CCN3	CCN3_HUMAN	P48745	0.0108437	1.47558	2.78096
81	ADAM9	ADAM9_HUMAN	Q13443	0.0397261	1.43507	2.70394
82	CYRIB	CYRIB_HUMAN	Q9NUQ9	0.00985759	1.42824	2.69118
83	NPC2	NPC2_HUMAN	P61916	0.0327336	1.41767	2.67154
84	PFN1	PROF1_HUMAN	P07737	0.0369641	1.41664	2.66962
85	NUTF2	NTF2_HUMAN	P61970	0.00392727	1.40962	2.65667
86	HMGB2	HMGB2_HUMAN	P26583	0.00369231	1.39918	2.63751
87	CPA4	CBPA4_HUMAN	Q9UI42	0.0278257	1.39649	2.63261
88	SDF4	CAB45_HUMAN	Q9BRK5	0.00436994	1.39201	2.62445
89	TUBB	TBB5_HUMAN	P07437	0.00307463	1.37192	2.58814
90	BPNT1	BPNT1_HUMAN	O95861	0.00284138	1.35212	2.55287
91	PVR	PVR_HUMAN	P15151	0.0149888	1.3246	2.50464
92	PSAP	SAP_HUMAN	P07602	0.0102614	1.30319	2.46774
93	SIRPA	SHPS1_HUMAN	P78324	0.0125481	1.28253	2.43265
94	SKP1	SKP1_HUMAN	P63208	0.00434171	1.26512	2.40347
95	EIF3G	EIF3G_HUMAN	O75821	0.00427119	1.26099	2.39659
96	PGAM1	PGAM1_HUMAN	P18669	0.00343333	1.2458	2.3715
97	NAMPT	NAMPT_HUMAN	P43490	0.00343478	1.24469	2.36967
98	SND1	SND1_HUMAN	Q7KZF4	0.00695798	1.24102	2.36366
99	EPDR1	EPDR1_HUMAN	Q9UM22	0.00343949	1.23796	2.35864
100	SOD2	SODM_HUMAN	P04179	0	1.23248	2.3497
101	GBA	GLCM_HUMAN	P04062	0.0151161	1.23202	2.34896
102	EEF1A1	EF1A1_HUMAN	P68104	0.00409479	1.21252	2.31743
103	PLAU	UROK_HUMAN	P00749	0.00326984	1.20855	2.31105
104	BASP1	BASP1_HUMAN	P80723	0.00982716	1.20361	2.30316
105	SERBP1	PAIRB_HUMAN	Q8NC51	0.00723529	1.19086	2.28289
106	B4GAT1	B4GA1_HUMAN	O43505	0.00316923	1.18999	2.28151
107	GGCT	GGCT_HUMAN	O75223	0.00928378	1.18715	2.27703
108	EEF1G	EF1G_HUMAN	P26641	0.00252632	1.17378	2.25603
109	GRN	GRN_HUMAN	P28799	0.021933	1.16256	2.23855
110	ENOPH1	ENOPH_HUMAN	Q9UHY7	0.00259459	1.14664	2.21398
111	RNASET2	RNT2_HUMAN	O00584	0.0338701	1.13732	2.19972
112	S100A11	S10AB_HUMAN	P31949	0.00417391	1.13003	2.18864
113	ERAP1	ERAP1_HUMAN	Q9NZ08	0.00927273	1.12167	2.17598
114	PAM	AMD_HUMAN	P19021	0.00849123	1.1192	2.17226
115	ANP32E	AN32E_HUMAN	Q9BTT0	0.00408511	1.10917	2.15721
116	NIT2	NIT2_HUMAN	Q9NQR4	0.00364602	1.10698	2.15394
117	MAGOHB	MGN2_HUMAN	Q96A72	0.0334783	1.10683	2.15372
118	HTRA1	HTRA1_HUMAN	Q92743	0.0177084	1.08592	2.12273
119	TUBB4B	TBB4B_HUMAN	P68371	0.00404278	1.07889	2.11241
120	HDGF	HDGF_HUMAN	P51858	0.00280272	1.07885	2.11236
121	PRDX1	PRDX1_HUMAN	Q06830	0.00314754	1.0749	2.10658
122	GANAB	GANAB_HUMAN	Q14697	0.00361404	1.06799	2.09651
123	DDX3X	DDX3X_HUMAN	O00571	0.0139712	1.05978	2.08461
124	NRP1	NRP1_HUMAN	O14786	0.014918	1.05126	2.07234
125	ATP6V1C1	VATC1_HUMAN	P21283	0.0096125	1.05021	2.07083
126	CLU	CLUS_HUMAN	P10909	0.0318414	1.03889	2.05464
127	PBDC1	PBDC1_HUMAN	Q9BVG4	0.004	1.03468	2.04866
128	PGM3	AGM1_HUMAN	O95394	0.015104	1.03428	2.04809
129	PABPC1	PABP1_HUMAN	P11940	0.00688889	1.03365	2.0472
130	PICALM	PICAL_HUMAN	Q13492	0.00596396	1.02814	2.03939
131	SPP1	OSTP_HUMAN	P10451	0.0156345	1.02311	2.03229
132	ARCN1	COPD_HUMAN	P48444	0.0215749	1.02286	2.03194
133	DCBLD2	DCBD2_HUMAN	Q96PD2	0.0087972	1.01997	2.02788
134	RPL5	RL5_HUMAN	P46777	0.00272848	1.01648	2.02298
135	NUDCD1	NUDC1_HUMAN	Q96RS6	0.0290762	1.01405	2.01958
136	G3BP1	G3BP1_HUMAN	Q13283	0.00383432	1.01179	2.01642
137	LAMC1	LAMC1_HUMAN	P11047	0.0391548	1.00092	2.00128
138	PGLS	6PGL_HUMAN	O95336	0.0137739	0.980397	1.97301
139	S100A6	S10A6_HUMAN	P06703	0.0291416	0.952728	1.93553
140	CDH6	CADH6_HUMAN	P55285	0.0166186	0.950565	1.93263
141	TPD52L2	TPD54_HUMAN	O43399	0.00346154	0.937047	1.9146
142	KPNA4	IMA3_HUMAN	O00629	0.00282353	0.931138	1.90678
143	QPCT	QPCT_HUMAN	Q16769	0.00445361	0.919383	1.89131
144	NCL	NUCL_HUMAN	P19338	0.0145143	0.902571	1.86939
145	USP14	UBP14_HUMAN	P54578	0.00696629	0.892116	1.8559
146	NRP2	NRP2_HUMAN	O60462	0.0152258	0.86121	1.81656
147	OTUB1	OTUB1_HUMAN	Q96FW1	0.00332258	0.858361	1.81298
148	PRDX4	PRDX4_HUMAN	Q13162	0.0171077	0.855598	1.80951
149	CTSC	CATC_HUMAN	P53634	0.045006	0.848691	1.80087
150	RCN1	RCN1_HUMAN	Q15293	0.00819858	0.843992	1.79501
151	PPIB	PPIB_HUMAN	P23284	0.0066506	0.841454	1.79185
152	FSTL3	FSTL3_HUMAN	O95633	0.0217854	0.836359	1.78554
153	STIP1	STIP1_HUMAN	P31948	0.00718147	0.831901	1.78003
154	GART	PUR2_HUMAN	P22102	0.00684298	0.824568	1.77101
155	HEBP2	HEBP2_HUMAN	Q9Y5Z4	0.00667241	0.806979	1.74954
156	TXNL1	TXNL1_HUMAN	O43396	0.00438579	0.804617	1.74668
157	PPM1G	PPM1G_HUMAN	O15355	0.01971	0.798591	1.7394
158	CUTA	CUTA_HUMAN	O60888	0.00964263	0.79303	1.73271
159	LAMB1	LAMB1_HUMAN	P07942	0.0292072	0.789786	1.72882
160	ITM2B	ITM2B_HUMAN	Q9Y287	0.0357282	0.779104	1.71606
161	ANP32B	AN32B_HUMAN	Q92688	0.0349106	0.772798	1.70858
162	NEO1	NEO1_HUMAN	Q92859	0.00947586	0.77195	1.70758
163	NPM1	NPM_HUMAN	P06748	0.0347548	0.769778	1.70501
164	TUBA1A	TBA1A_HUMAN	Q71U36	0.0109405	0.765085	1.69947
165	STRAP	STRAP_HUMAN	Q9Y3F4	0.0216271	0.746726	1.67798
166	UGGT1	UGGG1_HUMAN	Q9NYU2	0.00930293	0.743154	1.67383
167	PSMD8	PSMD8_HUMAN	P48556	0.0461082	0.735113	1.66453
168	PRDX6	PRDX6_HUMAN	P30041	0.0069249	0.724434	1.65225
169	PSMC5	PRS8_HUMAN	P62195	0.0215229	0.715022	1.64151
170	NUDC	NUDC_HUMAN	Q9Y266	0.00720879	0.710175	1.636
171	HSP90AB1	HS90B_HUMAN	P08238	0.00436364	0.709077	1.63476
172	PLOD1	PLOD1_HUMAN	Q02809	0.0253872	0.704766	1.62988
173	VASN	VASN_HUMAN	Q6EMK4	0.0303467	0.701256	1.62592
174	ACTL6A	ACL6A_HUMAN	O96019	0.0150413	0.69946	1.6239
175	EIF4G1	IF4G1_HUMAN	Q04637	0.0216787	0.692754	1.61637
176	EIF2S1	IF2A_HUMAN	P05198	0.0419837	0.68583	1.60863
177	RBM8A	RBM8A_HUMAN	Q9Y5S9	0.0487828	0.673976	1.59546
178	NME1	NDKA_HUMAN	P15531	0.00314504	0.664867	1.58542
179	IPO5	IPO5_HUMAN	O00410	0.0107147	0.659206	1.57921
180	HSPA5	BIP_HUMAN	P11021	0.0153496	0.648972	1.56805
181	ST13	F10A1_HUMAN	P50502	0.00593722	0.641649	1.56011
182	HNRNPF	HNRPF_HUMAN	P52597	0.00814085	0.641463	1.55991
183	NONO	NONO_HUMAN	Q15233	0.00588444	0.628223	1.54566
184	RAN	RAN_HUMAN	P62826	0.00729412	0.623362	1.54046
185	EEF1D	EF1D_HUMAN	P29692	0.00934694	0.616833	1.5335
186	TNPO1	TNPO1_HUMAN	Q92973	0.0103242	0.613941	1.53043
187	YWHAG	1433G_HUMAN	P61981	0.00795636	0.607028	1.52312
188	IAH1	IAH1_HUMAN	Q2TAA2	0.00701887	0.597953	1.51357
189	HSPA4	HSP74_HUMAN	P34932	0.00939474	0.593266	1.50866
190	CALM3	CALM3_HUMAN	P0DP25	0.019809	0.587857	1.50301
191	TXNDC5	TXND5_HUMAN	Q8NBS9	0.00692887	0.586622	1.50173
192	NUDT5	NUDT5_HUMAN	Q9UKK9	0.00385366	0.583823	1.49882
193	ECHS1	ECHM_HUMAN	P30084	0.00723735	0.558854	1.4731
194	EEF1B2	EF1B_HUMAN	P24534	0.00438298	0.558446	1.47268
195	PGD	6PGD_HUMAN	P52209	0.0263124	0.55728	1.47149
196	UBQLN1	UBQL1_HUMAN	Q9UMX0	0.038563	0.556122	1.47031
197	ACLY	ACLY_HUMAN	P53396	0.0042	0.556005	1.47019
198	PARK7	PARK7_HUMAN	Q99497	0.00434483	0.543481	1.45748
199	TUBA4A	TBA4A_HUMAN	P68366	0.00406452	0.527769	1.4417
200	HNRNPU	HNRPU_HUMAN	Q00839	0.0386442	0.518837	1.4328
201	HSPA8	HSP7C_HUMAN	P11142	0.0289	0.495667	1.40997
202	REXO2	ORN_HUMAN	Q9Y3B8	0.00423529	0.490969	1.40539
203	NME2	NDKB_HUMAN	P22392	0.0216796	0.482863	1.39751
204	YBX3	YBOX3_HUMAN	P16989	0.0079854	0.446936	1.36314
205	GDI2	GDIB_HUMAN	P50395	0.0148635	0.433543	1.35055
206	CDC37	CDC37_HUMAN	Q16543	0.0149468	0.417217	1.33535
207	NAXE	NNRE_HUMAN	Q8NCW5	0.0166615	0.396671	1.31647
208	PSMC4	PRS6B_HUMAN	P43686	0.0328772	0.395956	1.31581
209	TXNRD1	TRXR1_HUMAN	Q16881	0.0258259	0.393506	1.31358
210	ANP32A	AN32A_HUMAN	P39687	0.00397895	0.371368	1.29358
211	HMGB1	HMGB1_HUMAN	P09429	0.0384822	0.361733	1.28497
212	CCT6A	TCPZ_HUMAN	P40227	0.0485187	0.351144	1.27557
213	SERPINH1	SERPH_HUMAN	P50454	0.0392651	0.339119	1.26498
214	YWHAQ	1433T_HUMAN	P27348	0.00411429	0.323037	1.25096
215	PFKP	PFKAP_HUMAN	Q01813	0.00424719	0.299779	1.23096
216	YWHAZ	1433Z_HUMAN	P63104	0.0164675	0.25458	1.19299
217	RNPEP	AMPB_HUMAN	Q9H4A4	0.0098882	-0.23279	-1.17511
218	ADH5	ADHX_HUMAN	P11766	0.0348291	-0.345278	-1.2704
219	VPS26A	VP26A_HUMAN	O75436	0.0198809	-0.350318	-1.27484
220	PSMB6	PSB6_HUMAN	P28072	0.0145559	-0.369464	-1.29187
221	CAPRIN1	CAPR1_HUMAN	Q14444	0.0288345	-0.39909	-1.31868
222	LTA4H	LKHA4_HUMAN	P09960	0.00967296	-0.438197	-1.35491
223	ENO2	ENOG_HUMAN	P09104	0.046016	-0.438899	-1.35557
224	DNPEP	DNPEP_HUMAN	Q9ULA0	0.00402128	-0.473617	-1.38859
225	RO60	RO60_HUMAN	P10155	0.004	-0.480237	-1.39497
226	PGM1	PGM1_HUMAN	P36871	0.0348473	-0.503152	-1.41731
227	ESD	ESTD_HUMAN	P10768	0.0283918	-0.507902	-1.42198
228	RBBP4	RBBP4_HUMAN	Q09028	0.0459242	-0.522556	-1.4365
229	PGM2	PGM2_HUMAN	Q96G03	0.00732283	-0.524066	-1.438
230	AP2B1	AP2B1_HUMAN	P63010	0.03	-0.524178	-1.43811
231	MAT2B	MAT2B_HUMAN	Q9NZL9	0.00290141	-0.539924	-1.4539
232	DDX17	DDX17_HUMAN	Q92841	0.0447354	-0.549548	-1.46363
233	ADSL	PUR8_HUMAN	P30566	0.0335512	-0.549644	-1.46372
234	HNRNPA1	ROA1_HUMAN	P09651	0.0453494	-0.558399	-1.47263
235	PSMA4	PSA4_HUMAN	P25789	0.0196608	-0.57961	-1.49444
236	LOXL2	LOXL2_HUMAN	Q9Y4K0	0.00390361	-0.581271	-1.49617
237	CAPZA2	CAZA2_HUMAN	P47755	0.0257049	-0.588356	-1.50353
238	HLA-B	HLAB_HUMAN	P01889	0.0399588	-0.598347	-1.51398
239	PTK7	PTK7_HUMAN	Q13308	0.0483077	-0.598539	-1.51418
240	PSMB2	PSB2_HUMAN	P49721	0.0328053	-0.602064	-1.51789
241	UBA1	UBA1_HUMAN	P22314	0.00933333	-0.611322	-1.52766
242	LAMP1	LAMP1_HUMAN	P11279	0.0148222	-0.623539	-1.54065
243	RPS18	RS18_HUMAN	P62269	0.0185344	-0.640046	-1.55838
244	PSMB1	PSB1_HUMAN	P20618	0.0297808	-0.651359	-1.57065
245	TFG	TFG_HUMAN	Q92734	0.0150734	-0.65181	-1.57114
246	PLXNB2	PLXB2_HUMAN	O15031	0.0473651	-0.652288	-1.57166
247	FH	FUMH_HUMAN	P07954	0.0258868	-0.654261	-1.57381
248	PSMA3	PSA3_HUMAN	P25788	0.0198317	-0.658162	-1.57807
249	UBA3	UBA3_HUMAN	Q8TBC4	0.00970347	-0.660885	-1.58105
250	XRCC5	XRCC5_HUMAN	P13010	0.009919	-0.66629	-1.58699
251	SEPTIN11	SEP11_HUMAN	Q9NVA2	0.00432	-0.68207	-1.60444
252	XRCC6	XRCC6_HUMAN	P12956	0.0108118	-0.683261	-1.60577
253	GDI1	GDIA_HUMAN	P31150	0.00620087	-0.686745	-1.60965
254	RPS16	RS16_HUMAN	P62249	0.0373418	-0.692941	-1.61658
255	PSMA6	PSA6_HUMAN	P60900	0.023381	-0.696194	-1.62022
256	PSMB4	PSB4_HUMAN	P28070	0.00952	-0.701191	-1.62585
257	SNRPD3	SMD3_HUMAN	P62318	0.00945695	-0.706484	-1.63182
258	FAH	FAAA_HUMAN	P16930	0.00707224	-0.719615	-1.64674
259	PSMA1	PSA1_HUMAN	P25786	0.0304143	-0.722201	-1.6497
260	IDH1	IDHC_HUMAN	O75874	0.00396154	-0.728024	-1.65637
261	GNS	GNS_HUMAN	P15586	0.00617391	-0.735953	-1.6655
262	PAIP1	PAIP1_HUMAN	Q9H074	0.0176633	-0.740409	-1.67065
263	ALCAM	CD166_HUMAN	Q13740	0.0151717	-0.747271	-1.67861
264	YWHAH	1433F_HUMAN	Q04917	0.00324409	-0.755025	-1.68766
265	PSMB9	PSB9_HUMAN	P28065	0.0211051	-0.762587	-1.69653
266	BLMH	BLMH_HUMAN	Q13867	0.00948837	-0.781254	-1.71862
267	FHL2	FHL2_HUMAN	Q14192	0.00243038	-0.787486	-1.72606
268	SEPTIN2	SEPT2_HUMAN	Q15019	0.00378947	-0.795934	-1.7362
269	MTAP	MTAP_HUMAN	Q13126	0.0150638	-0.797016	-1.7375
270	RPS17	RS17_HUMAN	P08708	0.0157165	-0.798639	-1.73946
271	SAE1	SAE1_HUMAN	Q9UBE0	0.025782	-0.803851	-1.74576
272	S100A13	S10AD_HUMAN	Q99584	0.0200494	-0.805241	-1.74744
273	MOB4	PHOCN_HUMAN	Q9Y3A3	0.00919861	-0.810691	-1.75405
274	RPS3	RS3_HUMAN	P23396	0.0280549	-0.813382	-1.75733
275	ARPC1B	ARC1B_HUMAN	O15143	0.00288112	-0.816361	-1.76096
276	WDR1	WDR1_HUMAN	O75083	0.00405634	-0.817031	-1.76178
277	NSFL1C	NSF1C_HUMAN	Q9UNZ2	0.015185	-0.820176	-1.76562
278	LAMP2	LAMP2_HUMAN	P13473	0.0078705	-0.822186	-1.76808
279	APEX1	APEX1_HUMAN	P27695	0.00249351	-0.825328	-1.77194
280	PDCD6IP	PDC6I_HUMAN	Q8WUM4	0.00937884	-0.826717	-1.77364
281	HEXA	HEXA_HUMAN	P06865	0.00712644	-0.832903	-1.78127
282	GOT2	AATM_HUMAN	P00505	0.0106826	-0.83296	-1.78134
283	PEPD	PEPD_HUMAN	P12955	0.00270423	-0.840731	-1.79096
284	ALDH7A1	AL7A1_HUMAN	P49419	0.0278897	-0.841074	-1.79138
285	PTPRK	PTPRK_HUMAN	Q15262	0.00604566	-0.842426	-1.79306
286	SARS1	SYSC_HUMAN	P49591	0.013186	-0.845399	-1.79676
287	SERPINB1	ILEU_HUMAN	P30740	0.00452356	-0.848536	-1.80067
288	GPI	G6PI_HUMAN	P06744	0.00339785	-0.854239	-1.80781
289	NAE1	ULA1_HUMAN	Q13564	0.0152668	-0.855171	-1.80897
290	RPS5	RS5_HUMAN	P46782	0.0107795	-0.856326	-1.81042
291	ARPC2	ARPC2_HUMAN	O15144	0.00278261	-0.858081	-1.81263
292	PSME1	PSME1_HUMAN	Q06323	0.0110292	-0.871426	-1.82947
293	MYLK	MYLK_HUMAN	Q15746	0.0072093	-0.874605	-1.83351
294	COL6A1	CO6A1_HUMAN	P12109	0.0094433	-0.878617	-1.83861
295	AP1G1	AP1G1_HUMAN	O43747	0.0211569	-0.882108	-1.84307
296	CTSA	PPGB_HUMAN	P10619	0.00407547	-0.884085	-1.84559
297	PSMA5	PSA5_HUMAN	P28066	0.0279539	-0.884483	-1.8461
298	HNRNPA3	ROA3_HUMAN	P51991	0.0151444	-0.88581	-1.8478
299	DCPS	DCPS_HUMAN	Q96C86	0.00976508	-0.893732	-1.85798
300	LDHB	LDHB_HUMAN	P07195	0.0150829	-0.894658	-1.85917
301	PRDX3	PRDX3_HUMAN	P30048	0.0148376	-0.898007	-1.86349
302	ACAT2	THIC_HUMAN	Q9BWD1	0.0152296	-0.911374	-1.88084
303	PRPF19	PRP19_HUMAN	Q9UMS4	0.00443077	-0.912333	-1.88209
304	PKM	KPYM_HUMAN	P14618	0.00309774	-0.912916	-1.88285
305	DLD	DLDH_HUMAN	P09622	0.00936393	-0.913673	-1.88384
306	PTPA	PTPA_HUMAN	Q15257	0.00670445	-0.914635	-1.88509
307	PSAT1	SERC_HUMAN	Q9Y617	0.00659761	-0.914878	-1.88541
308	SNRPD2	SMD2_HUMAN	P62316	0.0153081	-0.91938	-1.8913
309	AKR1A1	AK1A1_HUMAN	P14550	0.0103877	-0.924291	-1.89775
310	WARS1	SYWC_HUMAN	P23381	0.00551152	-0.936532	-1.91392
311	CAP1	CAP1_HUMAN	Q01518	0.00715385	-0.944807	-1.92493
312	THOP1	THOP1_HUMAN	P52888	0.00274667	-0.95403	-1.93728
313	PSMB8	PSB8_HUMAN	P28062	0.00397546	-0.958929	-1.94387
314	TALDO1	TALDO_HUMAN	P37837	0.00422346	-0.975239	-1.96597
315	HEXB	HEXB_HUMAN	P07686	0.00271053	-0.975567	-1.96641
316	RPS13	RS13_HUMAN	P62277	0.02821	-0.979993	-1.97246
317	CAST	ICAL_HUMAN	P20810	0.00942574	-0.980057	-1.97254
318	MYL6	MYL6_HUMAN	P60660	0.00295385	-0.983117	-1.97673
319	GCLC	GSH1_HUMAN	P48506	0.00408649	-0.991245	-1.9879
320	CS	CISY_HUMAN	O75390	0.00667742	-0.993946	-1.99163
321	RPS7	RS7_HUMAN	P62081	0.0192	-0.996232	-1.99478
322	SEPTIN7	SEPT7_HUMAN	Q16181	0.0069403	-1.00084	-2.00116
323	LSM2	LSM2_HUMAN	Q9Y333	0	-1.0011	-2.00152
324	GOT1	AATC_HUMAN	P17174	0.00419417	-1.00654	-2.00908
325	ARPC4	ARPC4_HUMAN	P59998	0.00331034	-1.01054	-2.01467
326	FBLN1	FBLN1_HUMAN	P23142	0.00658723	-1.01455	-2.02027
327	DDX1	DDX1_HUMAN	Q92499	0.00699248	-1.02255	-2.0315
328	ILF2	ILF2_HUMAN	Q12905	0.00789892	-1.02307	-2.03224
329	NQO1	NQO1_HUMAN	P15559	0.00426667	-1.03744	-2.05259
330	ADPRS	ADPRS_HUMAN	Q9NX46	0.0069	-1.0582	-2.08233
331	MDH2	MDHM_HUMAN	P40926	0.00371171	-1.0613	-2.08681
332	EZR	EZRI_HUMAN	P15311	0.00335404	-1.06705	-2.09514
333	ATP6V1A	VATA_HUMAN	P38606	0.00607339	-1.0805	-2.11476
334	EPS8L2	ES8L2_HUMAN	Q9H6S3	0.0096129	-1.08446	-2.12059
335	MDH1	MDHC_HUMAN	P40925	0.00286111	-1.0847	-2.12093
336	DPP3	DPP3_HUMAN	Q9NY33	0	-1.08792	-2.12567
337	PLBD2	PLBL2_HUMAN	Q8NHP8	0.00982748	-1.09073	-2.12982
338	GFUS	FCL_HUMAN	Q13630	0.00420408	-1.09526	-2.13651
339	LAP3	AMPL_HUMAN	P28838	0.00958199	-1.09532	-2.13661
340	SPTAN1	SPTN1_HUMAN	Q13813	0.00427723	-1.09573	-2.13722
341	ATP5F1B	ATPB_HUMAN	P06576	0.00358261	-1.10521	-2.1513
342	CAPNS1	CPNS1_HUMAN	P04632	0.00492308	-1.10786	-2.15525
343	SF3A3	SF3A3_HUMAN	Q12874	0.00726199	-1.11047	-2.15916
344	RPS20	RS20_HUMAN	P60866	0.00709924	-1.11401	-2.16446
345	DHX15	DHX15_HUMAN	O43143	0.0395509	-1.11704	-2.16902
346	IQGAP1	IQGA1_HUMAN	P46940	0.0041768	-1.12402	-2.17953
347	NAGK	NAGK_HUMAN	Q9UJ70	0.00979618	-1.1269	-2.18388
348	ARPC3	ARPC3_HUMAN	O15145	0.00407921	-1.1351	-2.19633
349	RPS25	RS25_HUMAN	P62851	0.00828674	-1.13776	-2.20039
350	LMNA	LMNA_HUMAN	P02545	0.00440816	-1.15834	-2.232
351	ASAH1	ASAH1_HUMAN	Q13510	0.0196119	-1.1615	-2.2369
352	DPYSL3	DPYL3_HUMAN	Q14195	0.00687137	-1.16949	-2.24932
353	PPA2	IPYR2_HUMAN	Q9H2U2	0.0474592	-1.17113	-2.25187
354	UGP2	UGPA_HUMAN	Q16851	0.00958389	-1.17193	-2.25313
355	SORD	DHSO_HUMAN	Q00796	0.014905	-1.1817	-2.26844
356	ACTR2	ARP2_HUMAN	P61160	0.00355056	-1.19308	-2.28641
357	NPEPPS	PSA_HUMAN	P55786	0.00342857	-1.20359	-2.30312
358	MAMDC2	MAMC2_HUMAN	Q7Z304	0.025721	-1.20406	-2.30388
359	VCL	VINC_HUMAN	P18206	0.0032	-1.22109	-2.33123
360	CRIM1	CRIM1_HUMAN	Q9NZV1	0.0287692	-1.22404	-2.336
361	SRP14	SRP14_HUMAN	P37108	0	-1.23571	-2.35497
362	C1QBP	C1QBP_HUMAN	Q07021	0.0340043	-1.236	-2.35545
363	SERPINE2	GDN_HUMAN	P07093	0.00421463	-1.2381	-2.35888
364	NIF3L1	NIF3L_HUMAN	Q9GZT8	0.00362264	-1.24891	-2.37661
365	ACTR3	ARP3_HUMAN	P61158	0	-1.26682	-2.40631
366	HIBADH	3HIDH_HUMAN	P31937	0.00334959	-1.27361	-2.41765
367	UBA2	SAE2_HUMAN	Q9UBT2	0.0027651	-1.28838	-2.44254
368	CAPN2	CAN2_HUMAN	P17655	0.00369231	-1.30084	-2.46372
369	GSS	GSHB_HUMAN	P48637	0.0032	-1.31307	-2.4847
370	G6PD	G6PD_HUMAN	P11413	0.00664378	-1.31933	-2.4955
371	CPPED1	CPPED_HUMAN	Q9BRF8	0.00564706	-1.32724	-2.50921
372	RPS14	RS14_HUMAN	P62263	0.00825714	-1.33021	-2.5144
373	ACTR1A	ACTZ_HUMAN	P61163	0.0164249	-1.34169	-2.53448
374	RPS19	RS19_HUMAN	P39019	0.0103558	-1.35537	-2.55862
375	ERAP2	ERAP2_HUMAN	Q6P179	0.00955128	-1.36517	-2.57606
376	GSR	GSHR_HUMAN	P00390	0.00305185	-1.38174	-2.60583
377	CPOX	HEM6_HUMAN	P36551	0.00263014	-1.39082	-2.62228
378	CRYZ	QOR_HUMAN	Q08257	0.00425616	-1.39146	-2.62344
379	SIAE	SIAE_HUMAN	Q9HAT2	0.00822776	-1.4439	-2.72056
380	ME2	MAOM_HUMAN	P23368	0.00388024	-1.45097	-2.73392
381	TLN1	TLN1_HUMAN	Q9Y490	0.00309677	-1.45718	-2.74571
382	RPS6	RS6_HUMAN	P62753	0.0150239	-1.46117	-2.75332
383	ATP6V1B2	VATB2_HUMAN	P21281	0.00931525	-1.46853	-2.76739
384	RPS27	RS27_HUMAN	P42677	0.00312121	-1.47869	-2.78695
385	FTL	FRIL_HUMAN	P02792	0.00341772	-1.50293	-2.83418
386	CAPN1	CAN1_HUMAN	P07384	0.00395122	-1.50772	-2.84361
387	SET	SET_HUMAN	Q01105	0	-1.52386	-2.87559
388	SPOCK1	TICN1_HUMAN	Q08629	0.00381176	-1.52637	-2.8806
389	ENO1	ENOA_HUMAN	P06733	0.00325424	-1.52817	-2.88419
390	RPS21	RS21_HUMAN	P63220	0.0210345	-1.53151	-2.89088
391	NIBAN2	NIBA2_HUMAN	Q96TA1	0.0031938	-1.56725	-2.9634
392	ARPC5	ARPC5_HUMAN	O15511	0.00355556	-1.59685	-3.02483
393	PACSIN2	PACN2_HUMAN	Q9UNF0	0.00415385	-1.60144	-3.03447
394	ANXA5	ANXA5_HUMAN	P08758	0.0275741	-1.60381	-3.03945
395	TKT	TKT_HUMAN	P29401	0.0048	-1.62439	-3.08313
396	UROD	DCUP_HUMAN	P06132	0.00302941	-1.63836	-3.11311
397	TPP2	TPP2_HUMAN	P29144	0.0410122	-1.66038	-3.161
398	GSN	GELS_HUMAN	P06396	0.00655932	-1.66286	-3.16644
399	SDC4	SDC4_HUMAN	P31431	0.00403738	-1.68399	-3.21315
400	RCC2	RCC2_HUMAN	Q9P258	0.0368136	-1.69671	-3.24162
401	AGRN	AGRIN_HUMAN	O00468	0.0151895	-1.72939	-3.31587
402	NARS1	SYNC_HUMAN	O43776	0.00816961	-1.73166	-3.32109
403	MYL12A	ML12A_HUMAN	P19105	0.00278378	-1.75419	-3.37337
404	AP1B1	AP1B1_HUMAN	Q10567	0.00653165	-1.77659	-3.42615
405	LMNB1	LMNB1_HUMAN	P20700	0.00429167	-1.78478	-3.44565
406	FSCN1	FSCN1_HUMAN	Q16658	0	-1.81642	-3.52206
407	CBR1	CBR1_HUMAN	P16152	0.0257653	-1.81809	-3.52614
408	AIFM1	AIFM1_HUMAN	O95831	0.010747	-1.85616	-3.62043
409	ANPEP	AMPN_HUMAN	P15144	0.00415385	-1.87615	-3.67095
410	PNP	PNPH_HUMAN	P00491	0.00390123	-1.88061	-3.68231
411	MYH9	MYH9_HUMAN	P35579	0.003375	-1.8877	-3.70045
412	DPYSL2	DPYL2_HUMAN	Q16555	0.00304762	-1.89626	-3.72247
413	GLUD1	DHE3_HUMAN	P00367	0.00429851	-1.9322	-3.81636
414	HNRNPUL2	HNRL2_HUMAN	Q1KMD3	0.006624	-1.95397	-3.8744
415	OXCT1	SCOT1_HUMAN	P55809	0.00581818	-1.96763	-3.91126
416	ACTN4	ACTN4_HUMAN	O43707	0	-1.971	-3.9204
417	TGM2	TGM2_HUMAN	P21980	0.0217308	-1.98305	-3.95328
418	FTH1	FRIH_HUMAN	P02794	0.00371765	-2.05893	-4.16678
419	GPC1	GPC1_HUMAN	P35052	0.0069145	-2.06292	-4.1783
420	ALDH1A1	AL1A1_HUMAN	P00352	0.00628319	-2.06897	-4.19588
421	FLNA	FLNA_HUMAN	P21333	0.00457143	-2.0696	-4.1977
422	VCP	TERA_HUMAN	P55072	0.00385714	-2.109	-4.31391
423	ECI1	ECI1_HUMAN	P42126	0	-2.16768	-4.493
424	SDHA	SDHA_HUMAN	P31040	0.00955184	-2.22926	-4.68892
425	CAT	CATA_HUMAN	P04040	0	-2.28941	-4.88855
426	THBS1	TSP1_HUMAN	P07996	0.00625551	-2.2948	-4.90687
427	SUPT16H	SP16H_HUMAN	Q9Y5B9	0.00704545	-2.33029	-5.02905
428	FAHD1	FAHD1_HUMAN	Q6P587	0.004	-2.37335	-5.18144
429	CNDP2	CNDP2_HUMAN	Q96KP4	0	-2.37801	-5.19818
430	NAGLU	ANAG_HUMAN	P54802	0.00337705	-2.41444	-5.33114
431	ACTN1	ACTN1_HUMAN	P12814	0	-2.4234	-5.36435
432	PLEC	PLEC_HUMAN	Q15149	0.00392381	-2.4346	-5.40613
433	ECH1	ECH1_HUMAN	Q13011	0.00916667	-2.53009	-5.77609
434	KRT18	K1C18_HUMAN	P05783	0.0067013	-2.53562	-5.79824
435	MACROH2A1	H2AY_HUMAN	O75367	0.00265806	-2.6086	-6.09913
436	PDXK	PDXK_HUMAN	O00764	0	-2.6239	-6.16414
437	BCAT2	BCAT2_HUMAN	O15382	0.00349153	-2.62786	-6.18106
438	PYGB	PYGB_HUMAN	P11216	0.00269281	-2.63614	-6.21667
439	CFI	CFAI_HUMAN	P05156	0.00336842	-2.66187	-6.32852
440	GAA	LYAG_HUMAN	P10253	0.0209828	-2.68241	-6.41927
441	ACY1	ACY1_HUMAN	Q03154	0.00695238	-2.72135	-6.59491
442	COL18A1	COIA1_HUMAN	P39060	0.00413115	-3.02022	-8.11291
443	SERPINA1	A1AT_HUMAN	P01009	0.00376471	-3.06888	-8.39121
444	MTHFD1	C1TC_HUMAN	P11586	0.00340496	-3.22744	-9.36602
445	H3C15	H32_HUMAN	Q71DI3	0.00292199	-3.23096	-9.38895
446	H2AC20	H2A2C_HUMAN	Q16777	0.00380723	-3.2464	-9.48992
447	TP53I3	QORX_HUMAN	Q53FA7	0.00355172	-3.2529	-9.5328
448	MAN2B1	MA2B1_HUMAN	O00754	0.00391837	-3.2912	-9.78927
449	KYAT3	KAT3_HUMAN	Q6YP21	0.00675918	-3.38635	-10.4567
450	PYGL	PYGL_HUMAN	P06737	0.00518919	-3.45093	-10.9354
451	LGALS3	LEG3_HUMAN	P17931	0.00274286	-3.45515	-10.9674
452	SGSH	SPHM_HUMAN	P51688	0.00599095	-3.46211	-11.0204
453	COL4A2	CO4A2_HUMAN	P08572	0.0040186	-3.52891	-11.5427
454	FUCA1	FUCO_HUMAN	P04066	0.00349091	-3.67758	-12.7957
455	H4C1	H4_HUMAN	P62805	0.00294286	-3.73949	-13.3567
456	FLNB	FLNB_HUMAN	O75369	0.00333333	-3.74862	-13.4415
457	APEH	ACPH_HUMAN	P13798	0.00924272	-3.81117	-14.0371
458	PROS1	PROS_HUMAN	P07225	0.00339623	-3.83767	-14.2973
459	DPP4	DPP4_HUMAN	P27487	0.00367442	-3.95041	-15.4594
460	H2BC13	H2B1L_HUMAN	Q99880	0.00355556	-4.2463	-18.9786
461	PRDX2	PRDX2_HUMAN	P32119	0	-4.3071	-19.7956
462	DPP7	DPP2_HUMAN	Q9UHL4	0	-4.67401	-25.5281
463	ACAA2	THIM_HUMAN	P42765	0.00298551	-5.13868	-35.2286
464	LAMC2	LAMC2_HUMAN	Q13753	0.00417391	-6.82678	-113.518
465	SCIN	ADSV_HUMAN	Q9Y6U3	0.00347253	-7.0133	-129.185
466	GATD3A	GAL3A_HUMAN	P0DPI2	UN	UN	UN
467	CES2	EST2_HUMAN	O00748	UN	UN	UN
468	NPC1	NPC1_HUMAN	O15118	UN	UN	UN
469	SPINT1	SPIT1_HUMAN	O43278	UN	UN	UN
470	DNPH1	DNPH1_HUMAN	O43598	UN	UN	UN
471	ZNF207	ZN207_HUMAN	O43670	UN	UN	UN
472	DIAPH1	DIAP1_HUMAN	O60610	UN	UN	UN
473	PLIN3	PLIN3_HUMAN	O60664	UN	UN	UN
474	LSM8	LSM8_HUMAN	O95777	UN	UN	UN
475	ATP1A1	AT1A1_HUMAN	P05023	UN	UN	UN
476	ICAM1	ICAM1_HUMAN	P05362	UN	UN	UN
477	GUSB	BGLR_HUMAN	P08236	UN	UN	UN
478	ANXA4	ANXA4_HUMAN	P09525	UN	UN	UN
479	C4B	CO4B_HUMAN	P0C0L5	UN	UN	UN
480	HLA-C	HLAC_HUMAN	P10321	UN	UN	UN
481	BMP1	BMP1_HUMAN	P13497	UN	UN	UN
482	ARSA	ARSA_HUMAN	P15289	UN	UN	UN
483	VEGFA	VEGFA_HUMAN	P15692	UN	UN	UN
484	NQO2	NQO2_HUMAN	P16083	UN	UN	UN
485	GLB1	BGAL_HUMAN	P16278	UN	UN	UN
486	H1-2	H12_HUMAN	P16403	UN	UN	UN
487	IGFBP2	IBP2_HUMAN	P18065	UN	UN	UN
488	TCN2	TCO2_HUMAN	P20062	UN	UN	UN
489	VARS1	SYVC_HUMAN	P26640	UN	UN	UN
490	SFN	1433S_HUMAN	P31947	UN	UN	UN
491	GBP1	GBP1_HUMAN	P32455	UN	UN	UN
492	DUT	DUT_HUMAN	P33316	UN	UN	UN
493	SHMT1	GLYC_HUMAN	P34896	UN	UN	UN
494	SHMT2	GLYM_HUMAN	P34897	UN	UN	UN
495	RPL4	RL4_HUMAN	P36578	UN	UN	UN
496	DLST	ODO2_HUMAN	P36957	UN	UN	UN
497	LIPA	LICH_HUMAN	P38571	UN	UN	UN
498	RPL29	RL29_HUMAN	P47914	UN	UN	UN
499	IDH2	IDHP_HUMAN	P48735	UN	UN	UN
500	ALDH9A1	AL9A1_HUMAN	P49189	UN	UN	UN
501	METAP2	MAP2_HUMAN	P50579	UN	UN	UN
502	MVD	MVD1_HUMAN	P53602	UN	UN	UN
503	ABCE1	ABCE1_HUMAN	P61221	UN	UN	UN
504	TGFB2	TGFB2_HUMAN	P61812	UN	UN	UN
505	RPS24	RS24_HUMAN	P62847	UN	UN	UN
506	H3C1	H31_HUMAN	P68431	UN	UN	UN
507	JAG1	JAG1_HUMAN	P78504	UN	UN	UN
508	VLDLR	VLDLR_HUMAN	P98155	UN	UN	UN
509	PLCB3	PLCB3_HUMAN	Q01970	UN	UN	UN
510	RPL18	RL18_HUMAN	Q07020	UN	UN	UN
511	FLII	FLII_HUMAN	Q13045	UN	UN	UN
512	CUL2	CUL2_HUMAN	Q13617	UN	UN	UN
513	DCTN1	DCTN1_HUMAN	Q14203	UN	UN	UN
514	NUMA1	NUMA1_HUMAN	Q14980	UN	UN	UN
515	PSMD5	PSMD5_HUMAN	Q16401	UN	UN	UN
516	PCK2	PCKGM_HUMAN	Q16822	UN	UN	UN
517	HADH	HCDH_HUMAN	Q16836	UN	UN	UN
518	LRRFIP1	LRRF1_HUMAN	Q32MZ4	UN	UN	UN
519	NHLRC3	NHLC3_HUMAN	Q5JS37	UN	UN	UN
520	HIBCH	HIBCH_HUMAN	Q6NVY1	UN	UN	UN
521	GALNT10	GLT10_HUMAN	Q86SR1	UN	UN	UN
522	CCAR2	CCAR2_HUMAN	Q8N163	UN	UN	UN
523	SUMF2	SUMF2_HUMAN	Q8NBJ7	UN	UN	UN
524	SEPTIN8	SEPT8_HUMAN	Q92599	UN	UN	UN
525	NRCAM	NRCAM_HUMAN	Q92823	UN	UN	UN
526	L3HYPDH	T3HPD_HUMAN	Q96EM0	UN	UN	UN
527	HDHD2	HDHD2_HUMAN	Q9H0R4	UN	UN	UN
528	NUCKS1	NUCKS_HUMAN	Q9H1E3	UN	UN	UN
529	MYG1	MYG1_HUMAN	Q9HB07	UN	UN	UN
530	ISYNA1	INO1_HUMAN	Q9NPH2	UN	UN	UN
531	NANS	SIAS_HUMAN	Q9NR45	UN	UN	UN
532	FARSB	SYFB_HUMAN	Q9NSD9	UN	UN	UN
533	GRHPR	GRHPR_HUMAN	Q9UBQ7	UN	UN	UN
534	NIPSNAP3A	NPS3A_HUMAN	Q9UFN0	UN	UN	UN
535	LSM7	LSM7_HUMAN	Q9UK45	UN	UN	UN
536	MAN1B1	MA1B1_HUMAN	Q9UKM7	UN	UN	UN
537	SLC39A10	S39AA_HUMAN	Q9ULF5	UN	UN	UN
538	COPS3	CSN3_HUMAN	Q9UNS2	UN	UN	UN
539	DERA	DEOC_HUMAN	Q9Y315	UN	UN	UN
540	TF	TRFE_HUMAN	P02787	UN	UN	UN

## Sheet: KIJ265T
Proteins altered in CM from KIJ265T cell line when compared with RPTEC.
Legend:
UN: the protein was undetectable in CM from ccRCC-derived cell line, while it was detectable in CM from RPTEC
D: the protein was detectable in CM from ccRCC-derived cell line, while it was not detectable in CM from RPTEC
				KIJ-265T CM/RPTEC CM
	Gene name	Protein ID	Entry	q-value	lg2 ratio	Fold Change
1	ATP6AP2	RENR_HUMAN	O75787	D	D	D
2	INHBA	INHBA_HUMAN	P08476	D	D	D
3	SPARC	SPRC_HUMAN	P09486	D	D	D
4	PTGR1	PTGR1_HUMAN	Q14914	0.0019292	5.74014	53.4509
5	TPT1	TCTP_HUMAN	P13693	0.00135099	4.65215	25.1442
6	GLS	GLSK_HUMAN	O94925	0.00185714	4.37282	20.718
7	STC2	STC2_HUMAN	O76061	0.00200627	4.24553	18.9684
8	NRCAM	NRCAM_HUMAN	Q92823	0.00459335	3.62838	12.3667
9	HSPH1	HS105_HUMAN	Q92598	0.00171429	3.40671	10.6053
10	TRAP1	TRAP1_HUMAN	Q12931	0.00153695	3.35449	10.2283
11	MRC2	MRC2_HUMAN	Q9UBG0	0.0024	3.33582	10.0968
12	AKR1C1	AK1C1_HUMAN	Q04828	0.00196396	3.32293	10.0069
13	B2M	B2MG_HUMAN	P61769	0.00227758	3.2655	9.61645
14	HSPB1	HSPB1_HUMAN	P04792	0	3.21299	9.2727
15	TUFM	EFTU_HUMAN	P49411	0.0011134	3.21217	9.26742
16	MAP4	MAP4_HUMAN	P27816	0.00430928	3.11599	8.66974
17	PCMT1	PIMT_HUMAN	P22061	0.00156923	2.9009	7.46895
18	HLA-C	HLAC_HUMAN	P10321	0.00278717	2.8782	7.35232
19	QPRT	NADC_HUMAN	Q15274	0.00168595	2.87163	7.31891
20	COTL1	COTL1_HUMAN	Q14019	0.00231047	2.85766	7.24839
21	PPIA	PPIA_HUMAN	P62937	0.00102857	2.82192	7.07105
22	NIBAN1	NIBA1_HUMAN	Q9BZQ8	0.00286228	2.80943	7.01006
23	AKR1B1	ALDR_HUMAN	P15121	0.0054	2.71068	6.5463
24	GFRA1	GFRA1_HUMAN	P56159	0.0253029	2.70522	6.5216
25	DIAPH1	DIAP1_HUMAN	O60610	0.0069526	2.59199	6.02928
26	PDIA6	PDIA6_HUMAN	Q15084	0.00245455	2.57808	5.97146
27	XPOT	XPOT_HUMAN	O43592	0.0015814	2.52901	5.77176
28	PITPNB	PIPNB_HUMAN	P48739	0.00260606	2.51647	5.72179
29	IFI35	IN35_HUMAN	P80217	0.00204473	2.50773	5.68725
30	NLN	NEUL_HUMAN	Q9BYT8	0.00182456	2.48057	5.58118
31	EIF4A1	IF4A1_HUMAN	P60842	0.00180347	2.45013	5.46465
32	PLOD2	PLOD2_HUMAN	O00469	0.00490909	2.41359	5.32798
33	UCHL1	UCHL1_HUMAN	P09936	0.00163636	2.39434	5.25736
34	TUBA1B	TBA1B_HUMAN	P68363	0.00210628	2.33277	5.03771
35	GART	PUR2_HUMAN	P22102	0.00131707	2.31429	4.97358
36	NUDCD1	NUDC1_HUMAN	Q96RS6	0.00203738	2.31047	4.96045
37	NAP1L1	NP1L1_HUMAN	P55209	0.00145714	2.30802	4.95202
38	GGCT	GGCT_HUMAN	O75223	0.002	2.28368	4.86918
39	HLA-B	HLAB_HUMAN	P01889	0.0017931	2.27886	4.85295
40	EIF5A	IF5A1_HUMAN	P63241	0.00164516	2.22252	4.66709
41	MMP1	MMP1_HUMAN	P03956	0.00237037	2.20376	4.60678
42	AKR1C3	AK1C3_HUMAN	P42330	0.006	2.19099	4.5662
43	CYRIB	CYRIB_HUMAN	Q9NUQ9	0.00234432	2.16154	4.47392
44	GFPT1	GFPT1_HUMAN	Q06210	0.00598582	2.1432	4.41741
45	YARS1	SYYC_HUMAN	P54577	0.00186826	2.13392	4.3891
46	SLC3A2	4F2_HUMAN	P08195	0.0196725	2.12317	4.35649
47	ABCE1	ABCE1_HUMAN	P61221	0.00125581	2.11568	4.33395
48	MAPK1	MK01_HUMAN	P28482	0.0065283	2.10778	4.31029
49	HMGB2	HMGB2_HUMAN	P26583	0.00161194	2.08961	4.25632
50	PTBP1	PTBP1_HUMAN	P26599	0.0012	2.07906	4.22533
51	SOD1	SODC_HUMAN	P00441	0.0022695	2.07791	4.22196
52	TAGLN2	TAGL2_HUMAN	P37802	0.00177391	2.07534	4.21443
53	ZYX	ZYX_HUMAN	Q15942	0.00187124	2.05609	4.15857
54	EIF6	IF6_HUMAN	P56537	0.00317647	1.98142	3.94881
55	RARS1	SYRC_HUMAN	P54136	0.0020566	1.96837	3.91326
56	C3	CO3_HUMAN	P01024	0.00782301	1.96254	3.89748
57	EEF1A1	EF1A1_HUMAN	P68104	0.00327273	1.92077	3.78625
58	GCLM	GSH0_HUMAN	P48507	0.0033617	1.90857	3.75436
59	LUC7L2	LC7L2_HUMAN	Q9Y383	0.00144	1.89169	3.7107
60	NACA	NACAM_HUMAN	E9PAV3	0	1.85872	3.62687
61	PGLS	6PGL_HUMAN	O95336	0.0015	1.83815	3.57551
62	PLIN3	PLIN3_HUMAN	O60664	0.00494763	1.83183	3.5599
63	G3BP1	G3BP1_HUMAN	Q13283	0.00159375	1.81861	3.52742
64	GLRX3	GLRX3_HUMAN	O76003	0.001	1.81857	3.52733
65	MAGOHB	MGN2_HUMAN	Q96A72	0.00337968	1.8179	3.52569
66	NAMPT	NAMPT_HUMAN	P43490	0.003375	1.81593	3.52088
67	HLA-A	HLAA_HUMAN	P04439	0.001125	1.8153	3.51932
68	IGFBP6	IBP6_HUMAN	P24592	0.0155147	1.77179	3.41477
69	LARS1	SYLC_HUMAN	Q9P2J5	0.00296379	1.7351	3.32903
70	RPL5	RL5_HUMAN	P46777	0.00225	1.72164	3.2981
71	ALDH2	ALDH2_HUMAN	P05091	0.00124138	1.69925	3.24732
72	P3H1	P3H1_HUMAN	Q32P28	0.00158824	1.69495	3.23765
73	TUBB	TBB5_HUMAN	P07437	0.00159184	1.68049	3.20536
74	GATD3A	GAL3A_HUMAN	P0DPI2	0.00190244	1.6725	3.18767
75	GARS1	GARS_HUMAN	P41250	0.0027	1.67015	3.18247
76	ICAM1	ICAM1_HUMAN	P05362	0.00204695	1.64451	3.12641
77	MTREX	MTREX_HUMAN	P42285	0.0133977	1.63248	3.10046
78	EPDR1	EPDR1_HUMAN	Q9UM22	0.00166154	1.59151	3.01365
79	PFN1	PROF1_HUMAN	P07737	0.00614563	1.59074	3.01203
80	RPL6	RL6_HUMAN	Q02878	0.00171429	1.58382	2.99762
81	HMGB1	HMGB1_HUMAN	P09429	0.004	1.57937	2.9884
82	IPO5	IPO5_HUMAN	O00410	0.00138462	1.57458	2.97848
83	ERAP1	ERAP1_HUMAN	Q9NZ08	0.0029071	1.57201	2.97319
84	EIF3J	EIF3J_HUMAN	O75822	0.00127059	1.57097	2.97105
85	EIF3G	EIF3G_HUMAN	O75821	0.00172376	1.5687	2.96637
86	FN1	FINC_HUMAN	P02751	0.00708046	1.5665	2.96186
87	NUDC	NUDC_HUMAN	Q9Y266	0.00469565	1.54289	2.91378
88	FSCN1	FSCN1_HUMAN	Q16658	0.0072	1.53953	2.907
89	PGM3	AGM1_HUMAN	O95394	0.00197285	1.53529	2.89846
90	PSMB10	PSB10_HUMAN	P40306	0.00181667	1.52638	2.88062
91	ANP32B	AN32B_HUMAN	Q92688	0.00202532	1.52573	2.87932
92	LMAN2	LMAN2_HUMAN	Q12907	0.00926681	1.52181	2.87151
93	HSPA1B	HS71B_HUMAN	P0DMV9	0.0036	1.47381	2.77754
94	ST13	F10A1_HUMAN	P50502	0.00122727	1.46378	2.75831
95	ATP6AP1	VAS1_HUMAN	Q15904	0.042797	1.46278	2.75639
96	PEBP1	PEBP1_HUMAN	P30086	0.00717673	1.4614	2.75376
97	PLOD3	PLOD3_HUMAN	O60568	0.0428121	1.45596	2.7434
98	RANBP1	RANG_HUMAN	P43487	0.00231884	1.45398	2.73962
99	LGALS1	LEG1_HUMAN	P09382	0.00496	1.44645	2.72536
100	HYOU1	HYOU1_HUMAN	Q9Y4L1	0	1.44096	2.71502
101	EIF5	IF5_HUMAN	P55010	0.00174359	1.42527	2.68564
102	NCL	NUCL_HUMAN	P19338	0.00568421	1.4237	2.68272
103	ETF1	ERF1_HUMAN	P62495	0.00361053	1.41604	2.66852
104	FLII	FLII_HUMAN	Q13045	0.00205788	1.40399	2.64632
105	RPL13	RL13_HUMAN	P26373	0.00173333	1.39542	2.63065
106	P4HB	PDIA1_HUMAN	P07237	0.00284211	1.38816	2.61745
107	MATR3	MATR3_HUMAN	P43243	0.00198758	1.38285	2.60783
108	UGGT1	UGGG1_HUMAN	Q9NYU2	0.00202791	1.3818	2.60593
109	DARS1	SYDC_HUMAN	P14868	0.00262195	1.35987	2.56663
110	RSU1	RSU1_HUMAN	Q15404	0.00640741	1.35395	2.55611
111	BASP1	BASP1_HUMAN	P80723	0.0022069	1.35119	2.55122
112	TXNDC5	TXND5_HUMAN	Q8NBS9	0.00114894	1.35039	2.54981
113	METAP2	MAP2_HUMAN	P50579	0.00703196	1.34625	2.5425
114	SERPINE1	PAI1_HUMAN	P05121	0.0157814	1.33851	2.5289
115	EEF1D	EF1D_HUMAN	P29692	0.00100935	1.3112	2.48148
116	NPM1	NPM_HUMAN	P06748	0.00184615	1.30197	2.46565
117	EIF2S1	IF2A_HUMAN	P05198	0.00287087	1.30169	2.46518
118	EFHD2	EFHD2_HUMAN	Q96C19	0.00183529	1.30028	2.46277
119	EEF1G	EF1G_HUMAN	P26641	0.00263415	1.28272	2.43297
120	TPM4	TPM4_HUMAN	P67936	0.00215488	1.27526	2.42042
121	CFL1	COF1_HUMAN	P23528	0.00193778	1.26716	2.40687
122	PSMB9	PSB9_HUMAN	P28065	0.00104854	1.26366	2.40104
123	RCC2	RCC2_HUMAN	Q9P258	0.00101887	1.24583	2.37155
124	FKBP4	FKBP4_HUMAN	Q02790	0.0104034	1.24248	2.36605
125	HNRNPU	HNRPU_HUMAN	Q00839	0.00174302	1.23772	2.35826
126	ARCN1	COPD_HUMAN	P48444	0.00823789	1.22795	2.34234
127	GBP1	GBP1_HUMAN	P32455	0.002397	1.22408	2.33606
128	NUTF2	NTF2_HUMAN	P61970	0.00362963	1.21684	2.32438
129	RAD23B	RD23B_HUMAN	P54727	0.00157576	1.21214	2.31681
130	HNRNPAB	ROAA_HUMAN	Q99729	0.00167213	1.21033	2.3139
131	AK2	KAD2_HUMAN	P54819	0.00613075	1.20774	2.30976
132	CDH2	CADH2_HUMAN	P19022	0.030124	1.19864	2.29524
133	RPL15	RL15_HUMAN	P61313	0.00240602	1.19436	2.28843
134	SF3A1	SF3A1_HUMAN	Q15459	0.00267039	1.19309	2.28642
135	SERBP1	PAIRB_HUMAN	Q8NC51	0.00675	1.19162	2.2841
136	LASP1	LASP1_HUMAN	Q14847	0.00251969	1.17835	2.26319
137	RAN	RAN_HUMAN	P62826	0.0021843	1.17231	2.25372
138	FARSB	SYFB_HUMAN	Q9NSD9	0.00152941	1.17149	2.25244
139	GBE1	GLGB_HUMAN	Q04446	0.0042982	1.16196	2.23762
140	TGFBI	BGH3_HUMAN	Q15582	0.00924675	1.16084	2.23588
141	HSPA9	GRP75_HUMAN	P38646	0.00238806	1.16074	2.23573
142	PPIB	PPIB_HUMAN	P23284	0.00183193	1.15294	2.22367
143	SYNCRIP	HNRPQ_HUMAN	O60506	0.00771429	1.14705	2.2146
144	ANP32A	AN32A_HUMAN	P39687	0.00257143	1.14489	2.2113
145	UGDH	UGDH_HUMAN	O60701	0.00151111	1.13709	2.19938
146	NPEPL1	PEPL1_HUMAN	Q8NDH3	0.00269296	1.1311	2.19026
147	EIF4G1	IF4G1_HUMAN	Q04637	0.001632	1.12544	2.18168
148	TUBA4A	TBA4A_HUMAN	P68366	0.00142657	1.11639	2.16803
149	CBR1	CBR1_HUMAN	P16152	0.0187069	1.11259	2.16233
150	PA2G4	PA2G4_HUMAN	Q9UQ80	0.00175862	1.10979	2.15814
151	PRDX1	PRDX1_HUMAN	Q06830	0.002	1.09949	2.14279
152	GMPS	GUAA_HUMAN	P49915	0.0050101	1.0991	2.1422
153	SND1	SND1_HUMAN	Q7KZF4	0.00287952	1.09727	2.13949
154	PSMD8	PSMD8_HUMAN	P48556	0.00542857	1.09674	2.13871
155	NME1	NDKA_HUMAN	P15531	0.0016875	1.0952	2.13643
156	RBM8A	RBM8A_HUMAN	Q9Y5S9	0.002	1.09394	2.13456
157	TPM1	TPM1_HUMAN	P09493	0.00616058	1.08372	2.1195
158	SKP1	SKP1_HUMAN	P63208	0.00280352	1.08271	2.11801
159	CLIC1	CLIC1_HUMAN	O00299	0.00294737	1.06686	2.09486
160	CACYBP	CYBP_HUMAN	Q9HB71	0.00131613	1.06523	2.09251
161	ECHS1	ECHM_HUMAN	P30084	0.00139726	1.06468	2.0917
162	PARK7	PARK7_HUMAN	Q99497	0.00234783	1.06427	2.09112
163	RPL4	RL4_HUMAN	P36578	0.00142105	1.06279	2.08897
164	CUTA	CUTA_HUMAN	O60888	0.00208469	1.06046	2.08559
165	PSMC5	PRS8_HUMAN	P62195	0.0016	1.05879	2.08318
166	PGAM1	PGAM1_HUMAN	P18669	0.00183966	1.05553	2.07849
167	EEF2	EF2_HUMAN	P13639	0.00141667	1.05167	2.07292
168	CALM3	CALM3_HUMAN	P0DP25	0.00643721	1.04964	2.07001
169	EEF1B2	EF1B_HUMAN	P24534	0.00252964	1.04522	2.06368
170	PARP1	PARP1_HUMAN	P09874	0.0215552	1.02499	2.03495
171	CORO1C	COR1C_HUMAN	Q9ULV4	0.00221453	1.01356	2.01888
172	WARS1	SYWC_HUMAN	P23381	0.00219931	1.00698	2.0097
173	TUBB4B	TBB4B_HUMAN	P68371	0.00223868	1.00631	2.00877
174	HSPA5	BIP_HUMAN	P11021	0.00167742	1.00593	2.00823
175	RPL18A	RL18A_HUMAN	Q02543	0.00225352	0.998653	1.99813
176	SUMF2	SUMF2_HUMAN	Q8NBJ7	0.00196226	0.983834	1.97771
177	ME1	MAOX_HUMAN	P48163	0.00216	0.981828	1.97497
178	PSME2	PSME2_HUMAN	Q9UL46	0.00928696	0.980644	1.97335
179	ADSL	PUR8_HUMAN	P30566	0.00110204	0.976992	1.96836
180	PDIA3	PDIA3_HUMAN	P30101	0.00237918	0.97532	1.96608
181	GANAB	GANAB_HUMAN	Q14697	0.00160825	0.956872	1.9411
182	ACTL6A	ACL6A_HUMAN	O96019	0.00493532	0.944508	1.92453
183	RPL18	RL18_HUMAN	Q07020	0.00359162	0.934234	1.91088
184	CUL2	CUL2_HUMAN	Q13617	0.014367	0.913064	1.88304
185	CSE1L	XPO2_HUMAN	P55060	0.00242424	0.912779	1.88267
186	DCTPP1	DCTP1_HUMAN	Q9H773	0.00235294	0.909817	1.87881
187	HSP90B1	ENPL_HUMAN	P14625	0.00194643	0.906046	1.8739
188	RPL7	RL7_HUMAN	P18124	0.00693694	0.887111	1.84947
189	CDC37	CDC37_HUMAN	Q16543	0.00172881	0.883411	1.84473
190	KARS1	SYK_HUMAN	Q15046	0.00175281	0.87279	1.8312
191	VARS1	SYVC_HUMAN	P26640	0.00217687	0.867442	1.82442
192	YBX3	YBOX3_HUMAN	P16989	0.0017	0.865893	1.82247
193	PICALM	PICAL_HUMAN	Q13492	0.0028913	0.859998	1.81504
194	SHMT2	GLYM_HUMAN	P34897	0.00619071	0.845884	1.79737
195	RPL29	RL29_HUMAN	P47914	0.00187952	0.84223	1.79282
196	NUDT5	NUDT5_HUMAN	Q9UKK9	0	0.841026	1.79132
197	VIM	VIME_HUMAN	P08670	0.00804415	0.840288	1.79041
198	S100A11	S10AB_HUMAN	P31949	0.0061012	0.836123	1.78525
199	TPD52L2	TPD54_HUMAN	O43399	0.00192593	0.832929	1.7813
200	DDX3X	DDX3X_HUMAN	O00571	0.0139167	0.830941	1.77885
201	HNRNPF	HNRPF_HUMAN	P52597	0.00354522	0.827992	1.77521
202	KPNB1	IMB1_HUMAN	Q14974	0.000990826	0.827373	1.77445
203	EFTUD2	U5S1_HUMAN	Q15029	0.00272365	0.826214	1.77303
204	TNPO1	TNPO1_HUMAN	Q92973	0.00181395	0.825493	1.77214
205	TBL1XR1	TBL1R_HUMAN	Q9BZK7	0.00228571	0.816095	1.76063
206	DDX39B	DX39B_HUMAN	Q13838	0.00224561	0.807154	1.74976
207	NME2	NDKB_HUMAN	P22392	0.00223776	0.803627	1.74548
208	TARS1	SYTC_HUMAN	P26639	0	0.802625	1.74427
209	STK24	STK24_HUMAN	Q9Y6E0	0.0112201	0.790759	1.72998
210	PPM1G	PPM1G_HUMAN	O15355	0.00212683	0.785851	1.72411
211	GSTO1	GSTO1_HUMAN	P78417	0.00154545	0.785323	1.72348
212	KHSRP	FUBP2_HUMAN	Q92945	0.00837555	0.780849	1.71814
213	SRSF1	SRSF1_HUMAN	Q07955	0.00199087	0.776954	1.71351
214	OLA1	OLA1_HUMAN	Q9NTK5	0.00219178	0.771614	1.70718
215	LGALS3BP	LG3BP_HUMAN	Q08380	0.0389309	0.76545	1.6999
216	NASP	NASP_HUMAN	P49321	0.00415385	0.763517	1.69762
217	HARS1	HARS1_HUMAN	P12081	0.00372414	0.762761	1.69673
218	DDX17	DDX17_HUMAN	Q92841	0.0115667	0.762484	1.69641
219	BAG3	BAG3_HUMAN	O95817	0.02396	0.756034	1.68884
220	LRRFIP1	LRRF1_HUMAN	Q32MZ4	0.00601425	0.756009	1.68881
221	PSMB8	PSB8_HUMAN	P28062	0.00261398	0.752917	1.6852
222	SORD	DHSO_HUMAN	Q00796	0.00163351	0.748441	1.67998
223	AARS1	SYAC_HUMAN	P49588	0.00607194	0.731822	1.66073
224	PPP1R7	PP1R7_HUMAN	Q15435	0.04674	0.729699	1.65829
225	NIT2	NIT2_HUMAN	Q9NQR4	0.00293923	0.722015	1.64948
226	CCT6A	TCPZ_HUMAN	P40227	0.00165957	0.713973	1.64032
227	RPL7A	RL7A_HUMAN	P62424	0.0016063	0.712566	1.63872
228	PSMD4	PSMD4_HUMAN	P55036	0.00113684	0.709918	1.63571
229	PBDC1	PBDC1_HUMAN	Q9BVG4	0.00930719	0.706751	1.63212
230	TUBA1A	TBA1A_HUMAN	Q71U36	0.00273143	0.705903	1.63117
231	CIAO1	CIAO1_HUMAN	O76071	0.00604296	0.701925	1.62667
232	PGK1	PGK1_HUMAN	P00558	0.00263804	0.693399	1.61709
233	YBX1	YBOX1_HUMAN	P67809	0.00197531	0.692468	1.61605
234	AKR1A1	AK1A1_HUMAN	P14550	0.00568059	0.689376	1.61259
235	DUT	DUT_HUMAN	P33316	0.00820175	0.687394	1.61037
236	LRPPRC	LPPRC_HUMAN	P42704	0.00216949	0.687187	1.61014
237	YWHAG	1433G_HUMAN	P61981	0.00143662	0.686409	1.60927
238	NQO2	NQO2_HUMAN	P16083	0.00360105	0.681145	1.60341
239	CCT5	TCPE_HUMAN	P48643	0.0025	0.67401	1.5955
240	TXNRD1	TRXR1_HUMAN	Q16881	0.00226148	0.673575	1.59502
241	CCT8	TCPQ_HUMAN	P50990	0.00191228	0.671911	1.59318
242	ACLY	ACLY_HUMAN	P53396	0	0.670841	1.592
243	TXNL1	TXNL1_HUMAN	O43396	0.00274713	0.662587	1.58292
244	ERP44	ERP44_HUMAN	Q9BS26	0.0127789	0.659999	1.58008
245	RDX	RADI_HUMAN	P35241	0.00109091	0.658715	1.57868
246	KPNA3	IMA4_HUMAN	O00505	0.0131349	0.655603	1.57527
247	HSP90AB1	HS90B_HUMAN	P08238	0.00182427	0.654663	1.57425
248	ATP6V1C1	VATC1_HUMAN	P21283	0.0151704	0.646868	1.56577
249	TSN	TSN_HUMAN	Q15631	0.000972973	0.646461	1.56532
250	DDX1	DDX1_HUMAN	Q92499	0.0119012	0.645641	1.56443
251	BPNT1	BPNT1_HUMAN	O95861	0.0134724	0.636492	1.55455
252	MYG1	MYG1_HUMAN	Q9HB07	0.00130769	0.620122	1.537
253	MSN	MOES_HUMAN	P26038	0.00121348	0.619686	1.53654
254	RPL19	RL19_HUMAN	P84098	0.00209836	0.619097	1.53591
255	PGD	6PGD_HUMAN	P52209	0.0134757	0.616329	1.53297
256	KPNA4	IMA3_HUMAN	O00629	0.00230216	0.614213	1.53072
257	CCT3	TCPG_HUMAN	P49368	0.00338874	0.612981	1.52942
258	PSME1	PSME1_HUMAN	Q06323	0.0117759	0.604637	1.5206
259	PSMC1	PRS4_HUMAN	P62191	0.00249027	0.591832	1.50716
260	ATIC	PUR9_HUMAN	P31939	0.00165854	0.591634	1.50695
261	PSMD5	PSMD5_HUMAN	Q16401	0.0135283	0.589991	1.50524
262	EIF3I	EIF3I_HUMAN	Q13347	0.00544198	0.589135	1.50435
263	UBQLN1	UBQL1_HUMAN	Q9UMX0	0.00210526	0.581683	1.49659
264	HEBP2	HEBP2_HUMAN	Q9Y5Z4	0.0150483	0.563879	1.47824
265	HSPA8	HSP7C_HUMAN	P11142	0.00197468	0.562962	1.4773
266	SERPINB6	SPB6_HUMAN	P35237	0.00696833	0.552348	1.46647
267	PSMD7	PSMD7_HUMAN	P51665	0.0197758	0.543225	1.45723
268	EIF3E	EIF3E_HUMAN	P60228	0.0208299	0.537477	1.45143
269	YWHAZ	1433Z_HUMAN	P63104	0.00211765	0.524564	1.4385
270	XPO1	XPO1_HUMAN	O14980	0.012753	0.51615	1.43013
271	CCT7	TCPH_HUMAN	Q99832	0.00357292	0.5155	1.42949
272	CCT2	TCPB_HUMAN	P78371	0.00158376	0.510904	1.42494
273	STIP1	STIP1_HUMAN	P31948	0.00642227	0.509799	1.42385
274	PABPC1	PABP1_HUMAN	P11940	0.014394	0.506339	1.42044
275	STRAP	STRAP_HUMAN	Q9Y3F4	0.0119504	0.489892	1.40434
276	PPP1CA	PP1A_HUMAN	P62136	0.00719283	0.489663	1.40412
277	IPO7	IPO7_HUMAN	O95373	0.00363926	0.484561	1.39916
278	CUL1	CUL1_HUMAN	Q13616	0.00279532	0.482973	1.39762
279	TCP1	TCPA_HUMAN	P17987	0.00602857	0.479956	1.3947
280	RPS2	RS2_HUMAN	P15880	0.00497243	0.479485	1.39425
281	PSMC4	PRS6B_HUMAN	P43686	0.00456997	0.469325	1.38446
282	MAT2B	MAT2B_HUMAN	Q9NZL9	0.00195516	0.463319	1.37871
283	GDI2	GDIB_HUMAN	P50395	0.00293113	0.457668	1.37332
284	CAPZA1	CAZA1_HUMAN	P52907	0.0120492	0.452775	1.36867
285	NONO	NONO_HUMAN	Q15233	0.0238804	0.449324	1.3654
286	YWHAQ	1433T_HUMAN	P27348	0.00203175	0.440147	1.35674
287	ESD	ESTD_HUMAN	P10768	0.00735857	0.437493	1.35425
288	ENOPH1	ENOPH_HUMAN	Q9UHY7	0.013446	0.433693	1.35069
289	HSPA4	HSP74_HUMAN	P34932	0.00256	0.431187	1.34834
290	EIF3B	EIF3B_HUMAN	P55884	0.0156923	0.41309	1.33154
291	SF3B1	SF3B1_HUMAN	O75533	0.0280322	0.408483	1.32729
292	PCK2	PCKGM_HUMAN	Q16822	0.00458163	0.401279	1.32068
293	ANP32E	AN32E_HUMAN	Q9BTT0	0.00460513	0.399544	1.31909
294	CAP1	CAP1_HUMAN	Q01518	0.0028284	0.394842	1.3148
295	SARS1	SYSC_HUMAN	P49591	0.020901	0.38382	1.30479
296	ME2	MAOM_HUMAN	P23368	0.0370047	0.383303	1.30432
297	ALDOA	ALDOA_HUMAN	P04075	0.0199792	0.374625	1.2965
298	MAT2A	METK2_HUMAN	P31153	0.0020712	0.373505	1.2955
299	SF3B2	SF3B2_HUMAN	Q13435	0.0298535	0.359139	1.28266
300	HSP90AA1	HS90A_HUMAN	P07900	0.0288192	0.3591	1.28263
301	ERH	ERH_HUMAN	P84090	0.0113891	0.344474	1.26969
302	CCT4	TCPD_HUMAN	P50991	0.00201258	0.335302	1.26164
303	PSAT1	SERC_HUMAN	Q9Y617	0.0244066	0.334581	1.26101
304	PSMD11	PSD11_HUMAN	O00231	0.00268539	0.327904	1.25519
305	ZNF207	ZN207_HUMAN	O43670	0.0292313	0.32336	1.25124
306	TPI1	TPIS_HUMAN	P60174	0.0168857	0.321936	1.25001
307	PLS3	PLST_HUMAN	P13797	0.00219355	0.318137	1.24672
308	PRDX6	PRDX6_HUMAN	P30041	0.0271987	0.310766	1.24037
309	HNRNPA2B1	ROA2_HUMAN	P22626	0.0226554	0.307793	1.23781
310	PFKP	PFKAP_HUMAN	Q01813	0.00212625	0.305201	1.23559
311	SERPINH1	SERPH_HUMAN	P50454	0.0415988	0.303263	1.23393
312	EIF3D	EIF3D_HUMAN	O15371	0.030225	0.297328	1.22887
313	SNRPA	SNRPA_HUMAN	P09012	0.0252208	0.288604	1.22146
314	HDGF	HDGF_HUMAN	P51858	0.0409315	0.255702	1.19392
315	SEPTIN7	SEPT7_HUMAN	Q16181	0.00221138	-0.143328	-1.10445
316	EZR	EZRI_HUMAN	P15311	0.0025098	-0.191067	-1.14161
317	OTUB1	OTUB1_HUMAN	Q96FW1	0.0498407	-0.197372	-1.14661
318	FLNB	FLNB_HUMAN	O75369	0.0352949	-0.200914	-1.14943
319	PSMA4	PSA4_HUMAN	P25789	0.0271548	-0.204495	-1.15228
320	RNPEP	AMPB_HUMAN	Q9H4A4	0.0197068	-0.220853	-1.16542
321	FLNA	FLNA_HUMAN	P21333	0.0235638	-0.227128	-1.1705
322	RPL12	RL12_HUMAN	P30050	0.0395644	-0.257363	-1.19529
323	THOP1	THOP1_HUMAN	P52888	0.00276301	-0.270461	-1.20619
324	IGF2R	MPRI_HUMAN	P11717	0.0185526	-0.271482	-1.20705
325	ADSS2	PURA2_HUMAN	P30520	0.0471289	-0.274122	-1.20926
326	RNH1	RINI_HUMAN	P13489	0.0198414	-0.281452	-1.21542
327	BLMH	BLMH_HUMAN	Q13867	0.0384049	-0.281463	-1.21543
328	ACTN4	ACTN4_HUMAN	O43707	0.0126761	-0.283587	-1.21722
329	SPTAN1	SPTN1_HUMAN	Q13813	0.0239536	-0.285557	-1.21888
330	NIBAN2	NIBA2_HUMAN	Q96TA1	0.0445389	-0.287026	-1.22012
331	REXO2	ORN_HUMAN	Q9Y3B8	0.0470386	-0.291059	-1.22354
332	PSMA6	PSA6_HUMAN	P60900	0.017613	-0.300089	-1.23122
333	TALDO1	TALDO_HUMAN	P37837	0.0289265	-0.302967	-1.23368
334	CORO1B	COR1B_HUMAN	Q9BR76	0.0429107	-0.316966	-1.24571
335	DNPEP	DNPEP_HUMAN	Q9ULA0	0.0226172	-0.334874	-1.26127
336	GOT1	AATC_HUMAN	P17174	0.0236431	-0.336804	-1.26296
337	NIF3L1	NIF3L_HUMAN	Q9GZT8	0.0195965	-0.339561	-1.26537
338	PSMA3	PSA3_HUMAN	P25788	0.0243229	-0.360484	-1.28386
339	SF3B3	SF3B3_HUMAN	Q15393	0.00267787	-0.378136	-1.29966
340	PCBD1	PHS_HUMAN	P61457	0.00980258	-0.379126	-1.30055
341	PSMA5	PSA5_HUMAN	P28066	0.0283403	-0.394985	-1.31493
342	ARPC2	ARPC2_HUMAN	O15144	0.00257028	-0.399135	-1.31872
343	ANXA1	ANXA1_HUMAN	P04083	0.0200139	-0.400025	-1.31953
344	ACTR1A	ACTZ_HUMAN	P61163	0.00193789	-0.408275	-1.3271
345	SEPTIN11	SEP11_HUMAN	Q9NVA2	0.0135019	-0.416389	-1.33458
346	NQO1	NQO1_HUMAN	P15559	0.00340701	-0.416599	-1.33478
347	HNRNPA1	ROA1_HUMAN	P09651	0.024363	-0.429618	-1.34688
348	PFDN4	PFD4_HUMAN	Q9NQP4	0.0244868	-0.439105	-1.35576
349	ARPC1B	ARC1B_HUMAN	O15143	0.00502278	-0.44568	-1.36196
350	COPS3	CSN3_HUMAN	Q9UNS2	0.0198756	-0.466788	-1.38203
351	RCN1	RCN1_HUMAN	Q15293	0.0238397	-0.467304	-1.38252
352	CAPRIN1	CAPR1_HUMAN	Q14444	0.00605742	-0.467712	-1.38291
353	ERO1A	ERO1A_HUMAN	Q96HE7	0.00734222	-0.46907	-1.38422
354	RPS16	RS16_HUMAN	P62249	0.0140497	-0.47108	-1.38615
355	SNRPD3	SMD3_HUMAN	P62318	0.0427327	-0.481028	-1.39574
356	HNRNPA3	ROA3_HUMAN	P51991	0.0198105	-0.485071	-1.39965
357	RPS17	RS17_HUMAN	P08708	0.0105847	-0.491834	-1.40623
358	VPS26A	VP26A_HUMAN	O75436	0.00182143	-0.495425	-1.40974
359	GFUS	FCL_HUMAN	Q13630	0.00498492	-0.499276	-1.4135
360	PPP2CA	PP2AA_HUMAN	P67775	0.0118004	-0.51183	-1.42586
361	DNPH1	DNPH1_HUMAN	O43598	0.0156636	-0.51536	-1.42935
362	VPS35	VPS35_HUMAN	Q96QK1	0.0302362	-0.517599	-1.43157
363	ARPC3	ARPC3_HUMAN	O15145	0.00233577	-0.526415	-1.44035
364	SDF4	CAB45_HUMAN	Q9BRK5	0.0129702	-0.546435	-1.46047
365	SEPTIN2	SEPT2_HUMAN	Q15019	0.00270822	-0.54871	-1.46278
366	XRCC6	XRCC6_HUMAN	P12956	0.00620588	-0.558563	-1.4728
367	PTPA	PTPA_HUMAN	Q15257	0.0137385	-0.559869	-1.47414
368	ATP5F1B	ATPB_HUMAN	P06576	0.00262997	-0.567286	-1.48173
369	DDB1	DDB1_HUMAN	Q16531	0.00180531	-0.570862	-1.48541
370	HABP2	HABP2_HUMAN	Q14520	0.0140229	-0.572482	-1.48708
371	DCPS	DCPS_HUMAN	Q96C86	0.00206452	-0.577944	-1.49272
372	COL6A1	CO6A1_HUMAN	P12109	0.00839387	-0.578796	-1.4936
373	TFRC	TFR1_HUMAN	P02786	0.00961207	-0.582492	-1.49743
374	CTSB	CATB_HUMAN	P07858	0.0427813	-0.584115	-1.49912
375	ARMT1	ARMT1_HUMAN	Q9H993	0.0135547	-0.585643	-1.50071
376	ILF2	ILF2_HUMAN	Q12905	0.00720899	-0.58992	-1.50516
377	PRPF19	PRP19_HUMAN	Q9UMS4	0.00648244	-0.602736	-1.51859
378	ARPC4	ARPC4_HUMAN	P59998	0.00236162	-0.61484	-1.53139
379	PLXNB2	PLXB2_HUMAN	O15031	0.0117516	-0.615112	-1.53168
380	CAPNS1	CPNS1_HUMAN	P04632	0.00201893	-0.629503	-1.54703
381	PEPD	PEPD_HUMAN	P12955	0.00220243	-0.635244	-1.5532
382	MYL12A	ML12A_HUMAN	P19105	0.0133097	-0.636344	-1.55438
383	LSM7	LSM7_HUMAN	Q9UK45	0.00716071	-0.642801	-1.56136
384	TRIM25	TRI25_HUMAN	Q14258	0.00241509	-0.648193	-1.5672
385	TFG	TFG_HUMAN	Q92734	0.00196923	-0.650594	-1.56981
386	SNRPD2	SMD2_HUMAN	P62316	0.00611594	-0.65157	-1.57088
387	TLN1	TLN1_HUMAN	Q9Y490	0.00145946	-0.674605	-1.59616
388	RCN2	RCN2_HUMAN	Q14257	0.0239196	-0.682094	-1.60447
389	ACTR2	ARP2_HUMAN	P61160	0.00245211	-0.683408	-1.60593
390	RPS14	RS14_HUMAN	P62263	0.012831	-0.708633	-1.63426
391	C1QBP	C1QBP_HUMAN	Q07021	0.00982366	-0.712685	-1.63885
392	UBA2	SAE2_HUMAN	Q9UBT2	0.007	-0.71396	-1.6403
393	RPS3	RS3_HUMAN	P23396	0.0035544	-0.714497	-1.64091
394	ECH1	ECH1_HUMAN	Q13011	0.00288347	-0.721944	-1.6494
395	ACTR3	ARP3_HUMAN	P61158	0.00137838	-0.725044	-1.65295
396	RPS25	RS25_HUMAN	P62851	0.00756541	-0.727632	-1.65592
397	PYGL	PYGL_HUMAN	P06737	0.00222222	-0.729773	-1.65838
398	XRCC5	XRCC5_HUMAN	P13010	0.00200922	-0.730276	-1.65896
399	WDR1	WDR1_HUMAN	O75083	0.00155224	-0.735708	-1.66521
400	ANXA4	ANXA4_HUMAN	P09525	0.0113653	-0.737511	-1.6673
401	DLD	DLDH_HUMAN	P09622	0.00292308	-0.738333	-1.66825
402	PRDX3	PRDX3_HUMAN	P30048	0.0175495	-0.740712	-1.671
403	RPS13	RS13_HUMAN	P62277	0.0238796	-0.750648	-1.68255
404	ENO1	ENOA_HUMAN	P06733	0.00295556	-0.752909	-1.68519
405	HK1	HXK1_HUMAN	P19367	0.001625	-0.76143	-1.69517
406	RPS20	RS20_HUMAN	P60866	0.0102184	-0.766035	-1.70059
407	DSTN	DEST_HUMAN	P60981	0.0428614	-0.770887	-1.70632
408	PGM1	PGM1_HUMAN	P36871	0.00211921	-0.775026	-1.71122
409	GNPDA1	GNPI1_HUMAN	P46926	0.0121959	-0.77891	-1.71583
410	RPS5	RS5_HUMAN	P46782	0.000981818	-0.780344	-1.71754
411	DCBLD2	DCBD2_HUMAN	Q96PD2	0.0138642	-0.787483	-1.72606
412	DCTN1	DCTN1_HUMAN	Q14203	0.00499748	-0.799597	-1.74062
413	RPS7	RS7_HUMAN	P62081	0.013083	-0.802873	-1.74457
414	CAPZA2	CAZA2_HUMAN	P47755	0.00645221	-0.807213	-1.74983
415	AIFM1	AIFM1_HUMAN	O95831	0.0139962	-0.810876	-1.75428
416	ENO2	ENOG_HUMAN	P09104	0.00356364	-0.815211	-1.75956
417	NARS1	SYNC_HUMAN	O43776	0.00358225	-0.815589	-1.76002
418	KTN1	KTN1_HUMAN	Q86UP2	0.00116129	-0.818762	-1.76389
419	IDH1	IDHC_HUMAN	O75874	0.00170492	-0.82232	-1.76825
420	VCL	VINC_HUMAN	P18206	0.00153383	-0.824074	-1.7704
421	NSFL1C	NSF1C_HUMAN	Q9UNZ2	0.00133333	-0.826488	-1.77336
422	PDXK	PDXK_HUMAN	O00764	0.00190393	-0.827573	-1.7747
423	AP2B1	AP2B1_HUMAN	P63010	0.00198182	-0.8309	-1.77879
424	RPS18	RS18_HUMAN	P62269	0.00362005	-0.833907	-1.78251
425	VASN	VASN_HUMAN	Q6EMK4	0.0145149	-0.833925	-1.78253
426	SCRN1	SCRN1_HUMAN	Q12765	0.00608654	-0.83462	-1.78339
427	CPOX	HEM6_HUMAN	P36551	0.00103846	-0.835684	-1.7847
428	TP53I3	QORX_HUMAN	Q53FA7	0.00291507	-0.839154	-1.789
429	NAXE	NNRE_HUMAN	Q8NCW5	0.0104701	-0.843119	-1.79392
430	LAP3	AMPL_HUMAN	P28838	0.00341622	-0.854448	-1.80807
431	ITM2B	ITM2B_HUMAN	Q9Y287	0.0301295	-0.855599	-1.80951
432	LTA4H	LKHA4_HUMAN	P09960	0.00183051	-0.859777	-1.81476
433	PGM2	PGM2_HUMAN	Q96G03	0.00178947	-0.86792	-1.82503
434	NANS	SIAS_HUMAN	Q9NR45	0.00214047	-0.887072	-1.84942
435	LMNA	LMNA_HUMAN	P02545	0.00209615	-0.890704	-1.85408
436	UROD	DCUP_HUMAN	P06132	0.00479188	-0.899652	-1.86562
437	DERA	DEOC_HUMAN	Q9Y315	0.00282006	-0.900188	-1.86631
438	HIBADH	3HIDH_HUMAN	P31937	0.00156522	-0.917788	-1.88922
439	CAPN2	CAN2_HUMAN	P17655	0.00168649	-0.953246	-1.93622
440	RPS6	RS6_HUMAN	P62753	0.00277101	-0.953578	-1.93667
441	QSOX1	QSOX1_HUMAN	O00391	0.018298	-0.96667	-1.95432
442	LDHA	LDHA_HUMAN	P00338	0.0019207	-0.971624	-1.96105
443	ALCAM	CD166_HUMAN	Q13740	0.0122209	-0.97203	-1.9616
444	SIRPA	SHPS1_HUMAN	P78324	0.030082	-0.97935	-1.97158
445	GPC1	GPC1_HUMAN	P35052	0.0198072	-0.98125	-1.97418
446	ACTN1	ACTN1_HUMAN	P12814	0.0014069	-0.986937	-1.98197
447	FH	FUMH_HUMAN	P07954	0.00136	-0.99503	-1.99312
448	SET	SET_HUMAN	Q01105	0	-1.00306	-2.00425
449	CS	CISY_HUMAN	O75390	0.00174194	-1.01472	-2.02051
450	ACY1	ACY1_HUMAN	Q03154	0.00704805	-1.02125	-2.02967
451	UBA1	UBA1_HUMAN	P22314	0.00171429	-1.02262	-2.0316
452	LAMP2	LAMP2_HUMAN	P13473	0.00189091	-1.02508	-2.03507
453	RPS24	RS24_HUMAN	P62847	0.00281176	-1.03103	-2.04349
454	GCLC	GSH1_HUMAN	P48506	0.00207619	-1.03502	-2.04915
455	DPP3	DPP3_HUMAN	Q9NY33	0.003	-1.03561	-2.04998
456	DDAH2	DDAH2_HUMAN	O95865	0.0104478	-1.03869	-2.05435
457	GLUD1	DHE3_HUMAN	P00367	0.013048	-1.04671	-2.06581
458	GLG1	GSLG1_HUMAN	Q92896	0.00164211	-1.05363	-2.07575
459	DPYSL2	DPYL2_HUMAN	Q16555	0.00214765	-1.05525	-2.07808
460	PSMB7	PSB7_HUMAN	Q99436	0.00522772	-1.05687	-2.08041
461	NUCKS1	NUCKS_HUMAN	Q9H1E3	0.00225726	-1.06066	-2.08588
462	PLAU	UROK_HUMAN	P00749	0.0020915	-1.06096	-2.08632
463	TKT	TKT_HUMAN	P29401	0.00144681	-1.07199	-2.10233
464	MINPP1	MINP1_HUMAN	Q9UNW1	0.00701595	-1.07264	-2.10328
465	DHX15	DHX15_HUMAN	O43143	0.00148905	-1.07966	-2.11354
466	UGP2	UGPA_HUMAN	Q16851	0.00492308	-1.08108	-2.11563
467	GDI1	GDIA_HUMAN	P31150	0.00201852	-1.08875	-2.1269
468	LAMP1	LAMP1_HUMAN	P11279	0.0025498	-1.0902	-2.12904
469	GBA	GLCM_HUMAN	P04062	0.0300762	-1.12099	-2.17496
470	GRHPR	GRHPR_HUMAN	Q9UBQ7	0.00166845	-1.12478	-2.18068
471	RPS19	RS19_HUMAN	P39019	0.00273926	-1.12921	-2.18738
472	GSR	GSHR_HUMAN	P00390	0.00184746	-1.13368	-2.19418
473	NPEPPS	PSA_HUMAN	P55786	0.00308571	-1.14803	-2.21611
474	GGH	GGH_HUMAN	Q92820	0.00337067	-1.15661	-2.22934
475	SMS	SPSY_HUMAN	P52788	0.00177049	-1.1814	-2.26796
476	SEPTIN8	SEPT8_HUMAN	Q92599	0.00271591	-1.18405	-2.27213
477	PSMB6	PSB6_HUMAN	P28072	0.00154286	-1.19327	-2.2867
478	SUPT16H	SP16H_HUMAN	Q9Y5B9	0.00684793	-1.19502	-2.28949
479	MYH9	MYH9_HUMAN	P35579	0.00203774	-1.20774	-2.30976
480	B4GALT1	B4GT1_HUMAN	P15291	0.0134236	-1.21044	-2.31409
481	HTRA1	HTRA1_HUMAN	Q92743	0.0208654	-1.23304	-2.35062
482	CRYZ	QOR_HUMAN	Q08257	0.00185532	-1.23338	-2.35117
483	RPS27	RS27_HUMAN	P42677	0.00187931	-1.2373	-2.35757
484	FTL	FRIL_HUMAN	P02792	0.00211221	-1.25039	-2.37906
485	OXCT1	SCOT1_HUMAN	P55809	0.00165079	-1.25546	-2.38744
486	NNMT	NNMT_HUMAN	P40261	0.00698413	-1.27608	-2.42179
487	HEXB	HEXB_HUMAN	P07686	0.00147826	-1.27648	-2.42247
488	COL4A1	CO4A1_HUMAN	P02462	0.0145421	-1.28993	-2.44516
489	NAGK	NAGK_HUMAN	Q9UJ70	0.00220408	-1.30686	-2.47403
490	ARPC5	ARPC5_HUMAN	O15511	0.0015	-1.31567	-2.48918
491	PAIP1	PAIP1_HUMAN	Q9H074	0.00156784	-1.31585	-2.48948
492	HDHD2	HDHD2_HUMAN	Q9H0R4	0.00189474	-1.31918	-2.49525
493	FHL2	FHL2_HUMAN	Q14192	0	-1.32786	-2.51031
494	GSS	GSHB_HUMAN	P48637	0.00108	-1.3411	-2.53345
495	NRP1	NRP1_HUMAN	O14786	0.00651294	-1.34155	-2.53424
496	CAPN1	CAN1_HUMAN	P07384	0.00203822	-1.34304	-2.53686
497	CTSA	PPGB_HUMAN	P10619	0.00277907	-1.34433	-2.53912
498	ALDH7A1	AL7A1_HUMAN	P49419	0.00189565	-1.34829	-2.54611
499	RPS21	RS21_HUMAN	P63220	0.00156	-1.34839	-2.54628
500	ATP6V1A	VATA_HUMAN	P38606	0.00169565	-1.35812	-2.56351
501	PVR	PVR_HUMAN	P15151	0.00649765	-1.35813	-2.56353
502	S100A16	S10AG_HUMAN	Q96FQ6	0.0112674	-1.35856	-2.5643
503	TIMP2	TIMP2_HUMAN	P16035	0.0198803	-1.36226	-2.57088
504	CTSC	CATC_HUMAN	P53634	0.00963283	-1.36805	-2.58122
505	HADH	HCDH_HUMAN	Q16836	0.00275504	-1.37372	-2.59137
506	RO60	RO60_HUMAN	P10155	0.00251163	-1.38676	-2.6149
507	GALNS	GALNS_HUMAN	P34059	0.00222041	-1.41023	-2.65779
508	DSG2	DSG2_HUMAN	Q14126	0.00706422	-1.41803	-2.67221
509	QDPR	DHPR_HUMAN	P09417	0.00138776	-1.45114	-2.73423
510	BCAT2	BCAT2_HUMAN	O15382	0.0014026	-1.46347	-2.75772
511	LDHB	LDHB_HUMAN	P07195	0.00247104	-1.48369	-2.79663
512	TPR	TPR_HUMAN	P12270	0.00821978	-1.50256	-2.83344
513	PSMB5	PSB5_HUMAN	P28074	0.00152113	-1.50316	-2.83462
514	PDCD6IP	PDC6I_HUMAN	Q8WUM4	0.00161905	-1.55602	-2.94042
515	CD44	CD44_HUMAN	P16070	0.00229787	-1.58248	-2.99484
516	PNP	PNPH_HUMAN	P00491	0.0045	-1.59356	-3.01794
517	CCAR2	CCAR2_HUMAN	Q8N163	0.00270056	-1.59957	-3.03052
518	PRDX2	PRDX2_HUMAN	P32119	0.00232727	-1.61909	-3.07182
519	NIPSNAP3A	NPS3A_HUMAN	Q9UFN0	0.00339785	-1.62247	-3.07903
520	CNDP2	CNDP2_HUMAN	Q96KP4	0.0018	-1.63523	-3.10636
521	SDCBP	SDCB1_HUMAN	O00560	0.00105882	-1.64368	-3.12462
522	ANXA5	ANXA5_HUMAN	P08758	0.00224793	-1.70064	-3.25044
523	GLB1	BGAL_HUMAN	P16278	0.00253968	-1.70387	-3.25775
524	TGM2	TGM2_HUMAN	P21980	0.00206635	-1.70957	-3.27064
525	IGFBP2	IBP2_HUMAN	P18065	0.00229391	-1.74674	-3.35598
526	APEH	ACPH_HUMAN	P13798	0.00135	-1.76099	-3.38931
527	MAMDC2	MAMC2_HUMAN	Q7Z304	0.0150204	-1.7648	-3.39828
528	SFN	1433S_HUMAN	P31947	0.00198726	-1.7708	-3.41244
529	PLEC	PLEC_HUMAN	Q15149	0.00178286	-1.78899	-3.45572
530	HEXA	HEXA_HUMAN	P06865	0.00147945	-1.79349	-3.46653
531	COL18A1	COIA1_HUMAN	P39060	0.00222951	-1.83552	-3.56899
532	FAHD1	FAHD1_HUMAN	Q6P587	0	-1.84966	-3.60414
533	ATP6V1B2	VATB2_HUMAN	P21281	0.00205128	-1.88259	-3.68737
534	NPC1	NPC1_HUMAN	O15118	0.00106931	-1.89384	-3.71623
535	ITGB1	ITB1_HUMAN	P05556	0.00191411	-1.90394	-3.74233
536	GAA	LYAG_HUMAN	P10253	0.00199377	-1.94846	-3.85962
537	CLSTN1	CSTN1_HUMAN	O94985	0.00617561	-1.96675	-3.90886
538	FBLN1	FBLN1_HUMAN	P23142	0.00134211	-1.99569	-3.98807
539	EXT2	EXT2_HUMAN	Q93063	0.0199153	-2.01906	-4.05321
540	H3-3A	H33_HUMAN	P84243	0.00246154	-2.0828	-4.2363
541	CD109	CD109_HUMAN	Q6YHK3	0.040689	-2.08348	-4.2383
542	PLBD2	PLBL2_HUMAN	Q8NHP8	0.00155725	-2.10026	-4.28787
543	NT5E	5NTD_HUMAN	P21589	0.00196364	-2.11784	-4.34043
544	PTPRF	PTPRF_HUMAN	P10586	0.00222997	-2.12529	-4.36291
545	PYGB	PYGB_HUMAN	P11216	0.00207792	-2.22259	-4.6673
546	GUSB	BGLR_HUMAN	P08236	0.00146763	-2.25011	-4.75721
547	ACO1	ACOC_HUMAN	P21399	0.00288822	-2.33071	-5.03052
548	SERPINA1	A1AT_HUMAN	P01009	0.00216216	-2.37237	-5.1779
549	ALDH9A1	AL9A1_HUMAN	P49189	0.00208612	-2.38569	-5.22592
550	KYAT3	KAT3_HUMAN	Q6YP21	0.00244275	-2.40277	-5.28818
551	GNS	GNS_HUMAN	P15586	0	-2.41494	-5.33297
552	FAH	FAAA_HUMAN	P16930	0.00186207	-2.41647	-5.33863
553	SPINT1	SPIT1_HUMAN	O43278	0.00289918	-2.445	-5.44525
554	ASAH1	ASAH1_HUMAN	Q13510	0.00186325	-2.45855	-5.49665
555	ISYNA1	INO1_HUMAN	Q9NPH2	0.00285373	-2.46846	-5.53452
556	EXT1	EXT1_HUMAN	Q16394	0.0335023	-2.47768	-5.56999
557	FTH1	FRIH_HUMAN	P02794	0.00118681	-2.51138	-5.70164
558	FSTL1	FSTL1_HUMAN	Q12841	0.00284524	-2.51142	-5.70182
559	MAN2B1	MA2B1_HUMAN	O00754	0.00132468	-2.51937	-5.73333
560	S100A13	S10AD_HUMAN	Q99584	0.00128571	-2.54238	-5.8255
561	HNRNPUL2	HNRL2_HUMAN	Q1KMD3	0.00213333	-2.546	-5.84014
562	VCP	TERA_HUMAN	P55072	0.00136913	-2.60732	-6.09372
563	LAMB1	LAMB1_HUMAN	P07942	0.00133333	-2.62452	-6.16679
564	APLP2	APLP2_HUMAN	Q06481	0.006	-2.79433	-6.93708
565	CCN3	CCN3_HUMAN	P48745	0.0028368	-2.84406	-7.18038
566	NAGLU	ANAG_HUMAN	P54802	0.00161658	-2.85957	-7.25798
567	PTPRK	PTPRK_HUMAN	Q15262	0.00192857	-2.8605	-7.26267
568	ITGA3	ITA3_HUMAN	P26006	0.00177273	-2.91317	-7.53273
569	SPP1	OSTP_HUMAN	P10451	0.00664203	-2.91796	-7.55777
570	LAMC1	LAMC1_HUMAN	P11047	0.0021165	-2.92037	-7.57041
571	ANPEP	AMPN_HUMAN	P15144	0.0013012	-3.12441	-8.72049
572	NRP2	NRP2_HUMAN	O60462	0.00348387	-3.14933	-8.87246
573	SDC4	SDC4_HUMAN	P31431	0.00276923	-3.17516	-9.03273
574	KRT18	K1C18_HUMAN	P05783	0.00248062	-3.31276	-9.93663
575	THBS1	TSP1_HUMAN	P07996	0.00188745	-3.39695	-10.5338
576	H3C1	H31_HUMAN	P68431	0.00291892	-3.542	-11.6479
577	PTK7	PTK7_HUMAN	Q13308	0.00646729	-3.65089	-12.5611
578	CLU	CLUS_HUMAN	P10909	0.00198142	-3.74335	-13.3925
579	H2AC20	H2A2C_HUMAN	Q16777	0.00385714	-3.85219	-14.4419
580	H3C15	H32_HUMAN	Q71DI3	0.00635294	-3.85362	-14.4563
581	IGFBP7	IBP7_HUMAN	Q16270	0.00152239	-4.01171	-16.1304
582	AGRN	AGRIN_HUMAN	O00468	0.00243346	-4.12721	-17.4749
583	GALNT7	GALT7_HUMAN	Q86SF2	0	-4.25818	-19.1356
584	ALDH1A1	AL1A1_HUMAN	P00352	0.00117391	-4.41039	-21.2647
585	H4C1	H4_HUMAN	P62805	0	-4.46402	-22.07
586	DPP7	DPP2_HUMAN	Q9UHL4	0.00432	-4.46996	-22.1612
587	FUCA1	FUCO_HUMAN	P04066	0.00176271	-4.56596	-23.686
588	H2BC13	H2B1L_HUMAN	Q99880	0	-4.59997	-24.2509
589	DPP4	DPP4_HUMAN	P27487	0.00207692	-4.78643	-27.5968
590	LGALS3	LEG3_HUMAN	P17931	0.00136709	-5.14895	-35.4804
591	VCAN	CSPG2_HUMAN	P13611	0.0110295	-5.57211	-47.5742
592	GSN	GELS_HUMAN	P06396	0.00154455	-5.59005	-48.1695
593	SERPINE2	GDN_HUMAN	P07093	0.00195	-5.74413	-53.5987
594	TF	TRFE_HUMAN	P02787	0	0	-100
595	CAT	CATA_HUMAN	P04040	0.00514286	-6.76121	-108.474
596	CES2	EST2_HUMAN	O00748	UN	UN	UN
597	TPP1	TPP1_HUMAN	O14773	UN	UN	UN
598	B4GAT1	B4GA1_HUMAN	O43505	UN	UN	UN
599	MACROH2A1	H2AY_HUMAN	O75367	UN	UN	UN
600	CPD	CBPD_HUMAN	O75976	UN	UN	UN
601	CFI	CFAI_HUMAN	P05156	UN	UN	UN
602	PROS1	PROS_HUMAN	P07225	UN	UN	UN
603	MMP2	MMP2_HUMAN	P08253	UN	UN	UN
604	COL4A2	CO4A2_HUMAN	P08572	UN	UN	UN
605	C4B	CO4B_HUMAN	P0C0L5	UN	UN	UN
606	BMP1	BMP1_HUMAN	P13497	UN	UN	UN
607	ARSA	ARSA_HUMAN	P15289	UN	UN	UN
608	H1-2	H12_HUMAN	P16403	UN	UN	UN
609	CPE	CBPE_HUMAN	P16870	UN	UN	UN
610	TCN2	TCO2_HUMAN	P20062	UN	UN	UN
611	EPHB2	EPHB2_HUMAN	P29323	UN	UN	UN
612	SHMT1	GLYC_HUMAN	P34896	UN	UN	UN
613	DLST	ODO2_HUMAN	P36957	UN	UN	UN
614	LIPA	LICH_HUMAN	P38571	UN	UN	UN
615	ACAA2	THIM_HUMAN	P42765	UN	UN	UN
616	PRCP	PCP_HUMAN	P42785	UN	UN	UN
617	SGSH	SPHM_HUMAN	P51688	UN	UN	UN
618	CDH6	CADH6_HUMAN	P55285	UN	UN	UN
619	TGFB2	TGFB2_HUMAN	P61812	UN	UN	UN
620	JAG1	JAG1_HUMAN	P78504	UN	UN	UN
621	VLDLR	VLDLR_HUMAN	P98155	UN	UN	UN
622	SPOCK1	TICN1_HUMAN	Q08629	UN	UN	UN
623	EFEMP1	FBLN3_HUMAN	Q12805	UN	UN	UN
624	MTAP	MTAP_HUMAN	Q13126	UN	UN	UN
625	LAMC2	LAMC2_HUMAN	Q13753	UN	UN	UN
626	DPYSL3	DPYL3_HUMAN	Q14195	UN	UN	UN
627	CTTN	SRC8_HUMAN	Q14247	UN	UN	UN
628	GAS6	GAS6_HUMAN	Q14393	UN	UN	UN
629	NUMA1	NUMA1_HUMAN	Q14980	UN	UN	UN
630	MYLK	MYLK_HUMAN	Q15746	UN	UN	UN
631	LAMA4	LAMA4_HUMAN	Q16363	UN	UN	UN
632	ECM1	ECM1_HUMAN	Q16610	UN	UN	UN
633	QPCT	QPCT_HUMAN	Q16769	UN	UN	UN
634	ERAP2	ERAP2_HUMAN	Q6P179	UN	UN	UN
635	LTBP4	LTBP4_HUMAN	Q8N2S1	UN	UN	UN
636	GOLM1	GOLM1_HUMAN	Q8NBJ4	UN	UN	UN
637	NEO1	NEO1_HUMAN	Q92859	UN	UN	UN
638	FKBP10	FKB10_HUMAN	Q96AY3	UN	UN	UN
639	LGMN	LGMN_HUMAN	Q99538	UN	UN	UN
640	SIAE	SIAE_HUMAN	Q9HAT2	UN	UN	UN
641	SEMA4B	SEM4B_HUMAN	Q9NPR2	UN	UN	UN
642	CRIM1	CRIM1_HUMAN	Q9NZV1	UN	UN	UN
643	PTGFRN	FPRP_HUMAN	Q9P2B2	UN	UN	UN
644	CPA4	CBPA4_HUMAN	Q9UI42	UN	UN	UN
645	MAN1B1	MA1B1_HUMAN	Q9UKM7	UN	UN	UN
646	SLC39A10	S39AA_HUMAN	Q9ULF5	UN	UN	UN
647	SCIN	ADSV_HUMAN	Q9Y6U3	UN	UN	UN

## Sheet: KIJ308T
Proteins altered in CM from KIJ308T cell line when compared with RPTEC.
Legend:
UN: the protein was undetectable in CM from ccRCC-derived cell line, while it was detectable in CM from RPTEC
D: the protein was detectable in CM from ccRCC-derived cell line, while it was not detectable in CM from RPTEC
				KIJ-308T CM/RPTEC CM
	Gene name	Protein ID	Entry	q-value	lg2 ratio	Fold Change
1	ATP6AP2	RENR_HUMAN	O75787	D	D	D
2	INHBA	INHBA_HUMAN	P08476	D	D	D
3	SPARC	SPRC_HUMAN	P09486	D	D	D
4	PTGR1	PTGR1_HUMAN	Q14914	0.00126708	6.66784	101.677
5	STC2	STC2_HUMAN	O76061	0.00419469	4.82777	28.3991
6	AKR1C1	AK1C1_HUMAN	Q04828	0.000888889	4.61696	24.5383
7	NRCAM	NRCAM_HUMAN	Q92823	0.00109091	4.5057	22.717
8	GLS	GLSK_HUMAN	O94925	0.00169143	3.84761	14.3962
9	QPRT	NADC_HUMAN	Q15274	0	3.19214	9.13966
10	NAMPT	NAMPT_HUMAN	P43490	0	3.18621	9.10214
11	TPT1	TCTP_HUMAN	P13693	0.00760117	3.02046	8.11425
12	XPOT	XPOT_HUMAN	O43592	0	3.00023	8.00127
13	MRC2	MRC2_HUMAN	Q9UBG0	0	2.99157	7.95339
14	NIBAN1	NIBA1_HUMAN	Q9BZQ8	0.00437037	2.91979	7.56736
15	GFRA1	GFRA1_HUMAN	P56159	0.0186946	2.85561	7.2381
16	MAP4	MAP4_HUMAN	P27816	0.00798901	2.85056	7.21279
17	AKR1C3	AK1C3_HUMAN	P42330	0	2.83851	7.15283
18	HSPB1	HSPB1_HUMAN	P04792	0	2.82345	7.07852
19	COTL1	COTL1_HUMAN	Q14019	0.00877805	2.73716	6.66755
20	SLC3A2	4F2_HUMAN	P08195	0.0125902	2.65349	6.29189
21	TRAP1	TRAP1_HUMAN	Q12931	0.00592908	2.49524	5.63822
22	PPIA	PPIA_HUMAN	P62937	0.00390123	2.46149	5.50785
23	DIAPH1	DIAP1_HUMAN	O60610	0.00888889	2.45474	5.48214
24	NAP1L1	NP1L1_HUMAN	P55209	0.00144681	2.44179	5.43317
25	UGDH	UGDH_HUMAN	O60701	0	2.43743	5.41675
26	GCLM	GSH0_HUMAN	P48507	0.00382258	2.40171	5.28429
27	HSPH1	HS105_HUMAN	Q92598	0.00345631	2.39673	5.26608
28	YARS1	SYYC_HUMAN	P54577	0.000932039	2.34137	5.06785
29	UCHL1	UCHL1_HUMAN	P09936	0.00110345	2.27174	4.82906
30	PITPNB	PIPNB_HUMAN	P48739	0.00705045	2.24818	4.75083
31	NLN	NEUL_HUMAN	Q9BYT8	0.000813559	2.23624	4.71166
32	IFI35	IN35_HUMAN	P80217	0.00578547	2.22407	4.67208
33	MAGOHB	MGN2_HUMAN	Q96A72	0.00380723	2.18834	4.5578
34	ZYX	ZYX_HUMAN	Q15942	0.00224444	2.13315	4.38675
35	LUC7L2	LC7L2_HUMAN	Q9Y383	0	2.11051	4.31844
36	NQO2	NQO2_HUMAN	P16083	0	2.09605	4.27537
37	MTREX	MTREX_HUMAN	P42285	0.00751821	2.07583	4.21587
38	GFPT1	GFPT1_HUMAN	Q06210	0.00909561	2.06296	4.17842
39	NACA	NACAM_HUMAN	E9PAV3	0	2.04689	4.13214
40	EIF4A1	IF4A1_HUMAN	P60842	0.00567647	2.01347	4.03753
41	PTBP1	PTBP1_HUMAN	P26599	0.000774194	2.00913	4.0254
42	SF3A1	SF3A1_HUMAN	Q15459	0.00139726	1.98884	3.96919
43	ABCE1	ABCE1_HUMAN	P61221	0	1.93024	3.81118
44	PCMT1	PIMT_HUMAN	P22061	0.00552978	1.91735	3.77728
45	PGD	6PGD_HUMAN	P52209	0.001	1.89252	3.71284
46	AKR1B1	ALDR_HUMAN	P15121	0.00148905	1.88634	3.69696
47	G3BP1	G3BP1_HUMAN	Q13283	0.00105495	1.86915	3.65317
48	EIF3G	EIF3G_HUMAN	O75821	0.00339048	1.84698	3.59747
49	GARS1	GARS_HUMAN	P41250	0	1.8418	3.58457
50	FSCN1	FSCN1_HUMAN	Q16658	0	1.84148	3.58378
51	PFN1	PROF1_HUMAN	P07737	0.00118519	1.81772	3.52523
52	RARS1	SYRC_HUMAN	P54136	0.00268063	1.81076	3.50828
53	TUFM	EFTU_HUMAN	P49411	0.00438662	1.80141	3.48561
54	FKBP4	FKBP4_HUMAN	Q02790	0.00440299	1.78842	3.45437
55	TUBA1B	TBA1B_HUMAN	P68363	0.00589967	1.78776	3.45279
56	METAP2	MAP2_HUMAN	P50579	0.00386939	1.78707	3.45114
57	KHSRP	FUBP2_HUMAN	Q92945	0.00408621	1.78405	3.44392
58	NCL	NUCL_HUMAN	P19338	0	1.78178	3.4385
59	BAG3	BAG3_HUMAN	O95817	0.00557401	1.74556	3.35326
60	EIF3J	EIF3J_HUMAN	O75822	0	1.69551	3.2389
61	NPEPL1	PEPL1_HUMAN	Q8NDH3	0.0025098	1.68146	3.20753
62	GLRX3	GLRX3_HUMAN	O76003	0.000941176	1.66595	3.17322
63	SEMA7A	SEM7A_HUMAN	O75326	0.0306965	1.65967	3.15945
64	EEF1A1	EF1A1_HUMAN	P68104	0	1.6546	3.14835
65	GBE1	GLGB_HUMAN	Q04446	0.00275269	1.64403	3.12537
66	NUDC	NUDC_HUMAN	Q9Y266	0	1.63802	3.11237
67	FARSB	SYFB_HUMAN	Q9NSD9	0.00156923	1.63326	3.10214
68	TAGLN2	TAGL2_HUMAN	P37802	0.00567203	1.58229	2.99446
69	SERBP1	PAIRB_HUMAN	Q8NC51	0	1.57422	2.97775
70	PGAM1	PGAM1_HUMAN	P18669	0.00134211	1.54869	2.92551
71	CYRIB	CYRIB_HUMAN	Q9NUQ9	0.00911917	1.53063	2.88912
72	MAPK1	MK01_HUMAN	P28482	0.025323	1.52253	2.87295
73	PGLS	6PGL_HUMAN	O95336	0.00762353	1.5128	2.85364
74	ETF1	ERF1_HUMAN	P62495	0.00586047	1.50122	2.83082
75	TXNRD1	TRXR1_HUMAN	Q16881	0.00126316	1.50109	2.83056
76	RBM8A	RBM8A_HUMAN	Q9Y5S9	0.00359091	1.4926	2.81396
77	EEF1G	EF1G_HUMAN	P26641	0	1.48307	2.79543
78	RPL5	RL5_HUMAN	P46777	0	1.46082	2.75265
79	PA2G4	PA2G4_HUMAN	Q9UQ80	0	1.45911	2.74938
80	TGFBI	BGH3_HUMAN	Q15582	0.000923077	1.44903	2.73025
81	RANBP1	RANG_HUMAN	P43487	0.00130769	1.44149	2.71601
82	B2M	B2MG_HUMAN	P61769	0.0157694	1.43192	2.69805
83	NPM1	NPM_HUMAN	P06748	0.000834783	1.42916	2.69289
84	HLA-C	HLAC_HUMAN	P10321	0.0345336	1.41716	2.67059
85	FLII	FLII_HUMAN	Q13045	0.00368872	1.41397	2.66469
86	EEF1D	EF1D_HUMAN	P29692	0.00102128	1.40135	2.64149
87	EPDR1	EPDR1_HUMAN	Q9UM22	0	1.39646	2.63255
88	RPL6	RL6_HUMAN	Q02878	0.000755906	1.38636	2.61417
89	GGCT	GGCT_HUMAN	O75223	0.0188417	1.37151	2.58741
90	GALNT2	GALT2_HUMAN	Q10471	0.0082766	1.3605	2.56774
91	ANP32B	AN32B_HUMAN	Q92688	0.00582578	1.35539	2.55866
92	SF3B1	SF3B1_HUMAN	O75533	0.00394366	1.34395	2.53846
93	HNRNPAB	ROAA_HUMAN	Q99729	0.00257286	1.32842	2.51128
94	RAN	RAN_HUMAN	P62826	0.00621557	1.32299	2.50184
95	EIF2S1	IF2A_HUMAN	P05198	0.00553405	1.31051	2.48029
96	SERPINE1	PAI1_HUMAN	P05121	0.00825464	1.30934	2.47827
97	EIF5A	IF5A1_HUMAN	P63241	0.0203918	1.30746	2.47505
98	DARS1	SYDC_HUMAN	P14868	0.00598187	1.30448	2.46995
99	EIF6	IF6_HUMAN	P56537	0.00388889	1.29467	2.4532
100	HNRNPU	HNRPU_HUMAN	Q00839	0.00075	1.29403	2.45212
101	EIF5	IF5_HUMAN	P55010	0.00125926	1.27982	2.42808
102	SF3B2	SF3B2_HUMAN	Q13435	0.00128302	1.27733	2.4239
103	TPM4	TPM4_HUMAN	P67936	0.00584106	1.24376	2.36814
104	PEBP1	PEBP1_HUMAN	P30086	0.0312193	1.23953	2.36122
105	EEF2	EF2_HUMAN	P13639	0.00111628	1.23896	2.36028
106	EEF1B2	EF1B_HUMAN	P24534	0.00151111	1.2316	2.34827
107	SARS1	SYSC_HUMAN	P49591	0.00103226	1.22638	2.33979
108	PDIA6	PDIA6_HUMAN	Q15084	0.003792	1.21493	2.32129
109	PPM1G	PPM1G_HUMAN	O15355	0	1.19198	2.28466
110	CORO1C	COR1C_HUMAN	Q9ULV4	0.00254726	1.17979	2.26544
111	LARS1	SYLC_HUMAN	Q9P2J5	0.0157345	1.15818	2.23175
112	RAD23B	RD23B_HUMAN	P54727	0.00276757	1.13387	2.19446
113	SF3B4	SF3B4_HUMAN	Q15427	0.00256	1.1192	2.17227
114	PSMD8	PSMD8_HUMAN	P48556	0.00755685	1.10907	2.15706
115	RCC2	RCC2_HUMAN	Q9P258	0.00135099	1.09526	2.13651
116	DCTPP1	DCTP1_HUMAN	Q9H773	0.00342308	1.09418	2.13492
117	CUL2	CUL2_HUMAN	Q13617	0.00741436	1.08705	2.12439
118	ANP32A	AN32A_HUMAN	P39687	0.00107865	1.0836	2.11931
119	CACYBP	CYBP_HUMAN	Q9HB71	0.00412174	1.08042	2.11465
120	ARCN1	COPD_HUMAN	P48444	0.0187338	1.07879	2.11226
121	HMGB2	HMGB2_HUMAN	P26583	0.0135068	1.07563	2.10764
122	ACTL6A	ACL6A_HUMAN	O96019	0.00588	1.06201	2.08783
123	P3H1	P3H1_HUMAN	Q32P28	0.00895674	1.04083	2.05741
124	PSMC5	PRS8_HUMAN	P62195	0.00387097	1.03927	2.05519
125	GMPS	GUAA_HUMAN	P49915	0.00401695	1.03796	2.05333
126	PRDX1	PRDX1_HUMAN	Q06830	0.00096	1.03085	2.04323
127	GART	PUR2_HUMAN	P22102	0.00565568	1.02572	2.03598
128	MATR3	MATR3_HUMAN	P43243	0.00897959	1.02497	2.03492
129	EIF3I	EIF3I_HUMAN	Q13347	0.00225698	1.02063	2.02881
130	YBX1	YBOX1_HUMAN	P67809	0.00417621	1.01362	2.01896
131	HARS1	HARS1_HUMAN	P12081	0	1.00832	2.01157
132	IPO5	IPO5_HUMAN	O00410	0.0012439	0.999512	1.99932
133	LGALS1	LEG1_HUMAN	P09382	0.021006	0.997936	1.99714
134	RPL13	RL13_HUMAN	P26373	0.00395	0.99011	1.98634
135	PBDC1	PBDC1_HUMAN	Q9BVG4	0.00370312	0.989739	1.98583
136	KPNA4	IMA3_HUMAN	O00629	0.00101053	0.984069	1.97804
137	PLOD2	PLOD2_HUMAN	O00469	0.00383806	0.981726	1.97483
138	NUDT5	NUDT5_HUMAN	Q9UKK9	0	0.979692	1.97204
139	L1CAM	L1CAM_HUMAN	P32004	0.0116468	0.976934	1.96828
140	PABPC1	PABP1_HUMAN	P11940	0.00396653	0.975868	1.96682
141	ZNF207	ZN207_HUMAN	O43670	0.00597143	0.964784	1.95177
142	LRRFIP1	LRRF1_HUMAN	Q32MZ4	0.0037619	0.963711	1.95032
143	EIF4B	IF4B_HUMAN	P23588	0.00623423	0.961241	1.94698
144	GSTO1	GSTO1_HUMAN	P78417	0	0.961172	1.94689
145	SNRPA	SNRPA_HUMAN	P09012	0.00266667	0.959504	1.94464
146	TARS1	SYTC_HUMAN	P26639	0	0.956158	1.94014
147	NASP	NASP_HUMAN	P49321	0.0008	0.951042	1.93327
148	CDC37	CDC37_HUMAN	Q16543	0.00115663	0.950056	1.93195
149	DDX17	DDX17_HUMAN	Q92841	0.00423214	0.94776	1.92888
150	YBX3	YBOX3_HUMAN	P16989	0.00173099	0.929911	1.90516
151	EIF3E	EIF3E_HUMAN	P60228	0.00702959	0.929785	1.90499
152	AARS1	SYAC_HUMAN	P49588	0.00563504	0.916483	1.88751
153	NUTF2	NTF2_HUMAN	P61970	0.0204335	0.913362	1.88343
154	TNPO1	TNPO1_HUMAN	Q92973	0.00262564	0.901047	1.86742
155	EIF4G1	IF4G1_HUMAN	Q04637	0.00361832	0.892378	1.85623
156	HNRNPF	HNRPF_HUMAN	P52597	0.00764672	0.889734	1.85283
157	OLA1	OLA1_HUMAN	Q9NTK5	0.00582178	0.887506	1.84998
158	RDX	RADI_HUMAN	P35241	0	0.88729	1.8497
159	ME1	MAOX_HUMAN	P48163	0	0.885819	1.84781
160	TUBA4A	TBA4A_HUMAN	P68366	0.00172093	0.87465	1.83356
161	EIF3B	EIF3B_HUMAN	P55884	0.00425112	0.861099	1.81642
162	NQO1	NQO1_HUMAN	P15559	0.00590813	0.856702	1.81089
163	ST13	F10A1_HUMAN	P50502	0.00749133	0.847118	1.7989
164	DDX1	DDX1_HUMAN	Q92499	0.00988293	0.845517	1.79691
165	HYOU1	HYOU1_HUMAN	Q9Y4L1	0.00367442	0.844631	1.79581
166	HSPA9	GRP75_HUMAN	P38646	0.0074349	0.843987	1.795
167	EIF3L	EIF3L_HUMAN	Q9Y262	0.00774656	0.843323	1.79418
168	L3HYPDH	T3HPD_HUMAN	Q96EM0	0.00364615	0.832898	1.78126
169	G6PD	G6PD_HUMAN	P11413	0.0167414	0.828002	1.77522
170	CALM3	CALM3_HUMAN	P0DP25	0.00605505	0.823689	1.76993
171	PGK1	PGK1_HUMAN	P00558	0.00398319	0.820675	1.76623
172	EFHD2	EFHD2_HUMAN	Q96C19	0.0172144	0.817713	1.76261
173	PSAT1	SERC_HUMAN	Q9Y617	0.00147826	0.815718	1.76017
174	CSE1L	XPO2_HUMAN	P55060	0.00388525	0.812221	1.75591
175	SF3A3	SF3A3_HUMAN	Q12874	0.00145714	0.790525	1.7297
176	PSMD7	PSMD7_HUMAN	P51665	0.00757895	0.789399	1.72835
177	EFTUD2	U5S1_HUMAN	Q15029	0.00576471	0.786351	1.72471
178	CCT8	TCPQ_HUMAN	P50990	0.000969697	0.784815	1.72287
179	SND1	SND1_HUMAN	Q7KZF4	0.00875622	0.784357	1.72232
180	PICALM	PICAL_HUMAN	Q13492	0.0143801	0.783389	1.72117
181	SHMT2	GLYM_HUMAN	P34897	0.0252248	0.782277	1.71984
182	KARS1	SYK_HUMAN	Q15046	0.00259898	0.780947	1.71826
183	NONO	NONO_HUMAN	Q15233	0.00415789	0.768195	1.70314
184	ECHS1	ECHM_HUMAN	P30084	0.00343961	0.766485	1.70112
185	UGGT1	UGGG1_HUMAN	Q9NYU2	0.0135378	0.763969	1.69816
186	CCT5	TCPE_HUMAN	P48643	0.00278261	0.756934	1.6899
187	PFKP	PFKAP_HUMAN	Q01813	0	0.753668	1.68607
188	TUBB	TBB5_HUMAN	P07437	0.00753488	0.747089	1.6784
189	YWHAG	1433G_HUMAN	P61981	0.00152239	0.735886	1.66542
190	CCT6A	TCPZ_HUMAN	P40227	0	0.730556	1.65928
191	IPO7	IPO7_HUMAN	O95373	0.00302439	0.730475	1.65919
192	HMGB1	HMGB1_HUMAN	P09429	0.0117026	0.726124	1.65419
193	CIAO1	CIAO1_HUMAN	O76071	0.00886684	0.725138	1.65306
194	RRBP1	RRBP1_HUMAN	Q9P2E9	0.000989691	0.712574	1.63873
195	UBQLN1	UBQL1_HUMAN	Q9UMX0	0.0088	0.711103	1.63706
196	HSPA1B	HS71B_HUMAN	P0DMV9	0.00406867	0.706079	1.63136
197	CCT3	TCPG_HUMAN	P49368	0.00269474	0.706074	1.63136
198	P4HB	PDIA1_HUMAN	P07237	0.000806723	0.705134	1.6303
199	RPL4	RL4_HUMAN	P36578	0.00556467	0.693077	1.61673
200	SYNCRIP	HNRPQ_HUMAN	O60506	0.00143662	0.688322	1.61141
201	CARS1	SYCC_HUMAN	P49589	0.00421333	0.686855	1.60977
202	STRAP	STRAP_HUMAN	Q9Y3F4	0.00554717	0.682519	1.60494
203	EIF3C	EIF3C_HUMAN	Q99613	0.00807527	0.675266	1.59689
204	CAPZA1	CAZA1_HUMAN	P52907	0.00584615	0.673852	1.59533
205	ALDOA	ALDOA_HUMAN	P04075	0.00619701	0.666841	1.58759
206	EIF3D	EIF3D_HUMAN	O15371	0.00576552	0.666198	1.58689
207	PLCB3	PLCB3_HUMAN	Q01970	0.00141176	0.663402	1.58381
208	PARK7	PARK7_HUMAN	Q99497	0.0251797	0.660567	1.5807
209	ADSL	PUR8_HUMAN	P30566	0.00570874	0.658297	1.57822
210	SORD	DHSO_HUMAN	Q00796	0.00572727	0.650866	1.57011
211	MYG1	MYG1_HUMAN	Q9HB07	0.013035	0.646954	1.56586
212	CCT2	TCPB_HUMAN	P78371	0.000897196	0.64145	1.5599
213	STIP1	STIP1_HUMAN	P31948	0.00561783	0.632813	1.55059
214	VIM	VIME_HUMAN	P08670	0.0371986	0.632015	1.54973
215	NME1	NDKA_HUMAN	P15531	0.0056678	0.616419	1.53307
216	GANAB	GANAB_HUMAN	Q14697	0.00766857	0.613505	1.52997
217	EIF3F	EIF3F_HUMAN	O00303	0.00385321	0.609534	1.52577
218	SRSF1	SRSF1_HUMAN	Q07955	0.0158396	0.600842	1.5166
219	ACLY	ACLY_HUMAN	P53396	0	0.598621	1.51427
220	RPL18A	RL18A_HUMAN	Q02543	0.0488942	0.598122	1.51374
221	BUB3	BUB3_HUMAN	O43684	0.00847619	0.594411	1.50986
222	DDX39B	DX39B_HUMAN	Q13838	0.0159031	0.584887	1.49992
223	TPI1	TPIS_HUMAN	P60174	0.000914286	0.579744	1.49458
224	HNRNPK	HNRPK_HUMAN	P61978	0.00747632	0.572785	1.48739
225	KPNA3	IMA4_HUMAN	O00505	0.0283118	0.571761	1.48634
226	SUMF2	SUMF2_HUMAN	Q8NBJ7	0.0235819	0.569567	1.48408
227	PSMC1	PRS4_HUMAN	P62191	0.00814092	0.568108	1.48258
228	KPNB1	IMB1_HUMAN	Q14974	0.00377689	0.566846	1.48128
229	ATIC	PUR9_HUMAN	P31939	0.00146763	0.566729	1.48116
230	PSMD4	PSMD4_HUMAN	P55036	0.00385366	0.563471	1.47782
231	TCP1	TCPA_HUMAN	P17987	0.0120474	0.558247	1.47248
232	CCT7	TCPH_HUMAN	Q99832	0.0056	0.557718	1.47194
233	CUL1	CUL1_HUMAN	Q13616	0.0204754	0.554063	1.46821
234	PSMD11	PSD11_HUMAN	O00231	0	0.55204	1.46616
235	RPL29	RL29_HUMAN	P47914	0.0189234	0.52314	1.43708
236	ARHGDIA	GDIR1_HUMAN	P52565	0.00816304	0.517546	1.43152
237	YWHAQ	1433T_HUMAN	P27348	0.00607362	0.50536	1.41948
238	CCT4	TCPD_HUMAN	P50991	0.000744186	0.503121	1.41728
239	HSPA5	BIP_HUMAN	P11021	0.02411	0.502126	1.4163
240	RPL19	RL19_HUMAN	P84098	0.0210484	0.500505	1.41471
241	WARS1	SYWC_HUMAN	P23381	0.00593939	0.49644	1.41073
242	GRN	GRN_HUMAN	P28799	0.0189627	0.494771	1.4091
243	HK1	HXK1_HUMAN	P19367	0.00373228	0.489713	1.40417
244	DUT	DUT_HUMAN	P33316	0.029757	0.48452	1.39912
245	CAPRIN1	CAPR1_HUMAN	Q14444	0.0076034	0.474577	1.38951
246	TUBB4B	TBB4B_HUMAN	P68371	0.0175391	0.472956	1.38795
247	TSN	TSN_HUMAN	Q15631	0.0110096	0.466497	1.38175
248	PSMB9	PSB9_HUMAN	P28065	0.0133517	0.445917	1.36218
249	CUTA	CUTA_HUMAN	O60888	0.0160702	0.443386	1.35979
250	PSMC4	PRS6B_HUMAN	P43686	0.00220765	0.442783	1.35922
251	MSN	MOES_HUMAN	P26038	0.000857143	0.441494	1.35801
252	HSPA8	HSP7C_HUMAN	P11142	0.00558228	0.428463	1.3458
253	GDI2	GDIB_HUMAN	P50395	0.0134455	0.42312	1.34082
254	ADH5	ADHX_HUMAN	P11766	0.014195	0.402269	1.32159
255	RPL7A	RL7A_HUMAN	P62424	0.00769054	0.398746	1.31836
256	HSPA4	HSP74_HUMAN	P34932	0.00873449	0.375177	1.297
257	CAND1	CAND1_HUMAN	Q86VP6	0.0311614	0.371997	1.29414
258	HSP90AB1	HS90B_HUMAN	P08238	0.0124329	0.345778	1.27084
259	LRPPRC	LPPRC_HUMAN	P42704	0.0158044	0.335375	1.26171
260	HNRNPA2B1	ROA2_HUMAN	P22626	0.00753933	0.330556	1.2575
261	SERPINH1	SERPH_HUMAN	P50454	0.0336103	0.320779	1.249
262	LSM8	LSM8_HUMAN	O95777	0.0088665	0.303292	1.23396
263	PPP1CA	PP1A_HUMAN	P62136	0.0240627	0.294047	1.22607
264	COPG1	COPG1_HUMAN	Q9Y678	0.0394386	0.292549	1.2248
265	ESD	ESTD_HUMAN	P10768	0.0263385	0.228905	1.17195
266	PLS3	PLST_HUMAN	P13797	0.00869136	0.215272	1.16092
267	MAT2A	METK2_HUMAN	P31153	0.0390605	0.147645	1.10776
268	YWHAB	1433B_HUMAN	P31946	0.0194474	-0.1441	-1.10504
269	CLTC	CLH1_HUMAN	Q00610	0.0395265	-0.244151	-1.1844
270	ARPC2	ARPC2_HUMAN	O15144	0.0133825	-0.271081	-1.20671
271	PYGL	PYGL_HUMAN	P06737	0.0212129	-0.283761	-1.21736
272	PSMB1	PSB1_HUMAN	P20618	0.0381935	-0.284519	-1.218
273	REXO2	ORN_HUMAN	Q9Y3B8	0.0130047	-0.287663	-1.22066
274	DNPEP	DNPEP_HUMAN	Q9ULA0	0.0344918	-0.299214	-1.23047
275	PSMA4	PSA4_HUMAN	P25789	0.0235354	-0.313268	-1.24252
276	RNPEP	AMPB_HUMAN	Q9H4A4	0.00555396	-0.33551	-1.26182
277	ARPC1B	ARC1B_HUMAN	O15143	0.0122364	-0.344756	-1.26994
278	TFG	TFG_HUMAN	Q92734	0.0496803	-0.356335	-1.28017
279	PSMA6	PSA6_HUMAN	P60900	0.0252738	-0.357407	-1.28112
280	MDH1	MDHC_HUMAN	P40925	0.0382898	-0.361544	-1.2848
281	ENO1	ENOA_HUMAN	P06733	0.0453172	-0.362679	-1.28581
282	XRCC6	XRCC6_HUMAN	P12956	0.0438408	-0.381809	-1.30297
283	SCRN1	SCRN1_HUMAN	Q12765	0.0485822	-0.391367	-1.31164
284	DCTN1	DCTN1_HUMAN	Q14203	0.0188025	-0.395097	-1.31503
285	IGF2R	MPRI_HUMAN	P11717	0.00925123	-0.396544	-1.31635
286	MDH2	MDHM_HUMAN	P40926	0.00891339	-0.396764	-1.31655
287	RPL12	RL12_HUMAN	P30050	0.00805362	-0.405111	-1.32419
288	PSMB6	PSB6_HUMAN	P28072	0.00749721	-0.411755	-1.3303
289	PSMA3	PSA3_HUMAN	P25788	0.022497	-0.411898	-1.33044
290	KTN1	KTN1_HUMAN	Q86UP2	0.00578361	-0.424432	-1.34204
291	TRIM25	TRI25_HUMAN	Q14258	0.0164444	-0.426709	-1.34416
292	ARPC3	ARPC3_HUMAN	O15145	0.00561455	-0.434876	-1.35179
293	NUCB1	NUCB1_HUMAN	Q02818	0.0204868	-0.434904	-1.35182
294	SPTAN1	SPTN1_HUMAN	Q13813	0.00569032	-0.438665	-1.35535
295	TLN1	TLN1_HUMAN	Q9Y490	0.00171098	-0.443907	-1.36028
296	CAPNS1	CPNS1_HUMAN	P04632	0.0303731	-0.444192	-1.36055
297	PSMA5	PSA5_HUMAN	P28066	0.028452	-0.453947	-1.36978
298	NAGK	NAGK_HUMAN	Q9UJ70	0.00811892	-0.491332	-1.40574
299	C1QBP	C1QBP_HUMAN	Q07021	0.0429895	-0.495171	-1.40949
300	PLOD1	PLOD1_HUMAN	Q02809	0.0275124	-0.501333	-1.41552
301	PFDN4	PFD4_HUMAN	Q9NQP4	0.0231937	-0.502821	-1.41698
302	AP2B1	AP2B1_HUMAN	P63010	0.00947059	-0.506122	-1.42023
303	GDI1	GDIA_HUMAN	P31150	0.0165727	-0.508986	-1.42305
304	PSMB8	PSB8_HUMAN	P28062	0.0159462	-0.524021	-1.43796
305	ACTR2	ARP2_HUMAN	P61160	0.00591946	-0.530395	-1.44432
306	IDH1	IDHC_HUMAN	O75874	0.0147685	-0.530614	-1.44454
307	XPNPEP1	XPP1_HUMAN	Q9NQW7	0.0499694	-0.531048	-1.44498
308	NAXE	NNRE_HUMAN	Q8NCW5	0.00823014	-0.532759	-1.44669
309	GCLC	GSH1_HUMAN	P48506	0.0103204	-0.538193	-1.45215
310	ARPC4	ARPC4_HUMAN	P59998	0.00891139	-0.543855	-1.45786
311	UROD	DCUP_HUMAN	P06132	0.0369259	-0.560031	-1.4743
312	VPS26A	VP26A_HUMAN	O75436	0.000827586	-0.561523	-1.47583
313	GLOD4	GLOD4_HUMAN	Q9HC38	0.00871287	-0.567417	-1.48187
314	PAIP1	PAIP1_HUMAN	Q9H074	0.0266718	-0.56811	-1.48258
315	XRCC5	XRCC5_HUMAN	P13010	0.00549533	-0.568261	-1.48274
316	FSTL3	FSTL3_HUMAN	O95633	0.0345964	-0.569878	-1.4844
317	SAE1	SAE1_HUMAN	Q9UBE0	0.0471615	-0.580743	-1.49562
318	LSM7	LSM7_HUMAN	Q9UK45	0.0104771	-0.594156	-1.50959
319	ACAT2	THIC_HUMAN	Q9BWD1	0.0322431	-0.60092	-1.51668
320	NANS	SIAS_HUMAN	Q9NR45	0.00809704	-0.609037	-1.52524
321	ACTR3	ARP3_HUMAN	P61158	0.000849558	-0.616614	-1.53327
322	DDB1	DDB1_HUMAN	Q16531	0.00129114	-0.617954	-1.5347
323	DCPS	DCPS_HUMAN	Q96C86	0.00393361	-0.628332	-1.54578
324	PTPA	PTPA_HUMAN	Q15257	0.0168651	-0.637009	-1.5551
325	RPS16	RS16_HUMAN	P62249	0.00949386	-0.650152	-1.56933
326	PEPD	PEPD_HUMAN	P12955	0.00228249	-0.651248	-1.57053
327	ALDH2	ALDH2_HUMAN	P05091	0.00773487	-0.651858	-1.57119
328	UGP2	UGPA_HUMAN	Q16851	0.0131879	-0.662058	-1.58234
329	NSFL1C	NSF1C_HUMAN	Q9UNZ2	0.00136913	-0.670335	-1.59144
330	CAPZA2	CAZA2_HUMAN	P47755	0.0134761	-0.670617	-1.59175
331	RPS25	RS25_HUMAN	P62851	0.0162096	-0.6828	-1.60525
332	DHX15	DHX15_HUMAN	O43143	0.00428959	-0.689398	-1.61261
333	PAM	AMD_HUMAN	P19021	0.0413636	-0.699381	-1.62381
334	GNPDA1	GNPI1_HUMAN	P46926	0.00967237	-0.705346	-1.63054
335	VCL	VINC_HUMAN	P18206	0.00114286	-0.70857	-1.63418
336	VAT1	VAT1_HUMAN	Q99536	0.00884375	-0.710206	-1.63604
337	AIFM1	AIFM1_HUMAN	O95831	0.0205285	-0.714191	-1.64056
338	SMS	SPSY_HUMAN	P52788	0.00129936	-0.72617	-1.65424
339	DPYSL2	DPYL2_HUMAN	Q16555	0.00907216	-0.732536	-1.66156
340	MET	MET_HUMAN	P08581	0.00893401	-0.733025	-1.66212
341	CAPN2	CAN2_HUMAN	P17655	0.00366023	-0.742467	-1.67303
342	UBA2	SAE2_HUMAN	Q9UBT2	0.00889005	-0.751516	-1.68356
343	DERA	DEOC_HUMAN	Q9Y315	0.00413974	-0.751853	-1.68395
344	VASN	VASN_HUMAN	Q6EMK4	0.00563578	-0.754726	-1.68731
345	SFN	1433S_HUMAN	P31947	0.0321328	-0.763006	-1.69702
346	RPS17	RS17_HUMAN	P08708	0.00745556	-0.763233	-1.69729
347	WDR1	WDR1_HUMAN	O75083	0.00261224	-0.764195	-1.69842
348	PCBD1	PHS_HUMAN	P61457	0	-0.767136	-1.70189
349	GOT2	AATM_HUMAN	P00505	0.0041039	-0.777423	-1.71407
350	QSOX1	QSOX1_HUMAN	O00391	0.0395079	-0.780767	-1.71804
351	SEPTIN8	SEPT8_HUMAN	Q92599	0.0253723	-0.781337	-1.71872
352	CTTN	SRC8_HUMAN	Q14247	0.00882206	-0.790778	-1.73001
353	CAST	ICAL_HUMAN	P20810	0.0273588	-0.792426	-1.73198
354	RPS18	RS18_HUMAN	P62269	0.00625301	-0.792701	-1.73231
355	XPO7	XPO7_HUMAN	Q9UIA9	0.00273797	-0.81019	-1.75344
356	PGM1	PGM1_HUMAN	P36871	0.00595018	-0.810314	-1.75359
357	FTL	FRIL_HUMAN	P02792	0.021568	-0.810792	-1.75417
358	EZR	EZRI_HUMAN	P15311	0	-0.819949	-1.76534
359	RPS5	RS5_HUMAN	P46782	0.0012973	-0.831989	-1.78014
360	USP14	UBP14_HUMAN	P54578	0.00391736	-0.833193	-1.78162
361	S100A16	S10AG_HUMAN	Q96FQ6	0.0434306	-0.836442	-1.78564
362	ACTN1	ACTN1_HUMAN	P12814	0.000786885	-0.836463	-1.78567
363	SDHA	SDHA_HUMAN	P31040	0.0393121	-0.851948	-1.80494
364	IGFBP2	IBP2_HUMAN	P18065	0.0433553	-0.85613	-1.81018
365	CPPED1	CPPED_HUMAN	Q9BRF8	0.00756056	-0.85712	-1.81142
366	RPS13	RS13_HUMAN	P62277	0.00914286	-0.868835	-1.82619
367	RPS3	RS3_HUMAN	P23396	0.00360456	-0.879362	-1.83956
368	GSR	GSHR_HUMAN	P00390	0.00363218	-0.893854	-1.85813
369	BLMH	BLMH_HUMAN	Q13867	0.00137838	-0.89992	-1.86596
370	LOXL2	LOXL2_HUMAN	Q9Y4K0	0.00803209	-0.901559	-1.86808
371	RPS24	RS24_HUMAN	P62847	0.0210909	-0.913617	-1.88376
372	UBA1	UBA1_HUMAN	P22314	0.0017619	-0.933488	-1.90989
373	HIBADH	3HIDH_HUMAN	P31937	0	-0.949852	-1.93167
374	FH	FUMH_HUMAN	P07954	0.00427027	-0.952833	-1.93567
375	RPS20	RS20_HUMAN	P60866	0.00586667	-0.952997	-1.93589
376	LDHA	LDHA_HUMAN	P00338	0.00226966	-0.955087	-1.9387
377	RPS7	RS7_HUMAN	P62081	0.00707143	-0.958302	-1.94302
378	SUPT16H	SP16H_HUMAN	Q9Y5B9	0.0134444	-0.959456	-1.94458
379	DNPH1	DNPH1_HUMAN	O43598	0.00884422	-0.978877	-1.97093
380	ERO1A	ERO1A_HUMAN	Q96HE7	0.00564865	-1.00053	-2.00074
381	RPS14	RS14_HUMAN	P62263	0.00547826	-1.01176	-2.01637
382	MINPP1	MINP1_HUMAN	Q9UNW1	0.00170115	-1.03586	-2.05033
383	FHL2	FHL2_HUMAN	Q14192	0.004	-1.04098	-2.05763
384	RPS6	RS6_HUMAN	P62753	0.00580556	-1.04882	-2.06883
385	TPP2	TPP2_HUMAN	P29144	0.00390698	-1.05157	-2.07278
386	SET	SET_HUMAN	Q01105	0.00155725	-1.05993	-2.08484
387	GLUD1	DHE3_HUMAN	P00367	0.015875	-1.0676	-2.09594
388	CS	CISY_HUMAN	O75390	0.00565385	-1.07876	-2.11222
389	ATP1A1	AT1A1_HUMAN	P05023	0.00771264	-1.08254	-2.11776
390	PDCD6IP	PDC6I_HUMAN	Q8WUM4	0.00403404	-1.10037	-2.1441
391	ACOT7	BACH_HUMAN	O00154	0.00764602	-1.10637	-2.15303
392	GALNS	GALNS_HUMAN	P34059	0.000979592	-1.11629	-2.16789
393	ECH1	ECH1_HUMAN	Q13011	0.00542769	-1.14148	-2.20607
394	RPS19	RS19_HUMAN	P39019	0.000768	-1.14969	-2.21867
395	TKT	TKT_HUMAN	P29401	0.000872727	-1.1588	-2.23272
396	PRDX3	PRDX3_HUMAN	P30048	0.0055125	-1.16125	-2.23651
397	RPS21	RS21_HUMAN	P63220	0.00845383	-1.16476	-2.24196
398	IDH2	IDHP_HUMAN	P48735	0.00829867	-1.16823	-2.24735
399	NHLRC3	NHLC3_HUMAN	Q5JS37	0.00138776	-1.18192	-2.26878
400	LDHB	LDHB_HUMAN	P07195	0.0057457	-1.1966	-2.29199
401	RO60	RO60_HUMAN	P10155	0	-1.20403	-2.30382
402	PGM2	PGM2_HUMAN	Q96G03	0.00133333	-1.22214	-2.33292
403	LAP3	AMPL_HUMAN	P28838	0.00253465	-1.22801	-2.34243
404	DCBLD2	DCBD2_HUMAN	Q96PD2	0.006	-1.2307	-2.34681
405	RCN1	RCN1_HUMAN	Q15293	0.00432877	-1.2327	-2.35007
406	SERPINB1	ILEU_HUMAN	P30740	0.00572603	-1.24146	-2.36437
407	GBA	GLCM_HUMAN	P04062	0.0339229	-1.25467	-2.38612
408	ARPC5	ARPC5_HUMAN	O15511	0	-1.26231	-2.3988
409	MYL12A	ML12A_HUMAN	P19105	0.00265285	-1.26992	-2.41148
410	CD44	CD44_HUMAN	P16070	0.000820513	-1.30893	-2.47758
411	CPOX	HEM6_HUMAN	P36551	0.00123636	-1.33068	-2.51521
412	CTSB	CATB_HUMAN	P07858	0.0054613	-1.33196	-2.51744
413	CRIM1	CRIM1_HUMAN	Q9NZV1	0.00900256	-1.35418	-2.55652
414	MYLK	MYLK_HUMAN	Q15746	0.000864865	-1.35532	-2.55854
415	PNP	PNPH_HUMAN	P00491	0	-1.358	-2.5633
416	DPP3	DPP3_HUMAN	Q9NY33	0	-1.35905	-2.56516
417	MYH9	MYH9_HUMAN	P35579	0	-1.36162	-2.56973
418	FBLN1	FBLN1_HUMAN	P23142	0.00142657	-1.38209	-2.60645
419	NUMA1	NUMA1_HUMAN	Q14980	0.00430909	-1.38987	-2.62055
420	HADH	HCDH_HUMAN	Q16836	0.00904884	-1.40418	-2.64667
421	DDAH2	DDAH2_HUMAN	O95865	0.00843158	-1.4311	-2.69652
422	APP	A4_HUMAN	P05067	0.0014069	-1.45882	-2.74883
423	PPA2	IPYR2_HUMAN	Q9H2U2	0.0216112	-1.46889	-2.76809
424	HIBCH	HIBCH_HUMAN	Q6NVY1	0.00758192	-1.48644	-2.80196
425	PLEC	PLEC_HUMAN	Q15149	0.00335849	-1.48969	-2.80828
426	NARS1	SYNC_HUMAN	O43776	0.00106667	-1.49849	-2.82546
427	ARMT1	ARMT1_HUMAN	Q9H993	0.00132468	-1.52513	-2.87812
428	DSTN	DEST_HUMAN	P60981	0.012076	-1.52965	-2.88715
429	LTA4H	LKHA4_HUMAN	P09960	0.00112941	-1.53057	-2.889
430	PLXNB2	PLXB2_HUMAN	O15031	0.018881	-1.54422	-2.91646
431	DLST	ODO2_HUMAN	P36957	0.0158681	-1.55209	-2.93241
432	GSS	GSHB_HUMAN	P48637	0	-1.57086	-2.97081
433	ITM2B	ITM2B_HUMAN	Q9Y287	0.007625	-1.57583	-2.98108
434	CCAR2	CCAR2_HUMAN	Q8N163	0.00522509	-1.58677	-3.00375
435	CTSA	PPGB_HUMAN	P10619	0.00141667	-1.60189	-3.03541
436	C3	CO3_HUMAN	P01024	0.00568707	-1.60684	-3.04584
437	TIMP1	TIMP1_HUMAN	P01033	0.0167932	-1.61482	-3.06272
438	GFUS	FCL_HUMAN	Q13630	0	-1.62162	-3.07721
439	COL6A1	CO6A1_HUMAN	P12109	0.00178313	-1.62325	-3.08068
440	ALCAM	CD166_HUMAN	Q13740	0.00131613	-1.64657	-3.13089
441	HEXB	HEXB_HUMAN	P07686	0	-1.66185	-3.16422
442	QDPR	DHPR_HUMAN	P09417	0	-1.66264	-3.16595
443	RPS27	RS27_HUMAN	P42677	0.000793388	-1.6632	-3.16718
444	PDXK	PDXK_HUMAN	O00764	0.00121519	-1.69743	-3.24322
445	NT5DC1	NT5D1_HUMAN	Q5TFE4	0.0389786	-1.70701	-3.26484
446	DLD	DLDH_HUMAN	P09622	0.00136	-1.71383	-3.28031
447	ACY1	ACY1_HUMAN	Q03154	0.0034067	-1.71591	-3.28505
448	ALDH9A1	AL9A1_HUMAN	P49189	0.0055942	-1.72078	-3.29615
449	CAPN1	CAN1_HUMAN	P07384	0.00263918	-1.72747	-3.31146
450	GLB1	BGAL_HUMAN	P16278	0.00574593	-1.73013	-3.31758
451	ATP6V1A	VATA_HUMAN	P38606	0.00154545	-1.73837	-3.33657
452	SOD2	SODM_HUMAN	P04179	0.00175148	-1.7563	-3.37831
453	COL4A1	CO4A1_HUMAN	P02462	0.00601824	-1.77043	-3.41156
454	BCAT2	BCAT2_HUMAN	O15382	0	-1.79162	-3.46204
455	B4GALT1	B4GT1_HUMAN	P15291	0	-1.79617	-3.47298
456	FAHD1	FAHD1_HUMAN	Q6P587	0	-1.82531	-3.54383
457	RCN2	RCN2_HUMAN	Q14257	0.00357736	-1.85866	-3.6267
458	LAMP2	LAMP2_HUMAN	P13473	0	-1.8757	-3.6698
459	OXCT1	SCOT1_HUMAN	P55809	0.00137143	-1.90121	-3.73526
460	NPEPPS	PSA_HUMAN	P55786	0	-1.91803	-3.77906
461	S100A13	S10AD_HUMAN	Q99584	0.000761905	-1.92651	-3.80134
462	PYGB	PYGB_HUMAN	P11216	0.00570648	-1.97695	-3.93659
463	ANXA4	ANXA4_HUMAN	P09525	0.0013913	-1.98098	-3.94762
464	HTRA1	HTRA1_HUMAN	Q92743	0.0169376	-1.98697	-3.96403
465	CRYZ	QOR_HUMAN	Q08257	0.000780488	-2.02451	-4.06854
466	ANXA5	ANXA5_HUMAN	P08758	0.00177246	-2.04375	-4.12316
467	ATP5F1B	ATPB_HUMAN	P06576	0	-2.09242	-4.26462
468	TIMP2	TIMP2_HUMAN	P16035	0.0102705	-2.1192	-4.34453
469	SIRPA	SHPS1_HUMAN	P78324	0.00544444	-2.12166	-4.35195
470	APEH	ACPH_HUMAN	P13798	0.00135211	-2.18655	-4.55217
471	VCP	TERA_HUMAN	P55072	0.00270899	-2.19318	-4.57312
472	RNASET2	RNT2_HUMAN	O00584	0.00405128	-2.20989	-4.62639
473	SDCBP	SDCB1_HUMAN	O00560	0	-2.24983	-4.75626
474	NIPSNAP3A	NPS3A_HUMAN	Q9UFN0	0.00168182	-2.27837	-4.8513
475	NT5E	5NTD_HUMAN	P21589	0.00090566	-2.30449	-4.93994
476	NNMT	NNMT_HUMAN	P40261	0.00371765	-2.30615	-4.94562
477	ATP6V1B2	VATB2_HUMAN	P21281	0.00258586	-2.31054	-4.96068
478	CLSTN1	CSTN1_HUMAN	O94985	0.00374704	-2.38907	-5.23818
479	ITGB1	ITB1_HUMAN	P05556	0	-2.42111	-5.35583
480	FTH1	FRIH_HUMAN	P02794	0.00104348	-2.45613	-5.48743
481	GOLM1	GOLM1_HUMAN	Q8NBJ4	0.00221978	-2.48555	-5.60048
482	MAMDC2	MAMC2_HUMAN	Q7Z304	0.0168291	-2.51002	-5.69628
483	SPP1	OSTP_HUMAN	P10451	0.00603659	-2.5384	-5.80943
484	HEXA	HEXA_HUMAN	P06865	0	-2.5733	-5.95168
485	LAMP1	LAMP1_HUMAN	P11279	0	-2.58176	-5.9867
486	GAA	LYAG_HUMAN	P10253	0.0027234	-2.59075	-6.0241
487	GNS	GNS_HUMAN	P15586	0	-2.63014	-6.19084
488	APLP2	APLP2_HUMAN	Q06481	0.001275	-2.63144	-6.19646
489	PVR	PVR_HUMAN	P15151	0.00392523	-2.65462	-6.29679
490	ME2	MAOM_HUMAN	P23368	0.000950495	-2.65906	-6.31619
491	LGMN	LGMN_HUMAN	Q99538	0.00902564	-2.66834	-6.35698
492	CAPG	CAPG_HUMAN	P40121	0.00441948	-2.75133	-6.73338
493	KRT18	K1C18_HUMAN	P05783	0.00580263	-2.83691	-7.1449
494	CNDP2	CNDP2_HUMAN	Q96KP4	0	-2.99553	-7.97524
495	SDC4	SDC4_HUMAN	P31431	0.00117073	-3.01642	-8.09158
496	THBS1	TSP1_HUMAN	P07996	0.00337441	-3.01914	-8.10684
497	FAH	FAAA_HUMAN	P16930	0.000880734	-3.08204	-8.4681
498	DSG2	DSG2_HUMAN	Q14126	0.00252217	-3.1776	-9.048
499	PRDX2	PRDX2_HUMAN	P32119	0.00588732	-3.47246	-11.0998
500	PLBD2	PLBL2_HUMAN	Q8NHP8	0.00123077	-3.50208	-11.33
501	GGH	GGH_HUMAN	Q92820	0	-3.67251	-12.7507
502	GALNT7	GALT7_HUMAN	Q86SF2	0.00403008	-3.95124	-15.4683
503	ASAH1	ASAH1_HUMAN	Q13510	0.000842105	-3.95494	-15.508
504	CDH6	CADH6_HUMAN	P55285	0.00820765	-4.05028	-16.5675
505	PTPRK	PTPRK_HUMAN	Q15262	0.00125153	-4.05115	-16.5775
506	LAMB1	LAMB1_HUMAN	P07942	0	-4.13321	-17.5478
507	H1-2	H12_HUMAN	P16403	0	-4.14267	-17.6631
508	EPHB2	EPHB2_HUMAN	P29323	0.0015	-4.18425	-18.1796
509	COL18A1	COIA1_HUMAN	P39060	0.00128	-4.21951	-18.6294
510	ALDH1A1	AL1A1_HUMAN	P00352	0.00133333	-4.25196	-19.0532
511	IGFBP7	IBP7_HUMAN	Q16270	0.00153383	-4.33695	-20.2093
512	LAMC1	LAMC1_HUMAN	P11047	0.00124675	-4.40473	-21.1815
513	MAN2B1	MA2B1_HUMAN	O00754	0	-4.40655	-21.2082
514	ACO1	ACOC_HUMAN	P21399	0.00174118	-4.4389	-21.6891
515	H2AC20	H2A2C_HUMAN	Q16777	0	-4.7088	-26.151
516	CAT	CATA_HUMAN	P04040	0	-4.71022	-26.1768
517	H3C15	H32_HUMAN	Q71DI3	0	-4.88475	-29.5431
518	PLAU	UROK_HUMAN	P00749	0.00751304	-4.92249	-30.3262
519	H2BC13	H2B1L_HUMAN	Q99880	0	-5.28968	-39.1158
520	SERPINE2	GDN_HUMAN	P07093	0.00223204	-5.34126	-40.5397
521	H4C1	H4_HUMAN	P62805	0	-5.36165	-41.1165
522	SERPINA1	A1AT_HUMAN	P01009	0.00818529	-5.82045	-56.5108
523	DPP7	DPP2_HUMAN	Q9UHL4	0	-6.20457	-73.7498
524	AGRN	AGRIN_HUMAN	O00468	0.0012	-6.35602	-81.9132
525	VCAN	CSPG2_HUMAN	P13611	0.00131507	-7.33825	-161.82
526	TF	TRFE_HUMAN	P02787	UN	UN	UN
527	DDX3X	DDX3X_HUMAN	O00571	UN	UN	UN
528	CES2	EST2_HUMAN	O00748	UN	UN	UN
529	TPP1	TPP1_HUMAN	O14773	UN	UN	UN
530	NPC1	NPC1_HUMAN	O15118	UN	UN	UN
531	SPINT1	SPIT1_HUMAN	O43278	UN	UN	UN
532	B4GAT1	B4GA1_HUMAN	O43505	UN	UN	UN
533	NRP2	NRP2_HUMAN	O60462	UN	UN	UN
534	MACROH2A1	H2AY_HUMAN	O75367	UN	UN	UN
535	CPD	CBPD_HUMAN	O75976	UN	UN	UN
536	MMP1	MMP1_HUMAN	P03956	UN	UN	UN
537	FUCA1	FUCO_HUMAN	P04066	UN	UN	UN
538	CFI	CFAI_HUMAN	P05156	UN	UN	UN
539	GSN	GELS_HUMAN	P06396	UN	UN	UN
540	PROS1	PROS_HUMAN	P07225	UN	UN	UN
541	GUSB	BGLR_HUMAN	P08236	UN	UN	UN
542	MMP2	MMP2_HUMAN	P08253	UN	UN	UN
543	COL4A2	CO4A2_HUMAN	P08572	UN	UN	UN
544	C1S	C1S_HUMAN	P09871	UN	UN	UN
545	C4B	CO4B_HUMAN	P0C0L5	UN	UN	UN
546	PTPRF	PTPRF_HUMAN	P10586	UN	UN	UN
547	CLU	CLUS_HUMAN	P10909	UN	UN	UN
548	BMP1	BMP1_HUMAN	P13497	UN	UN	UN
549	ANPEP	AMPN_HUMAN	P15144	UN	UN	UN
550	ARSA	ARSA_HUMAN	P15289	UN	UN	UN
551	CPE	CBPE_HUMAN	P16870	UN	UN	UN
552	GM2A	SAP3_HUMAN	P17900	UN	UN	UN
553	LGALS3	LEG3_HUMAN	P17931	UN	UN	UN
554	TCN2	TCO2_HUMAN	P20062	UN	UN	UN
555	ATP6V1C1	VATC1_HUMAN	P21283	UN	UN	UN
556	TGM2	TGM2_HUMAN	P21980	UN	UN	UN
557	ITGA3	ITA3_HUMAN	P26006	UN	UN	UN
558	DPP4	DPP4_HUMAN	P27487	UN	UN	UN
559	SHMT1	GLYC_HUMAN	P34896	UN	UN	UN
560	LIPA	LICH_HUMAN	P38571	UN	UN	UN
561	ACAA2	THIM_HUMAN	P42765	UN	UN	UN
562	PRCP	PCP_HUMAN	P42785	UN	UN	UN
563	CCN3	CCN3_HUMAN	P48745	UN	UN	UN
564	ALDH7A1	AL7A1_HUMAN	P49419	UN	UN	UN
565	SGSH	SPHM_HUMAN	P51688	UN	UN	UN
566	NAGLU	ANAG_HUMAN	P54802	UN	UN	UN
567	TGFB2	TGFB2_HUMAN	P61812	UN	UN	UN
568	H3C1	H31_HUMAN	P68431	UN	UN	UN
569	JAG1	JAG1_HUMAN	P78504	UN	UN	UN
570	H3-3A	H33_HUMAN	P84243	UN	UN	UN
571	VLDLR	VLDLR_HUMAN	P98155	UN	UN	UN
572	HSPG2	PGBM_HUMAN	P98160	UN	UN	UN
573	SPOCK1	TICN1_HUMAN	Q08629	UN	UN	UN
574	EFEMP1	FBLN3_HUMAN	Q12805	UN	UN	UN
575	MTAP	MTAP_HUMAN	Q13126	UN	UN	UN
576	PTK7	PTK7_HUMAN	Q13308	UN	UN	UN
577	LAMC2	LAMC2_HUMAN	Q13753	UN	UN	UN
578	DPYSL3	DPYL3_HUMAN	Q14195	UN	UN	UN
579	GAS6	GAS6_HUMAN	Q14393	UN	UN	UN
580	LAMA4	LAMA4_HUMAN	Q16363	UN	UN	UN
581	EXT1	EXT1_HUMAN	Q16394	UN	UN	UN
582	ECM1	ECM1_HUMAN	Q16610	UN	UN	UN
583	QPCT	QPCT_HUMAN	Q16769	UN	UN	UN
584	PCK2	PCKGM_HUMAN	Q16822	UN	UN	UN
585	HNRNPUL2	HNRL2_HUMAN	Q1KMD3	UN	UN	UN
586	ERAP2	ERAP2_HUMAN	Q6P179	UN	UN	UN
587	CD109	CD109_HUMAN	Q6YHK3	UN	UN	UN
588	KYAT3	KAT3_HUMAN	Q6YP21	UN	UN	UN
589	LTBP4	LTBP4_HUMAN	Q8N2S1	UN	UN	UN
590	CANT1	CANT1_HUMAN	Q8WVQ1	UN	UN	UN
591	NEO1	NEO1_HUMAN	Q92859	UN	UN	UN
592	EXT2	EXT2_HUMAN	Q93063	UN	UN	UN
593	FKBP10	FKB10_HUMAN	Q96AY3	UN	UN	UN
594	HDHD2	HDHD2_HUMAN	Q9H0R4	UN	UN	UN
595	SIAE	SIAE_HUMAN	Q9HAT2	UN	UN	UN
596	ISYNA1	INO1_HUMAN	Q9NPH2	UN	UN	UN
597	SEMA4B	SEM4B_HUMAN	Q9NPR2	UN	UN	UN
598	PTGFRN	FPRP_HUMAN	Q9P2B2	UN	UN	UN
599	GRHPR	GRHPR_HUMAN	Q9UBQ7	UN	UN	UN
600	CPA4	CBPA4_HUMAN	Q9UI42	UN	UN	UN
601	MAN1B1	MA1B1_HUMAN	Q9UKM7	UN	UN	UN
602	SLC39A10	S39AA_HUMAN	Q9ULF5	UN	UN	UN
603	HEBP2	HEBP2_HUMAN	Q9Y5Z4	UN	UN	UN
604	SCIN	ADSV_HUMAN	Q9Y6U3	UN	UN	UN

## Sheet: A498
Proteins altered in CM from A498 cell line when compared with RPTEC.
Legend:
UN: the protein was undetectable in CM from ccRCC-derived cell line, while it was detectable in CM from RPTEC
D: the protein was detectable in CM from ccRCC-derived cell line, while it was not detectable in CM from RPTEC
				A498 CM/RPTEC CM
	Gene name	Protein ID	Entry	q-value	lg2 ratio	Fold Change
1	ATP6AP2	RENR_HUMAN	O75787	D	D	D
2	INHBA	INHBA_HUMAN	P08476	D	D	D
3	SPARC	SPRC_HUMAN	P09486	D	D	D
4	C1S	C1S_HUMAN	P09871	0	6.56293	94.5452
5	PLOD2	PLOD2_HUMAN	O00469	0	6.02092	64.9347
6	PLOD3	PLOD3_HUMAN	O60568	0.00207143	5.96612	62.5146
7	PXDN	PXDN_HUMAN	Q92626	0	5.83193	56.9622
8	HSPB1	HSPB1_HUMAN	P04792	0	5.20124	36.79
9	CES2	EST2_HUMAN	O00748	0	4.77148	27.3124
10	LTBP4	LTBP4_HUMAN	Q8N2S1	0	4.66209	25.318
11	NRCAM	NRCAM_HUMAN	Q92823	0	4.66122	25.3027
12	PTGR1	PTGR1_HUMAN	Q14914	0.00520325	4.56518	23.6732
13	AKR1C1	AK1C1_HUMAN	Q04828	0.00114894	4.53475	23.1791
14	SEMA4B	SEM4B_HUMAN	Q9NPR2	0	4.1929	18.2889
15	ATP6AP1	VAS1_HUMAN	Q15904	0.00208917	4.13609	17.5828
16	IGFBP6	IBP6_HUMAN	P24592	0	4.08886	17.0164
17	HSPG2	PGBM_HUMAN	P98160	0	4.06149	16.6967
18	STC2	STC2_HUMAN	O76061	0.00654545	3.94643	15.4168
19	VLDLR	VLDLR_HUMAN	P98155	0.00196407	3.91279	15.0615
20	GRN	GRN_HUMAN	P28799	0	3.89975	14.926
21	TGFBI	BGH3_HUMAN	Q15582	0	3.85823	14.5025
22	GM2A	SAP3_HUMAN	P17900	0.00220952	3.82247	14.1474
23	COL6A1	CO6A1_HUMAN	P12109	0	3.80713	13.9978
24	NUCB2	NUCB2_HUMAN	P80303	0	3.67467	12.7698
25	CD109	CD109_HUMAN	Q6YHK3	0	3.66937	12.723
26	JAG1	JAG1_HUMAN	P78504	0.00794822	3.59673	12.0983
27	CSF1	CSF1_HUMAN	P09603	0.00205	3.57537	11.9205
28	UGDH	UGDH_HUMAN	O60701	0	3.4066	10.6045
29	SLC3A2	4F2_HUMAN	P08195	0.00952439	3.25605	9.55364
30	CPA4	CBPA4_HUMAN	Q9UI42	0.00309302	3.12449	8.72098
31	ALDH1A1	AL1A1_HUMAN	P00352	0.00235971	3.07379	8.41983
32	RNASET2	RNT2_HUMAN	O00584	0	3.07114	8.40435
33	COTL1	COTL1_HUMAN	Q14019	0	3.03817	8.21446
34	PLOD1	PLOD1_HUMAN	Q02809	0	2.99951	7.99726
35	FBLN1	FBLN1_HUMAN	P23142	0	2.83214	7.1213
36	GPC1	GPC1_HUMAN	P35052	0.002	2.76449	6.7951
37	HSPH1	HS105_HUMAN	Q92598	0.00201227	2.72353	6.60489
38	FSTL1	FSTL1_HUMAN	Q12841	0	2.69316	6.46726
39	ZYX	ZYX_HUMAN	Q15942	0.0020531	2.66605	6.3469
40	ADAM9	ADAM9_HUMAN	Q13443	0.00332275	2.63566	6.21458
41	GFPT1	GFPT1_HUMAN	Q06210	0.00583784	2.61214	6.1141
42	NAMPT	NAMPT_HUMAN	P43490	0	2.58282	5.99111
43	ICAM1	ICAM1_HUMAN	P05362	0	2.57042	5.93983
44	QPRT	NADC_HUMAN	Q15274	0.00223129	2.52076	5.73883
45	CTSZ	CATZ_HUMAN	Q9UBR2	0.00242963	2.4753	5.56082
46	GLS	GLSK_HUMAN	O94925	0.013326	2.45936	5.49974
47	TPP1	TPP1_HUMAN	O14773	0	2.4396	5.42492
48	C4B	CO4B_HUMAN	P0C0L5	0.00949544	2.4054	5.29784
49	NUCB1	NUCB1_HUMAN	Q02818	0	2.39029	5.24261
50	AKR1B1	ALDR_HUMAN	P15121	0	2.35689	5.12266
51	LDLR	LDLR_HUMAN	P01130	0.00866044	2.29261	4.8994
52	HLA-C	HLAC_HUMAN	P10321	0.00966667	2.28306	4.86709
53	TPT1	TCTP_HUMAN	P13693	0.0132896	2.24962	4.75557
54	LMAN2	LMAN2_HUMAN	Q12907	0.00230986	2.20569	4.61297
55	EFEMP1	FBLN3_HUMAN	Q12805	0.0373498	2.20524	4.6115
56	SERPINE1	PAI1_HUMAN	P05121	0.00327083	2.19164	4.56826
57	CTSD	CATD_HUMAN	P07339	0	2.12809	4.37138
58	LGALS3BP	LG3BP_HUMAN	Q08380	0	2.05601	4.15834
59	LIPA	LICH_HUMAN	P38571	0	2.05085	4.14349
60	GART	PUR2_HUMAN	P22102	0	2.01155	4.03215
61	CDH2	CADH2_HUMAN	P19022	0.0108023	2.01152	4.03206
62	LAMA4	LAMA4_HUMAN	Q16363	0	1.96344	3.8999
63	ANXA1	ANXA1_HUMAN	P04083	0	1.9317	3.81503
64	MAP4	MAP4_HUMAN	P27816	0.0409516	1.92912	3.80822
65	B2M	B2MG_HUMAN	P61769	0	1.91425	3.76918
66	PSAP	SAP_HUMAN	P07602	0.00234286	1.91348	3.76717
67	VEGFA	VEGFA_HUMAN	P15692	0.00249412	1.89305	3.71419
68	MRC2	MRC2_HUMAN	Q9UBG0	0.0189027	1.88793	3.70103
69	ECM1	ECM1_HUMAN	Q16610	0	1.88603	3.69617
70	P3H1	P3H1_HUMAN	Q32P28	0	1.86828	3.65096
71	GALNT2	GALT2_HUMAN	Q10471	0.00297207	1.85923	3.62814
72	CTSB	CATB_HUMAN	P07858	0.00250888	1.8416	3.58407
73	SERPINH1	SERPH_HUMAN	P50454	0.00258268	1.83629	3.5709
74	PPIB	PPIB_HUMAN	P23284	0.002	1.75447	3.37403
75	LOXL2	LOXL2_HUMAN	Q9Y4K0	0.002624	1.75164	3.36741
76	XPOT	XPOT_HUMAN	O43592	0.00322051	1.73658	3.33245
77	NRP2	NRP2_HUMAN	O60462	0	1.73129	3.32025
78	EIF4A1	IF4A1_HUMAN	P60842	0.00347826	1.71622	3.28574
79	P4HB	PDIA1_HUMAN	P07237	0	1.69048	3.22763
80	MET	MET_HUMAN	P08581	0	1.68223	3.20924
81	TPM1	TPM1_HUMAN	P09493	0.00540084	1.67281	3.18835
82	BAG3	BAG3_HUMAN	O95817	0.00453081	1.64103	3.11888
83	NPC2	NPC2_HUMAN	P61916	0.0019661	1.63441	3.1046
84	ACO1	ACOC_HUMAN	P21399	0.00323711	1.63365	3.10298
85	PDIA6	PDIA6_HUMAN	Q15084	0.00215789	1.63263	3.10079
86	FSTL3	FSTL3_HUMAN	O95633	0.00252308	1.62826	3.0914
87	NIBAN1	NIBA1_HUMAN	Q9BZQ8	0.0336653	1.60417	3.04022
88	HYOU1	HYOU1_HUMAN	Q9Y4L1	0.00232	1.59659	3.02427
89	TAGLN2	TAGL2_HUMAN	P37802	0	1.59597	3.02297
90	NUDCD1	NUDC1_HUMAN	Q96RS6	0.00577099	1.57987	2.98942
91	SOD1	SODC_HUMAN	P00441	0.0035122	1.56767	2.96426
92	EPDR1	EPDR1_HUMAN	Q9UM22	0	1.55957	2.94765
93	AKR1C3	AK1C3_HUMAN	P42330	0.00652075	1.5516	2.93141
94	QSOX1	QSOX1_HUMAN	O00391	0.00210909	1.54325	2.91451
95	RAD23B	RD23B_HUMAN	P54727	0	1.53446	2.8968
96	C3	CO3_HUMAN	P01024	0.0053112	1.52907	2.886
97	GCLM	GSH0_HUMAN	P48507	0.0191847	1.51622	2.86041
98	NPEPL1	PEPL1_HUMAN	Q8NDH3	0.00305747	1.48998	2.80886
99	LAMC1	LAMC1_HUMAN	P11047	0.00890798	1.47094	2.77202
100	LUC7L2	LC7L2_HUMAN	Q9Y383	0.00312438	1.46981	2.76986
101	EIF5A	IF5A1_HUMAN	P63241	0.00216822	1.46672	2.76394
102	GBA	GLCM_HUMAN	P04062	0.0064	1.46358	2.75791
103	IFI35	IN35_HUMAN	P80217	0.0318232	1.39261	2.62554
104	SND1	SND1_HUMAN	Q7KZF4	0.0035468	1.38408	2.61005
105	KRT18	K1C18_HUMAN	P05783	0.0377495	1.35866	2.56447
106	TUFM	EFTU_HUMAN	P49411	0.029467	1.35689	2.56132
107	B4GALT1	B4GT1_HUMAN	P15291	0	1.35429	2.55671
108	TXNRD1	TRXR1_HUMAN	Q16881	0.00229703	1.31709	2.49164
109	HSPA1B	HS71B_HUMAN	P0DMV9	0.00217219	1.31704	2.49155
110	TUBA4A	TBA4A_HUMAN	P68366	0	1.30937	2.47834
111	YWHAQ	1433T_HUMAN	P27348	0.00229371	1.28117	2.43036
112	TUBA1B	TBA1B_HUMAN	P68363	0.0444272	1.27115	2.41354
113	PTBP1	PTBP1_HUMAN	P26599	0.00522449	1.27031	2.41214
114	YWHAG	1433G_HUMAN	P61981	0.00190164	1.26233	2.39884
115	TPM4	TPM4_HUMAN	P67936	0.00647191	1.25546	2.38744
116	LAMB1	LAMB1_HUMAN	P07942	0.00516129	1.25285	2.38311
117	DDX3X	DDX3X_HUMAN	O00571	0.00537815	1.23536	2.35439
118	TUBB	TBB5_HUMAN	P07437	0	1.22691	2.34065
119	TGFB1	TGFB1_HUMAN	P01137	0.00232624	1.20838	2.31079
120	VCP	TERA_HUMAN	P55072	0.00533333	1.197	2.29262
121	TGM2	TGM2_HUMAN	P21980	0.00452766	1.18338	2.27107
122	RPL5	RL5_HUMAN	P46777	0.00314	1.18181	2.26862
123	PPIA	PPIA_HUMAN	P62937	0.00352941	1.17264	2.25425
124	CAPG	CAPG_HUMAN	P40121	0.0108655	1.16157	2.23701
125	UGGT1	UGGG1_HUMAN	Q9NYU2	0.00349515	1.15455	2.22615
126	PRCP	PCP_HUMAN	P42785	0.00657034	1.14936	2.21815
127	SERBP1	PAIRB_HUMAN	Q8NC51	0	1.14816	2.2163
128	SUMF2	SUMF2_HUMAN	Q8NBJ7	0	1.14582	2.21272
129	CANT1	CANT1_HUMAN	Q8WVQ1	0.020819	1.14536	2.21201
130	TIMP1	TIMP1_HUMAN	P01033	0.010771	1.14222	2.20721
131	RPL6	RL6_HUMAN	Q02878	0.00116129	1.10159	2.14592
132	APP	A4_HUMAN	P05067	0.00415652	1.07274	2.10343
133	NACA	NACAM_HUMAN	E9PAV3	0.00656757	1.06963	2.09889
134	DAG1	DAG1_HUMAN	Q14118	0.0190452	1.04125	2.05801
135	GARS1	GARS_HUMAN	P41250	0.00302273	1.03963	2.0557
136	CAT	CATA_HUMAN	P04040	0.00212987	1.03843	2.05399
137	RPL15	RL15_HUMAN	P61313	0.00860681	1.00629	2.00873
138	EFHD2	EFHD2_HUMAN	Q96C19	0.0192771	0.99917	1.99885
139	CCN3	CCN3_HUMAN	P48745	0.018936	0.994477	1.99236
140	RPL18A	RL18A_HUMAN	Q02543	0.00526749	0.963255	1.9497
141	PGD	6PGD_HUMAN	P52209	0.00863354	0.961741	1.94766
142	RPL4	RL4_HUMAN	P36578	0.00187097	0.9603	1.94571
143	MINPP1	MINP1_HUMAN	Q9UNW1	0.00343169	0.942694	1.92211
144	PLXNB2	PLXB2_HUMAN	O15031	0.00840252	0.926326	1.90043
145	VCAN	CSPG2_HUMAN	P13611	0.0192308	0.91997	1.89208
146	PAM	AMD_HUMAN	P19021	0.00455238	0.916297	1.88727
147	EIF6	IF6_HUMAN	P56537	0.00307514	0.913129	1.88312
148	PGLS	6PGL_HUMAN	O95336	0.0105337	0.910836	1.88013
149	GANAB	GANAB_HUMAN	Q14697	0.004287	0.899541	1.86547
150	RPL7	RL7_HUMAN	P18124	0.0162176	0.894583	1.85907
151	RPL7A	RL7A_HUMAN	P62424	0.0188894	0.892719	1.85667
152	ERP44	ERP44_HUMAN	Q9BS26	0.00797403	0.88626	1.84838
153	RPL18	RL18_HUMAN	Q07020	0.00514056	0.880481	1.84099
154	EPS8L2	ES8L2_HUMAN	Q9H6S3	0.012113	0.876597	1.83604
155	NAP1L1	NP1L1_HUMAN	P55209	0.0193237	0.835145	1.78404
156	ADAM10	ADA10_HUMAN	O14672	0.00535565	0.831671	1.77975
157	RPL13	RL13_HUMAN	P26373	0.0144409	0.828658	1.77603
158	HNRNPU	HNRPU_HUMAN	Q00839	0.0105959	0.815371	1.75975
159	COL18A1	COIA1_HUMAN	P39060	0.0188557	0.802535	1.74416
160	ITM2B	ITM2B_HUMAN	Q9Y287	0.0407627	0.801404	1.7428
161	DSG2	DSG2_HUMAN	Q14126	0.0272227	0.798367	1.73913
162	HSPA5	BIP_HUMAN	P11021	0.0108338	0.790868	1.73012
163	ST13	F10A1_HUMAN	P50502	0.0188089	0.779099	1.71606
164	HLA-B	HLAB_HUMAN	P01889	0.0137609	0.750727	1.68264
165	TUBB4B	TBB4B_HUMAN	P68371	0.00320408	0.729549	1.65812
166	HNRNPF	HNRPF_HUMAN	P52597	0.0251894	0.706851	1.63224
167	HNRNPK	HNRPK_HUMAN	P61978	0.00837618	0.705748	1.63099
168	RPS2	RS2_HUMAN	P15880	0.00432579	0.703231	1.62815
169	HLA-A	HLAA_HUMAN	P04439	0.00858025	0.698289	1.62258
170	PABPC1	PABP1_HUMAN	P11940	0.0121473	0.692964	1.6166
171	SDF4	CAB45_HUMAN	Q9BRK5	0.00456652	0.678529	1.60051
172	GBP1	GBP1_HUMAN	P32455	0.0325702	0.660493	1.58062
173	ACLY	ACLY_HUMAN	P53396	0	0.655063	1.57468
174	PSAT1	SERC_HUMAN	Q9Y617	0.0132534	0.649553	1.56868
175	EFTUD2	U5S1_HUMAN	Q15029	0.0120461	0.648995	1.56808
176	FKBP10	FKB10_HUMAN	Q96AY3	0.033525	0.643242	1.56183
177	IAH1	IAH1_HUMAN	Q2TAA2	0.00248485	0.588159	1.50333
178	HSP90B1	ENPL_HUMAN	P14625	0.0245398	0.577072	1.49182
179	G3BP1	G3BP1_HUMAN	Q13283	0.0211253	0.508076	1.42215
180	EIF4G1	IF4G1_HUMAN	Q04637	0.0277739	0.504464	1.4186
181	TXNDC5	TXND5_HUMAN	Q8NBS9	0.0234921	0.479336	1.3941
182	CTSA	PPGB_HUMAN	P10619	0.0442759	0.478151	1.39296
183	PLS3	PLST_HUMAN	P13797	0.0222389	0.454091	1.36992
184	TPD52L2	TPD54_HUMAN	O43399	0.0159688	0.438508	1.3552
185	PDIA3	PDIA3_HUMAN	P30101	0.0446178	0.412384	1.33088
186	LASP1	LASP1_HUMAN	Q14847	0.0229444	0.409334	1.32807
187	NONO	NONO_HUMAN	Q15233	0.0208687	0.400761	1.3202
188	NCL	NUCL_HUMAN	P19338	0.0170761	0.376192	1.29791
189	FSCN1	FSCN1_HUMAN	Q16658	0.00677352	0.370515	1.29281
190	HABP2	HABP2_HUMAN	Q14520	0.0445318	0.356226	1.28007
191	RANBP1	RANG_HUMAN	P43487	0.0236861	0.353294	1.27747
192	HTRA1	HTRA1_HUMAN	Q92743	0.00544314	0.349768	1.27436
193	TUBA1A	TBA1A_HUMAN	Q71U36	0.0426562	0.336787	1.26294
194	HNRNPA3	ROA3_HUMAN	P51991	0.0258549	0.328002	1.25527
195	TBL1XR1	TBL1R_HUMAN	Q9BZK7	0.040872	0.318206	1.24678
196	CDC37	CDC37_HUMAN	Q16543	0.00648763	0.310563	1.24019
197	CFI	CFAI_HUMAN	P05156	0.0448533	0.280123	1.2143
198	SYNCRIP	HNRPQ_HUMAN	O60506	0.0483947	-0.150736	-1.11014
199	NUDC	NUDC_HUMAN	Q9Y266	0.0468669	-0.169943	-1.12501
200	FHL2	FHL2_HUMAN	Q14192	0.00826923	-0.210119	-1.15678
201	CCT3	TCPG_HUMAN	P49368	0.0399509	-0.223724	-1.16774
202	CCT2	TCPB_HUMAN	P78371	0.0408455	-0.246902	-1.18666
203	SF3B3	SF3B3_HUMAN	Q15393	0.0406802	-0.25672	-1.19476
204	PSMD11	PSD11_HUMAN	O00231	0.0315932	-0.289361	-1.2221
205	HK1	HXK1_HUMAN	P19367	0.0443977	-0.292166	-1.22448
206	HSPA4	HSP74_HUMAN	P34932	0.0397882	-0.311691	-1.24116
207	PSMC4	PRS6B_HUMAN	P43686	0.00214379	-0.311804	-1.24126
208	MSN	MOES_HUMAN	P26038	0.0228915	-0.324382	-1.25213
209	ERH	ERH_HUMAN	P84090	0.0189249	-0.32556	-1.25315
210	TARS1	SYTC_HUMAN	P26639	0.0151915	-0.334908	-1.2613
211	YBX1	YBOX1_HUMAN	P67809	0.0227882	-0.371843	-1.294
212	SPTAN1	SPTN1_HUMAN	Q13813	0.0408924	-0.385098	-1.30595
213	RPS17	RS17_HUMAN	P08708	0.0207696	-0.387358	-1.308
214	PRDX6	PRDX6_HUMAN	P30041	0.0290684	-0.391665	-1.31191
215	PFAS	PUR4_HUMAN	O15067	0.0163692	-0.396635	-1.31643
216	CD44	CD44_HUMAN	P16070	0.00853674	-0.398111	-1.31778
217	CCT7	TCPH_HUMAN	Q99832	0.0164113	-0.403994	-1.32317
218	RNPEP	AMPB_HUMAN	Q9H4A4	0.0232809	-0.408509	-1.32731
219	TXN	THIO_HUMAN	P10599	0.00446729	-0.418715	-1.33674
220	MYL6	MYL6_HUMAN	P60660	0.0171196	-0.421996	-1.33978
221	PCBD1	PHS_HUMAN	P61457	0.0242584	-0.430515	-1.34771
222	NIBAN2	NIBA2_HUMAN	Q96TA1	0.0226301	-0.448443	-1.36457
223	RPS6	RS6_HUMAN	P62753	0.0367918	-0.452091	-1.36802
224	KPNA3	IMA4_HUMAN	O00505	0.0407054	-0.453099	-1.36898
225	EIF3F	EIF3F_HUMAN	O00303	0.0257982	-0.454411	-1.37022
226	OLA1	OLA1_HUMAN	Q9NTK5	0.0427006	-0.45986	-1.37541
227	NPM1	NPM_HUMAN	P06748	0.0408692	-0.460614	-1.37613
228	CCT4	TCPD_HUMAN	P50991	0	-0.484704	-1.3993
229	NHLRC3	NHLC3_HUMAN	Q5JS37	0.00412069	-0.486915	-1.40144
230	ADH5	ADHX_HUMAN	P11766	0.0174912	-0.488445	-1.40293
231	GSR	GSHR_HUMAN	P00390	0.0445814	-0.48904	-1.40351
232	RPS18	RS18_HUMAN	P62269	0.0407904	-0.492893	-1.40726
233	ERO1A	ERO1A_HUMAN	Q96HE7	0.0175354	-0.492966	-1.40734
234	YWHAB	1433B_HUMAN	P31946	0.0427402	-0.494024	-1.40837
235	DNPEP	DNPEP_HUMAN	Q9ULA0	0.00448826	-0.498262	-1.41251
236	BLMH	BLMH_HUMAN	Q13867	0.00686288	-0.499555	-1.41378
237	UCHL1	UCHL1_HUMAN	P09936	0.0240982	-0.500186	-1.4144
238	PGM1	PGM1_HUMAN	P36871	0.0285011	-0.504981	-1.41911
239	RPS5	RS5_HUMAN	P46782	0.00227451	-0.524101	-1.43804
240	NAXE	NNRE_HUMAN	Q8NCW5	0.0285849	-0.530437	-1.44437
241	PARK7	PARK7_HUMAN	Q99497	0.0043653	-0.532618	-1.44655
242	WARS1	SYWC_HUMAN	P23381	0.00632967	-0.533177	-1.44711
243	DDB1	DDB1_HUMAN	Q16531	0.00434545	-0.554642	-1.4688
244	GCLC	GSH1_HUMAN	P48506	0.0322437	-0.561008	-1.4753
245	NIF3L1	NIF3L_HUMAN	Q9GZT8	0.0153968	-0.564632	-1.47901
246	HEXB	HEXB_HUMAN	P07686	0.0166547	-0.565729	-1.48014
247	SPOCK1	TICN1_HUMAN	Q08629	0	-0.576324	-1.49105
248	DDT	DOPD_HUMAN	P30046	0.00738361	-0.595858	-1.51137
249	PSMB5	PSB5_HUMAN	P28074	0.0142318	-0.614052	-1.53055
250	ARPC2	ARPC2_HUMAN	O15144	0.00209009	-0.61676	-1.53343
251	PSMC3	PRS6A_HUMAN	P17980	0.0084557	-0.62479	-1.54199
252	YWHAH	1433F_HUMAN	Q04917	0.00917431	-0.626086	-1.54337
253	DERA	DEOC_HUMAN	Q9Y315	0.00735948	-0.637887	-1.55605
254	CLTC	CLH1_HUMAN	Q00610	0.0189709	-0.639327	-1.5576
255	ARPC1B	ARC1B_HUMAN	O15143	0.00619355	-0.642787	-1.56134
256	EEF1B2	EF1B_HUMAN	P24534	0.00642379	-0.649595	-1.56873
257	USP14	UBP14_HUMAN	P54578	0.00670345	-0.654085	-1.57362
258	GDI1	GDIA_HUMAN	P31150	0.033595	-0.66185	-1.58211
259	PACSIN2	PACN2_HUMAN	Q9UNF0	0.0411089	-0.673258	-1.59467
260	SNRPD3	SMD3_HUMAN	P62318	0.0412806	-0.67585	-1.59754
261	RCC2	RCC2_HUMAN	Q9P258	0.0410577	-0.683269	-1.60577
262	DHX15	DHX15_HUMAN	O43143	0.00220134	-0.684555	-1.60721
263	COPS3	CSN3_HUMAN	Q9UNS2	0.00665753	-0.688585	-1.6117
264	XPO1	XPO1_HUMAN	O14980	0.00663481	-0.691304	-1.61474
265	GDI2	GDIB_HUMAN	P50395	0.00969552	-0.699035	-1.62342
266	RPS25	RS25_HUMAN	P62851	0.00995846	-0.69915	-1.62355
267	RPS20	RS20_HUMAN	P60866	0.0120115	-0.699542	-1.62399
268	RPS24	RS24_HUMAN	P62847	0.0221869	-0.70651	-1.63185
269	SFN	1433S_HUMAN	P31947	0.0227471	-0.706918	-1.63231
270	PSMA2	PSA2_HUMAN	P25787	0.0187971	-0.709232	-1.63493
271	SARS1	SYSC_HUMAN	P49591	0.00442593	-0.710664	-1.63656
272	PSMB6	PSB6_HUMAN	P28072	0.001125	-0.711859	-1.63791
273	CAND1	CAND1_HUMAN	Q86VP6	0.0105647	-0.712674	-1.63884
274	RPS7	RS7_HUMAN	P62081	0.0227339	-0.713731	-1.64004
275	TFRC	TFR1_HUMAN	P02786	0.00621583	-0.716054	-1.64268
276	NIT2	NIT2_HUMAN	Q9NQR4	0.0445136	-0.722579	-1.65013
277	RPS14	RS14_HUMAN	P62263	0.0160104	-0.725625	-1.65362
278	PSMA7	PSA7_HUMAN	O14818	0.00546457	-0.731453	-1.66031
279	GFUS	FCL_HUMAN	Q13630	0.0120789	-0.731982	-1.66092
280	RPS19	RS19_HUMAN	P39019	0.00417467	-0.748761	-1.68035
281	PAIP1	PAIP1_HUMAN	Q9H074	0.00661224	-0.750497	-1.68237
282	LMNA	LMNA_HUMAN	P02545	0.0159273	-0.752263	-1.68443
283	TPI1	TPIS_HUMAN	P60174	0.00651064	-0.758003	-1.69115
284	IQGAP1	IQGA1_HUMAN	P46940	0.0175797	-0.761089	-1.69477
285	SEPTIN2	SEPT2_HUMAN	Q15019	0.00454701	-0.761978	-1.69581
286	CAPNS1	CPNS1_HUMAN	P04632	0.0127171	-0.764122	-1.69834
287	LMNB1	LMNB1_HUMAN	P20700	0.00419298	-0.765557	-1.70003
288	PSMB7	PSB7_HUMAN	Q99436	0.0400328	-0.766535	-1.70118
289	DDAH2	DDAH2_HUMAN	O95865	0.0398694	-0.775222	-1.71145
290	PTGFRN	FPRP_HUMAN	Q9P2B2	0.0189827	-0.775448	-1.71172
291	SNRPD2	SMD2_HUMAN	P62316	0.00203509	-0.776853	-1.71339
292	CAPN2	CAN2_HUMAN	P17655	0.00518219	-0.77945	-1.71648
293	TLN1	TLN1_HUMAN	Q9Y490	0.00848254	-0.79102	-1.7303
294	ANP32E	AN32E_HUMAN	Q9BTT0	0.00413853	-0.799713	-1.74075
295	SF3B4	SF3B4_HUMAN	Q15427	0.0425725	-0.806368	-1.7488
296	ILF2	ILF2_HUMAN	Q12905	0.00588327	-0.810362	-1.75365
297	UROD	DCUP_HUMAN	P06132	0.0117225	-0.81555	-1.75997
298	VCL	VINC_HUMAN	P18206	0.00298876	-0.81675	-1.76143
299	PSMB3	PSB3_HUMAN	P49720	0.00644776	-0.821534	-1.76728
300	ACTR2	ARP2_HUMAN	P61160	0.00450943	-0.829582	-1.77717
301	TXNL1	TXNL1_HUMAN	O43396	0.00850955	-0.834752	-1.78355
302	HARS1	HARS1_HUMAN	P12081	0	-0.851544	-1.80443
303	GSS	GSHB_HUMAN	P48637	0.00637638	-0.856115	-1.81016
304	UGP2	UGPA_HUMAN	Q16851	0.0228387	-0.856784	-1.811
305	ARPC3	ARPC3_HUMAN	O15145	0.00236735	-0.861973	-1.81752
306	PLEC	PLEC_HUMAN	Q15149	0.0229818	-0.875509	-1.83465
307	VPS26A	VP26A_HUMAN	O75436	0	-0.883367	-1.84468
308	ATIC	PUR9_HUMAN	P31939	0.00214815	-0.884078	-1.84558
309	CPOX	HEM6_HUMAN	P36551	0.00202469	-0.891688	-1.85535
310	FLNB	FLNB_HUMAN	O75369	0.00250382	-0.894807	-1.85936
311	PSMB1	PSB1_HUMAN	P20618	0.00641958	-0.897412	-1.86272
312	AP1G1	AP1G1_HUMAN	O43747	0.0187512	-0.897786	-1.86321
313	MYL12A	ML12A_HUMAN	P19105	0.00842902	-0.901696	-1.86826
314	ADSL	PUR8_HUMAN	P30566	0	-0.907428	-1.8757
315	TRIM25	TRI25_HUMAN	Q14258	0	-0.909429	-1.8783
316	PDXK	PDXK_HUMAN	O00764	0.00398077	-0.910266	-1.87939
317	MAT2A	METK2_HUMAN	P31153	0	-0.913631	-1.88378
318	XPNPEP1	XPP1_HUMAN	Q9NQW7	0.00946667	-0.924073	-1.89746
319	SEPTIN8	SEPT8_HUMAN	Q92599	0.00644211	-0.927205	-1.90159
320	ACTN4	ACTN4_HUMAN	O43707	0.00198291	-0.930222	-1.90557
321	OTUB1	OTUB1_HUMAN	Q96FW1	0.00224658	-0.931274	-1.90696
322	PSME2	PSME2_HUMAN	Q9UL46	0.0127528	-0.932309	-1.90833
323	CAPZA1	CAZA1_HUMAN	P52907	0.00328796	-0.935067	-1.91198
324	SEPTIN7	SEPT7_HUMAN	Q16181	0.00300565	-0.936635	-1.91406
325	XRCC6	XRCC6_HUMAN	P12956	0.00345055	-0.938123	-1.91603
326	FH	FUMH_HUMAN	P07954	0.00992899	-0.945619	-1.92602
327	RSU1	RSU1_HUMAN	Q15404	0.00628364	-0.945913	-1.92641
328	RBBP4	RBBP4_HUMAN	Q09028	0.00507937	-0.946254	-1.92686
329	HADH	HCDH_HUMAN	Q16836	0.0485974	-0.948336	-1.92965
330	SEPTIN11	SEP11_HUMAN	Q9NVA2	0	-0.968356	-1.95661
331	RPS21	RS21_HUMAN	P63220	0.0153562	-0.971443	-1.9608
332	NPEPPS	PSA_HUMAN	P55786	0.0025625	-0.982564	-1.97597
333	TKT	TKT_HUMAN	P29401	0.00430631	-0.983033	-1.97662
334	LGALS3	LEG3_HUMAN	P17931	0.0294043	-0.984488	-1.97861
335	ARPC4	ARPC4_HUMAN	P59998	0	-0.985545	-1.98006
336	LDHA	LDHA_HUMAN	P00338	0.00528926	-0.989966	-1.98614
337	PSMA1	PSA1_HUMAN	P25786	0.00675	-0.994984	-1.99306
338	PSMA4	PSA4_HUMAN	P25789	0.00206289	-0.995199	-1.99336
339	AKR1A1	AK1A1_HUMAN	P14550	0.00334043	-0.99607	-1.99456
340	KTN1	KTN1_HUMAN	Q86UP2	0.01895	-1.00232	-2.00322
341	PSMA3	PSA3_HUMAN	P25788	0.00315578	-1.00428	-2.00594
342	CRYZ	QOR_HUMAN	Q08257	0.0146917	-1.00573	-2.00796
343	MDH1	MDHC_HUMAN	P40925	0.0133994	-1.01045	-2.01454
344	ATP1A1	AT1A1_HUMAN	P05023	0.0227862	-1.0131	-2.01825
345	PSMA6	PSA6_HUMAN	P60900	0.00649624	-1.01369	-2.01907
346	PFDN5	PFD5_HUMAN	Q99471	0.00652349	-1.01593	-2.02221
347	XRCC5	XRCC5_HUMAN	P13010	0.00188618	-1.01663	-2.02318
348	PSMB8	PSB8_HUMAN	P28062	0.00740789	-1.02505	-2.03502
349	TFG	TFG_HUMAN	Q92734	0.00339459	-1.03997	-2.05618
350	ACTR1A	ACTZ_HUMAN	P61163	0.00226207	-1.04356	-2.06131
351	EIF5	IF5_HUMAN	P55010	0.0119088	-1.04462	-2.06283
352	LSM2	LSM2_HUMAN	Q9Y333	0	-1.0526	-2.07427
353	CAP1	CAP1_HUMAN	Q01518	0.00193333	-1.06369	-2.09027
354	PRMT1	ANM1_HUMAN	Q99873	0.00211613	-1.0699	-2.09929
355	PSMB2	PSB2_HUMAN	P49721	0.00672664	-1.07082	-2.10063
356	API5	API5_HUMAN	Q9BZZ5	0.00512	-1.0742	-2.10555
357	PTPRK	PTPRK_HUMAN	Q15262	0.00260317	-1.08034	-2.11453
358	PRDX3	PRDX3_HUMAN	P30048	0.0360166	-1.08395	-2.11983
359	ESD	ESTD_HUMAN	P10768	0	-1.08583	-2.1226
360	ACTR3	ARP3_HUMAN	P61158	0	-1.0891	-2.12741
361	PSMA5	PSA5_HUMAN	P28066	0.00654545	-1.09942	-2.14269
362	PRDX5	PRDX5_HUMAN	P30044	0.00829582	-1.10172	-2.1461
363	PEPD	PEPD_HUMAN	P12955	0.00542373	-1.10354	-2.14881
364	PFDN6	PFD6_HUMAN	O15212	0.00423009	-1.10446	-2.15019
365	VPS35	VPS35_HUMAN	Q96QK1	0.00586047	-1.10815	-2.15569
366	C1QBP	C1QBP_HUMAN	Q07021	0.0161757	-1.10824	-2.15582
367	CORO1B	COR1B_HUMAN	Q9BR76	0.00221622	-1.14027	-2.20423
368	CS	CISY_HUMAN	O75390	0.00117391	-1.1586	-2.23241
369	GALNT7	GALT7_HUMAN	Q86SF2	0	-1.1606	-2.23551
370	SPP1	OSTP_HUMAN	P10451	0.00234343	-1.16079	-2.23579
371	SET	SET_HUMAN	Q01105	0	-1.16591	-2.24375
372	APEX1	APEX1_HUMAN	P27695	0.00241176	-1.1693	-2.24903
373	DCPS	DCPS_HUMAN	Q96C86	0.00210256	-1.17182	-2.25295
374	CAPZB	CAPZB_HUMAN	P47756	0	-1.17492	-2.2578
375	PSMB4	PSB4_HUMAN	P28070	0.00548617	-1.18901	-2.27997
376	QDPR	DHPR_HUMAN	P09417	0.00113684	-1.18991	-2.28138
377	SERPINB6	SPB6_HUMAN	P35237	0.0318903	-1.20964	-2.31281
378	ARPC5	ARPC5_HUMAN	O15511	0.0012	-1.23752	-2.35792
379	ARMT1	ARMT1_HUMAN	Q9H993	0.0019759	-1.23992	-2.36185
380	CNDP2	CNDP2_HUMAN	Q96KP4	0.00635294	-1.24052	-2.36284
381	NAGK	NAGK_HUMAN	Q9UJ70	0.0126816	-1.24514	-2.37042
382	GNPDA1	GNPI1_HUMAN	P46926	0.0133626	-1.2646	-2.40261
383	RAB11B	RB11B_HUMAN	Q15907	0.0119429	-1.2678	-2.40794
384	UBA3	UBA3_HUMAN	Q8TBC4	0.00318782	-1.26845	-2.40903
385	PKM	KPYM_HUMAN	P14618	0.00212844	-1.27487	-2.41978
386	SIAE	SIAE_HUMAN	Q9HAT2	0.00832258	-1.27528	-2.42046
387	ACTN1	ACTN1_HUMAN	P12814	0	-1.27636	-2.42227
388	PPP2CA	PP2AA_HUMAN	P67775	0.0288994	-1.28397	-2.43508
389	CDH6	CADH6_HUMAN	P55285	0	-1.31465	-2.48742
390	DPYSL2	DPYL2_HUMAN	Q16555	0.00317172	-1.31554	-2.48895
391	REXO2	ORN_HUMAN	Q9Y3B8	0	-1.32615	-2.50732
392	SMS	SPSY_HUMAN	P52788	0	-1.32856	-2.51152
393	GOT2	AATM_HUMAN	P00505	0.0057931	-1.33554	-2.52371
394	MAT2B	MAT2B_HUMAN	Q9NZL9	0	-1.33817	-2.5283
395	PDCD6IP	PDC6I_HUMAN	Q8WUM4	0.00198788	-1.35473	-2.55749
396	LTA4H	LKHA4_HUMAN	P09960	0	-1.35592	-2.55961
397	AIFM1	AIFM1_HUMAN	O95831	0.00677228	-1.3685	-2.58202
398	RPS27	RS27_HUMAN	P42677	0.00341304	-1.37858	-2.60012
399	PSMB9	PSB9_HUMAN	P28065	0.00254264	-1.38133	-2.60509
400	AP1B1	AP1B1_HUMAN	Q10567	0.0153158	-1.38266	-2.60748
401	SAE1	SAE1_HUMAN	Q9UBE0	0.0190297	-1.38389	-2.6097
402	PGM2	PGM2_HUMAN	Q96G03	0.00225243	-1.40053	-2.63998
403	UBA1	UBA1_HUMAN	P22314	0.00191736	-1.40178	-2.64227
404	CAPZA2	CAZA2_HUMAN	P47755	0.00346961	-1.40796	-2.65362
405	MYLK	MYLK_HUMAN	Q15746	0.00542187	-1.43831	-2.71003
406	IGFBP7	IBP7_HUMAN	Q16270	0	-1.44274	-2.71837
407	THOP1	THOP1_HUMAN	P52888	0	-1.44703	-2.72646
408	ATP5F1B	ATPB_HUMAN	P06576	0.00581538	-1.48014	-2.78976
409	NAE1	ULA1_HUMAN	Q13564	0.00424889	-1.48277	-2.79486
410	NIPSNAP3A	NPS3A_HUMAN	Q9UFN0	0.00943807	-1.48394	-2.79711
411	FN1	FINC_HUMAN	P02751	0.0050996	-1.48562	-2.80037
412	SHMT1	GLYC_HUMAN	P34896	0.00668041	-1.4949	-2.81845
413	UBA2	SAE2_HUMAN	Q9UBT2	0.00246617	-1.49853	-2.82554
414	FTL	FRIL_HUMAN	P02792	0.00438532	-1.49864	-2.82577
415	ACY1	ACY1_HUMAN	Q03154	0.00764821	-1.51418	-2.85637
416	LAMP1	LAMP1_HUMAN	P11279	0.00203727	-1.52318	-2.87424
417	ACAT2	THIC_HUMAN	Q9BWD1	0.00626087	-1.54473	-2.9175
418	SF3A3	SF3A3_HUMAN	Q12874	0.023386	-1.57808	-2.98573
419	ARSA	ARSA_HUMAN	P15289	0	-1.60272	-3.03715
420	EZR	EZRI_HUMAN	P15311	0	-1.6036	-3.039
421	ATP6V1A	VATA_HUMAN	P38606	0.00239416	-1.60385	-3.03953
422	GUSB	BGLR_HUMAN	P08236	0.00630657	-1.61484	-3.06278
423	TPP2	TPP2_HUMAN	P29144	0.00356436	-1.63569	-3.10736
424	L1CAM	L1CAM_HUMAN	P32004	0.00646479	-1.64602	-3.1297
425	PRPF19	PRP19_HUMAN	Q9UMS4	0.00207595	-1.64711	-3.13206
426	NARS1	SYNC_HUMAN	O43776	0.0151512	-1.65426	-3.14761
427	ANPEP	AMPN_HUMAN	P15144	0.00444651	-1.6576	-3.15492
428	PRDX2	PRDX2_HUMAN	P32119	0.00311111	-1.66656	-3.17456
429	SRP14	SRP14_HUMAN	P37108	0	-1.66895	-3.17984
430	GAS6	GAS6_HUMAN	Q14393	0.00335829	-1.67723	-3.19812
431	RO60	RO60_HUMAN	P10155	0.00227778	-1.69828	-3.24513
432	PSMB10	PSB10_HUMAN	P40306	0.00681728	-1.70405	-3.25814
433	ARHGDIA	GDIR1_HUMAN	P52565	0.0052459	-1.70845	-3.26809
434	PYGB	PYGB_HUMAN	P11216	0.0086875	-1.71274	-3.27782
435	GOLM1	GOLM1_HUMAN	Q8NBJ4	0.0067947	-1.72134	-3.29743
436	CAPN1	CAN1_HUMAN	P07384	0.00304	-1.73205	-3.32199
437	ACOT7	BACH_HUMAN	O00154	0.00940964	-1.73263	-3.32333
438	PSME1	PSME1_HUMAN	Q06323	0.0149412	-1.75281	-3.37013
439	LAMP2	LAMP2_HUMAN	P13473	0	-1.77037	-3.41141
440	TCN2	TCO2_HUMAN	P20062	0.00658983	-1.78465	-3.44535
441	ITGB1	ITB1_HUMAN	P05556	0.00223077	-1.8144	-3.51712
442	LDHB	LDHB_HUMAN	P07195	0.00295556	-1.93445	-3.82234
443	GLUD1	DHE3_HUMAN	P00367	0.00325389	-1.96597	-3.90675
444	ME2	MAOM_HUMAN	P23368	0.00684	-2.00512	-4.01423
445	GOT1	AATC_HUMAN	P17174	0	-2.01428	-4.03979
446	GNS	GNS_HUMAN	P15586	0.00337634	-2.02039	-4.05695
447	CLSTN1	CSTN1_HUMAN	O94985	0.00194958	-2.05222	-4.14745
448	ATP6V1B2	VATB2_HUMAN	P21281	0.00440553	-2.05352	-4.15117
449	TP53I3	QORX_HUMAN	Q53FA7	0.00655714	-2.07398	-4.21046
450	CAST	ICAL_HUMAN	P20810	0.00244776	-2.07915	-4.22558
451	APEH	ACPH_HUMAN	P13798	0	-2.09216	-4.26385
452	ENO1	ENOA_HUMAN	P06733	0.00218868	-2.12998	-4.37712
453	ADPRS	ADPRS_HUMAN	Q9NX46	0.00457416	-2.18377	-4.54341
454	BCAT2	BCAT2_HUMAN	O15382	0.00330526	-2.18967	-4.56201
455	NT5DC1	NT5D1_HUMAN	Q5TFE4	0.00855385	-2.22181	-4.66479
456	FAHD1	FAHD1_HUMAN	Q6P587	0	-2.24418	-4.73767
457	HEXA	HEXA_HUMAN	P06865	0	-2.26613	-4.81032
458	PPA2	IPYR2_HUMAN	Q9H2U2	0.0443608	-2.27043	-4.82468
459	LAP3	AMPL_HUMAN	P28838	0	-2.30033	-4.9257
460	PLBD2	PLBL2_HUMAN	Q8NHP8	0.0011134	-2.32626	-5.01505
461	DPP7	DPP2_HUMAN	Q9UHL4	0	-2.44492	-5.44496
462	PARP1	PARP1_HUMAN	P09874	0.00935329	-2.44743	-5.45443
463	PPP1R7	PP1R7_HUMAN	Q15435	0.00938138	-2.45104	-5.46809
464	S100A13	S10AD_HUMAN	Q99584	0.00118681	-2.55837	-5.89043
465	MAN2B1	MA2B1_HUMAN	O00754	0.00218667	-2.59925	-6.0597
466	CCAR2	CCAR2_HUMAN	Q8N163	0.0119771	-2.69866	-6.492
467	GSN	GELS_HUMAN	P06396	0.00426786	-2.84837	-7.20188
468	PNP	PNPH_HUMAN	P00491	0	-2.95265	-7.74169
469	SUPT16H	SP16H_HUMAN	Q9Y5B9	0.00653381	-2.97905	-7.88469
470	MTHFD1	C1TC_HUMAN	P11586	0.00623827	-3.1575	-8.92279
471	DPP3	DPP3_HUMAN	Q9NY33	0.00421145	-3.24508	-9.48126
472	SERPINA1	A1AT_HUMAN	P01009	0	-3.52577	-11.5176
473	S100A16	S10AG_HUMAN	Q96FQ6	0.00201739	-3.70074	-13.0027
474	ENO2	ENOG_HUMAN	P09104	0.00237681	-3.90916	-15.0237
475	DPP4	DPP4_HUMAN	P27487	0	-3.95974	-15.5597
476	EPHB2	EPHB2_HUMAN	P29323	0	-3.98083	-15.7889
477	FUCA1	FUCO_HUMAN	P04066	0	-4.12418	-17.4383
478	H3C15	H32_HUMAN	Q71DI3	0	-4.75185	-26.9431
479	FTH1	FRIH_HUMAN	P02794	0.00195238	-4.78356	-27.5421
480	H2AC20	H2A2C_HUMAN	Q16777	0	-4.79446	-27.7508
481	H4C1	H4_HUMAN	P62805	0	-5.17583	-36.1477
482	H2BC13	H2B1L_HUMAN	Q99880	0	-5.45986	-44.013
483	TF	TRFE_HUMAN	P02787	UN	UN	UN
484	GATD3A	GAL3A_HUMAN	P0DPI2	UN	UN	UN
485	NPC1	NPC1_HUMAN	O15118	UN	UN	UN
486	SPINT1	SPIT1_HUMAN	O43278	UN	UN	UN
487	DNPH1	DNPH1_HUMAN	O43598	UN	UN	UN
488	ZNF207	ZN207_HUMAN	O43670	UN	UN	UN
489	DIAPH1	DIAP1_HUMAN	O60610	UN	UN	UN
490	MACROH2A1	H2AY_HUMAN	O75367	UN	UN	UN
491	LSM8	LSM8_HUMAN	O95777	UN	UN	UN
492	PLAU	UROK_HUMAN	P00749	UN	UN	UN
493	MMP1	MMP1_HUMAN	P03956	UN	UN	UN
494	ALDH2	ALDH2_HUMAN	P05091	UN	UN	UN
495	MMP2	MMP2_HUMAN	P08253	UN	UN	UN
496	NQO2	NQO2_HUMAN	P16083	UN	UN	UN
497	H1-2	H12_HUMAN	P16403	UN	UN	UN
498	CPE	CBPE_HUMAN	P16870	UN	UN	UN
499	IGFBP2	IBP2_HUMAN	P18065	UN	UN	UN
500	NT5E	5NTD_HUMAN	P21589	UN	UN	UN
501	PCMT1	PIMT_HUMAN	P22061	UN	UN	UN
502	ITGA3	ITA3_HUMAN	P26006	UN	UN	UN
503	DUT	DUT_HUMAN	P33316	UN	UN	UN
504	DLST	ODO2_HUMAN	P36957	UN	UN	UN
505	NNMT	NNMT_HUMAN	P40261	UN	UN	UN
506	ACAA2	THIM_HUMAN	P42765	UN	UN	UN
507	PREP	PPCE_HUMAN	P48147	UN	UN	UN
508	PSMD8	PSMD8_HUMAN	P48556	UN	UN	UN
509	ALDH9A1	AL9A1_HUMAN	P49189	UN	UN	UN
510	ALDH7A1	AL7A1_HUMAN	P49419	UN	UN	UN
511	METAP2	MAP2_HUMAN	P50579	UN	UN	UN
512	SGSH	SPHM_HUMAN	P51688	UN	UN	UN
513	MVD	MVD1_HUMAN	P53602	UN	UN	UN
514	YARS1	SYYC_HUMAN	P54577	UN	UN	UN
515	NAGLU	ANAG_HUMAN	P54802	UN	UN	UN
516	ADK	ADK_HUMAN	P55263	UN	UN	UN
517	OXCT1	SCOT1_HUMAN	P55809	UN	UN	UN
518	ABCE1	ABCE1_HUMAN	P61221	UN	UN	UN
519	H3C1	H31_HUMAN	P68431	UN	UN	UN
520	BASP1	BASP1_HUMAN	P80723	UN	UN	UN
521	H3-3A	H33_HUMAN	P84243	UN	UN	UN
522	SCRN1	SCRN1_HUMAN	Q12765	UN	UN	UN
523	ECH1	ECH1_HUMAN	Q13011	UN	UN	UN
524	FLII	FLII_HUMAN	Q13045	UN	UN	UN
525	PTK7	PTK7_HUMAN	Q13308	UN	UN	UN
526	PICALM	PICAL_HUMAN	Q13492	UN	UN	UN
527	ASAH1	ASAH1_HUMAN	Q13510	UN	UN	UN
528	CUL2	CUL2_HUMAN	Q13617	UN	UN	UN
529	LAMC2	LAMC2_HUMAN	Q13753	UN	UN	UN
530	DCTN1	DCTN1_HUMAN	Q14203	UN	UN	UN
531	NUMA1	NUMA1_HUMAN	Q14980	UN	UN	UN
532	QPCT	QPCT_HUMAN	Q16769	UN	UN	UN
533	PCK2	PCKGM_HUMAN	Q16822	UN	UN	UN
534	HNRNPUL2	HNRL2_HUMAN	Q1KMD3	UN	UN	UN
535	KYAT3	KAT3_HUMAN	Q6YP21	UN	UN	UN
536	MAMDC2	MAMC2_HUMAN	Q7Z304	UN	UN	UN
537	NEO1	NEO1_HUMAN	Q92859	UN	UN	UN
538	L3HYPDH	T3HPD_HUMAN	Q96EM0	UN	UN	UN
539	PBDC1	PBDC1_HUMAN	Q9BVG4	UN	UN	UN
540	HDHD2	HDHD2_HUMAN	Q9H0R4	UN	UN	UN
541	NUCKS1	NUCKS_HUMAN	Q9H1E3	UN	UN	UN
542	MYG1	MYG1_HUMAN	Q9HB07	UN	UN	UN
543	ISYNA1	INO1_HUMAN	Q9NPH2	UN	UN	UN
544	PFDN4	PFD4_HUMAN	Q9NQP4	UN	UN	UN
545	FARSB	SYFB_HUMAN	Q9NSD9	UN	UN	UN
546	LARS1	SYLC_HUMAN	Q9P2J5	UN	UN	UN
547	GRHPR	GRHPR_HUMAN	Q9UBQ7	UN	UN	UN
548	XPO7	XPO7_HUMAN	Q9UIA9	UN	UN	UN
549	LSM7	LSM7_HUMAN	Q9UK45	UN	UN	UN
550	MOB4	PHOCN_HUMAN	Q9Y3A3	UN	UN	UN
551	HEBP2	HEBP2_HUMAN	Q9Y5Z4	UN	UN	UN
552	SCIN	ADSV_HUMAN	Q9Y6U3	UN	UN	UN

## Sheet: 786-0
Proteins altered in CM from 786-0 cell line when compared with RPTEC.
Legend:
UN: the protein was undetectable in CM from ccRCC-derived cell line, while it was detectable in CM from RPTEC
D: the protein was detectable in CM from ccRCC-derived cell line, while it was not detectable in CM from RPTEC
				786-O CM/RPTEC CM
	Gene name	Protein ID	Entry	q-value	lg2 ratio	Fold Change
1	ATP6AP2	RENR_HUMAN	O75787	D	D	D
2	INHBA	INHBA_HUMAN	P08476	D	D	D
3	SPARC	SPRC_HUMAN	P09486	D	D	D
4	STC2	STC2_HUMAN	O76061	0.00343307	5.91372	60.2849
5	TGFBI	BGH3_HUMAN	Q15582	0	4.93548	30.6004
6	GFRA1	GFRA1_HUMAN	P56159	0.00548031	4.79814	27.8217
7	PLOD2	PLOD2_HUMAN	O00469	0	4.76478	27.1858
8	JAG1	JAG1_HUMAN	P78504	0.00521739	4.6959	25.9183
9	CTSZ	CATZ_HUMAN	Q9UBR2	0.0024	4.3363	20.2003
10	HSPG2	PGBM_HUMAN	P98160	0.0012	4.26677	19.2498
11	SLC3A2	4F2_HUMAN	P08195	0.00485455	4.2042	18.4327
12	HSPB1	HSPB1_HUMAN	P04792	0	4.20146	18.3978
13	RNASET2	RNT2_HUMAN	O00584	0	4.15082	17.7632
14	PLOD3	PLOD3_HUMAN	O60568	0.00513369	4.12945	17.502
15	LIPA	LICH_HUMAN	P38571	0	4.0114	16.1269
16	EFEMP1	FBLN3_HUMAN	Q12805	0.00640283	3.85017	14.4217
17	P3H1	P3H1_HUMAN	Q32P28	0	3.61015	12.2113
18	NUCB2	NUCB2_HUMAN	P80303	0	3.50638	11.3639
19	SERPINE1	PAI1_HUMAN	P05121	0.00360331	3.49606	11.2828
20	GM2A	SAP3_HUMAN	P17900	0.00335385	3.49167	11.2485
21	ICAM1	ICAM1_HUMAN	P05362	0.00177778	3.13234	8.76858
22	CDH2	CADH2_HUMAN	P19022	0.00530387	3.12802	8.74234
23	SEMA7A	SEM7A_HUMAN	O75326	0.00661039	3.01878	8.1048
24	MAMDC2	MAMC2_HUMAN	Q7Z304	0.00188889	3.01218	8.06784
25	MAP4	MAP4_HUMAN	P27816	0.00668249	2.93907	7.66919
26	FSTL1	FSTL1_HUMAN	Q12841	0	2.93216	7.63251
27	ATP6AP1	VAS1_HUMAN	Q15904	0.0064484	2.91762	7.556
28	PSAP	SAP_HUMAN	P07602	0	2.90868	7.50929
29	PRCP	PCP_HUMAN	P42785	0.00252632	2.88601	7.39224
30	ZYX	ZYX_HUMAN	Q15942	0.00117073	2.81461	7.03527
31	LDLR	LDLR_HUMAN	P01130	0.00478924	2.80857	7.00591
32	TGFB2	TGFB2_HUMAN	P61812	0.00465823	2.80266	6.97725
33	HSPH1	HS105_HUMAN	Q92598	0.00268966	2.75253	6.739
34	FSTL3	FSTL3_HUMAN	O95633	0	2.69248	6.46426
35	GRN	GRN_HUMAN	P28799	0	2.63652	6.21832
36	CD109	CD109_HUMAN	Q6YHK3	0.00111628	2.59707	6.05058
37	HLA-C	HLAC_HUMAN	P10321	0.00662116	2.54039	5.81748
38	SEMA4B	SEM4B_HUMAN	Q9NPR2	0.00162712	2.53318	5.78848
39	PLOD1	PLOD1_HUMAN	Q02809	0.00204255	2.52356	5.75
40	TGFB1	TGFB1_HUMAN	P01137	0.00228571	2.51597	5.71983
41	EPDR1	EPDR1_HUMAN	Q9UM22	0	2.47674	5.56639
42	LMAN2	LMAN2_HUMAN	Q12907	0.00337984	2.3829	5.21585
43	HYOU1	HYOU1_HUMAN	Q9Y4L1	0	2.33497	5.0454
44	QSOX1	QSOX1_HUMAN	O00391	0.0016	2.27893	4.85318
45	CPE	CBPE_HUMAN	P16870	0.00621898	2.26443	4.80464
46	EXT1	EXT1_HUMAN	Q16394	0.0099779	2.26173	4.79568
47	TPP1	TPP1_HUMAN	O14773	0.00195918	2.23593	4.71065
48	AGRN	AGRIN_HUMAN	O00468	0.00503774	2.22405	4.67204
49	GFPT1	GFPT1_HUMAN	Q06210	0.0068655	2.22111	4.66253
50	CSF1	CSF1_HUMAN	P09603	0.00624176	2.13151	4.38175
51	NUCB1	NUCB1_HUMAN	Q02818	0	2.04768	4.13439
52	NUDCD1	NUDC1_HUMAN	Q96RS6	0.00570342	1.99586	3.98853
53	B2M	B2MG_HUMAN	P61769	0.00687838	1.97772	3.9387
54	MAN1B1	MA1B1_HUMAN	Q9UKM7	0.00583658	1.94647	3.8543
55	MET	MET_HUMAN	P08581	0.00184615	1.9414	3.84078
56	VLDLR	VLDLR_HUMAN	P98155	0.00990625	1.90878	3.75491
57	GLS	GLSK_HUMAN	O94925	0.0189633	1.89989	3.73185
58	HMGB2	HMGB2_HUMAN	P26583	0	1.86686	3.64738
59	MRC2	MRC2_HUMAN	Q9UBG0	0.0222667	1.84087	3.58225
60	LUC7L2	LC7L2_HUMAN	Q9Y383	0.00165517	1.82628	3.54621
61	LOXL2	LOXL2_HUMAN	Q9Y4K0	0.00188235	1.81842	3.52696
62	IGFBP6	IBP6_HUMAN	P24592	0.0067	1.80132	3.48538
63	GGH	GGH_HUMAN	Q92820	0.00107865	1.8005	3.4834
64	VEGFA	VEGFA_HUMAN	P15692	0.00507937	1.75906	3.38478
65	LGMN	LGMN_HUMAN	Q99538	0.00499422	1.7494	3.36218
66	GART	PUR2_HUMAN	P22102	0.00135211	1.73837	3.33657
67	PVR	PVR_HUMAN	P15151	0.00524082	1.72227	3.29954
68	CANT1	CANT1_HUMAN	Q8WVQ1	0.00581395	1.70719	3.26524
69	EXT2	EXT2_HUMAN	Q93063	0.00450633	1.70247	3.25458
70	PPIB	PPIB_HUMAN	P23284	0.00453901	1.66619	3.17375
71	LAMB1	LAMB1_HUMAN	P07942	0.00110345	1.66564	3.17255
72	FUCA2	FUCO2_HUMAN	Q9BTY2	0.00194286	1.63824	3.11286
73	CTSD	CATD_HUMAN	P07339	0.0020198	1.57317	2.97557
74	HLA-A	HLAA_HUMAN	P04439	0.00152381	1.5726	2.9744
75	SERBP1	PAIRB_HUMAN	Q8NC51	0	1.56333	2.95536
76	LGALS3BP	LG3BP_HUMAN	Q08380	0.00444444	1.54234	2.91266
77	DAG1	DAG1_HUMAN	Q14118	0.00514286	1.54083	2.90962
78	GALNT2	GALT2_HUMAN	Q10471	0.00526108	1.52224	2.87236
79	SDC4	SDC4_HUMAN	P31431	0.00664307	1.50986	2.84782
80	PTPRF	PTPRF_HUMAN	P10586	0.00872521	1.47681	2.78332
81	MAN2A1	MA2A1_HUMAN	Q16706	0.00415584	1.43856	2.7105
82	HTRA1	HTRA1_HUMAN	Q92743	0.00266667	1.43609	2.70587
83	EFHD2	EFHD2_HUMAN	Q96C19	0.00423841	1.43532	2.70442
84	GLG1	GSLG1_HUMAN	Q92896	0.0124039	1.41236	2.66173
85	COL18A1	COIA1_HUMAN	P39060	0.00536683	1.39717	2.63384
86	HABP2	HABP2_HUMAN	Q14520	0.00490909	1.3896	2.62006
87	ADAM10	ADA10_HUMAN	O14672	0.00198058	1.37894	2.60077
88	LAMC1	LAMC1_HUMAN	P11047	0.00684498	1.33954	2.53071
89	VCAN	CSPG2_HUMAN	P13611	0.00676341	1.33937	2.5304
90	SND1	SND1_HUMAN	Q7KZF4	0.00462338	1.32866	2.51169
91	ERAP2	ERAP2_HUMAN	Q6P179	0.00638028	1.32428	2.50408
92	PAM	AMD_HUMAN	P19021	0.00109091	1.32135	2.49901
93	ADAM9	ADAM9_HUMAN	Q13443	0.0374638	1.30151	2.46486
94	PTGFRN	FPRP_HUMAN	Q9P2B2	0.0100369	1.28612	2.43871
95	TIMP1	TIMP1_HUMAN	P01033	0.00665839	1.28387	2.43491
96	GANAB	GANAB_HUMAN	Q14697	0.00114286	1.2797	2.42788
97	NRP2	NRP2_HUMAN	O60462	0.00534	1.27395	2.41823
98	MINPP1	MINP1_HUMAN	Q9UNW1	0	1.25088	2.37986
99	TPM4	TPM4_HUMAN	P67936	0.00518447	1.25053	2.37929
100	GALNT10	GLT10_HUMAN	Q86SR1	0.00553368	1.24321	2.36725
101	SDF4	CAB45_HUMAN	Q9BRK5	0.00457143	1.2406	2.36297
102	RAD23B	RD23B_HUMAN	P54727	0	1.232	2.34893
103	SLC39A10	S39AA_HUMAN	Q9ULF5	0.00533333	1.21546	2.32214
104	EIF4A1	IF4A1_HUMAN	P60842	0.00648408	1.20658	2.3079
105	NAP1L1	NP1L1_HUMAN	P55209	0.00654662	1.18205	2.26899
106	TPM1	TPM1_HUMAN	P09493	0.00680936	1.17861	2.26358
107	NACA	NACAM_HUMAN	E9PAV3	0	1.16195	2.2376
108	FKBP4	FKBP4_HUMAN	Q02790	0.0113985	1.14799	2.21605
109	TFRC	TFR1_HUMAN	P02786	0.00542132	1.14608	2.21312
110	GPC1	GPC1_HUMAN	P35052	0.0275678	1.12196	2.17642
111	BAG3	BAG3_HUMAN	O95817	0.00682424	1.07907	2.11268
112	APP	A4_HUMAN	P05067	0.00643019	1.07638	2.10874
113	FKBP10	FKB10_HUMAN	Q96AY3	0.0100613	1.05176	2.07306
114	CRIM1	CRIM1_HUMAN	Q9NZV1	0.0301221	1.0508	2.07167
115	PLXNB2	PLXB2_HUMAN	O15031	0.00523529	1.04769	2.06722
116	PDIA6	PDIA6_HUMAN	Q15084	0.00458369	1.04327	2.0609
117	RPL5	RL5_HUMAN	P46777	0.00520482	1.03143	2.04405
118	PRDX4	PRDX4_HUMAN	Q13162	0.005568	1.00803	2.01117
119	RPL13	RL13_HUMAN	P26373	0.00502326	0.999133	1.9988
120	NCL	NUCL_HUMAN	P19338	0.00273684	0.995642	1.99397
121	NQO2	NQO2_HUMAN	P16083	0.0170673	0.994937	1.99299
122	P4HB	PDIA1_HUMAN	P07237	0.00126316	0.994792	1.99279
123	PABPC1	PABP1_HUMAN	P11940	0.00460345	0.98297	1.97653
124	TUBB	TBB5_HUMAN	P07437	0.00346032	0.968175	1.95636
125	ERP44	ERP44_HUMAN	Q9BS26	0.00656774	0.959036	1.94401
126	CTSC	CATC_HUMAN	P53634	0.0128273	0.944223	1.92415
127	APLP2	APLP2_HUMAN	Q06481	0.0126388	0.943132	1.9227
128	FN1	FINC_HUMAN	P02751	0.0274213	0.934063	1.91065
129	PTBP1	PTBP1_HUMAN	P26599	0.00793162	0.92101	1.89344
130	ACOT7	BACH_HUMAN	O00154	0.00674251	0.91439	1.88477
131	EIF3G	EIF3G_HUMAN	O75821	0.00652564	0.880095	1.8405
132	ECM1	ECM1_HUMAN	Q16610	0.00995041	0.86329	1.81918
133	MAGOHB	MGN2_HUMAN	Q96A72	0.0456742	0.860757	1.81599
134	TUBA1B	TBA1B_HUMAN	P68363	0.0340359	0.855244	1.80907
135	CUTA	CUTA_HUMAN	O60888	0.00527473	0.84886	1.80108
136	TUBB4B	TBB4B_HUMAN	P68371	0.00447552	0.830912	1.77881
137	AKR1B1	ALDR_HUMAN	P15121	0.0049	0.789019	1.7279
138	TXNDC5	TXND5_HUMAN	Q8NBS9	0.00464348	0.785403	1.72357
139	EIF4B	IF4B_HUMAN	P23588	0.0183426	0.774012	1.71002
140	GBP1	GBP1_HUMAN	P32455	0.0100105	0.765407	1.69985
141	YBX3	YBOX3_HUMAN	P16989	0.006589	0.759685	1.69312
142	GUSB	BGLR_HUMAN	P08236	0.0311786	0.734762	1.66412
143	RANBP1	RANG_HUMAN	P43487	0.00539326	0.713201	1.63944
144	EIF6	IF6_HUMAN	P56537	0.00716035	0.70978	1.63555
145	EEF1A1	EF1A1_HUMAN	P68104	0.00506161	0.707443	1.63291
146	TPD52L2	TPD54_HUMAN	O43399	0.00505263	0.705608	1.63083
147	RPL18	RL18_HUMAN	Q07020	0.0455879	0.698226	1.62251
148	RPL4	RL4_HUMAN	P36578	0.0100333	0.690483	1.61382
149	UCHL1	UCHL1_HUMAN	P09936	0.00650479	0.686655	1.60955
150	HNRNPF	HNRPF_HUMAN	P52597	0.0103487	0.68583	1.60863
151	NPM1	NPM_HUMAN	P06748	0.0154204	0.669458	1.59048
152	RPL18A	RL18A_HUMAN	Q02543	0.011581	0.668107	1.58899
153	HNRNPAB	ROAA_HUMAN	Q99729	0.00678313	0.663951	1.58442
154	CORO1C	COR1C_HUMAN	Q9ULV4	0.0102959	0.662507	1.58283
155	PGM3	AGM1_HUMAN	O95394	0.0383002	0.655023	1.57464
156	HSPA5	BIP_HUMAN	P11021	0.0077464	0.652718	1.57213
157	RPL6	RL6_HUMAN	Q02878	0.0262696	0.642125	1.56063
158	ITM2B	ITM2B_HUMAN	Q9Y287	0.0391068	0.63965	1.55795
159	HNRNPU	HNRPU_HUMAN	Q00839	0.00668966	0.635303	1.55326
160	EIF5A	IF5A1_HUMAN	P63241	0.0441295	0.630789	1.54841
161	UGGT1	UGGG1_HUMAN	Q9NYU2	0.0354229	0.617252	1.53395
162	G3BP1	G3BP1_HUMAN	Q13283	0.0119407	0.608355	1.52452
163	CTSA	PPGB_HUMAN	P10619	0.0103819	0.58855	1.50373
164	RPL7	RL7_HUMAN	P18124	0.0345209	0.586238	1.50133
165	NUDC	NUDC_HUMAN	Q9Y266	0.0101176	0.58158	1.49649
166	GLB1	BGAL_HUMAN	P16278	0.0237533	0.57393	1.48857
167	HNRNPA1	ROA1_HUMAN	P09651	0.00501408	0.556796	1.471
168	ST13	F10A1_HUMAN	P50502	0.00776879	0.546008	1.46004
169	UBQLN1	UBQL1_HUMAN	Q9UMX0	0.0263636	0.514521	1.42852
170	CTSB	CATB_HUMAN	P07858	0.0402703	0.49079	1.40521
171	IAH1	IAH1_HUMAN	Q2TAA2	0.00713953	0.480077	1.39482
172	NONO	NONO_HUMAN	Q15233	0.00770201	0.462542	1.37797
173	TUBA1A	TBA1A_HUMAN	Q71U36	0.00481967	0.452497	1.36841
174	HLA-B	HLAB_HUMAN	P01889	0.0488255	0.448861	1.36496
175	HNRNPA3	ROA3_HUMAN	P51991	0.0102258	0.442026	1.35851
176	CACYBP	CYBP_HUMAN	Q9HB71	0.0217092	0.416459	1.33465
177	GARS1	GARS_HUMAN	P41250	0.0153839	0.415024	1.33332
178	HNRNPK	HNRPK_HUMAN	P61978	0.0351587	0.411252	1.32984
179	FLNA	FLNA_HUMAN	P21333	0.0331452	0.40928	1.32802
180	MVD	MVD1_HUMAN	P53602	0.00688685	0.392984	1.31311
181	PFKP	PFKAP_HUMAN	Q01813	0.00638202	0.387878	1.30847
182	YWHAG	1433G_HUMAN	P61981	0.00629167	0.385504	1.30632
183	EEF2	EF2_HUMAN	P13639	0.0272495	0.385396	1.30622
184	RPS2	RS2_HUMAN	P15880	0.0396977	0.376273	1.29798
185	NASP	NASP_HUMAN	P49321	0.0263067	0.32128	1.24944
186	EEF1D	EF1D_HUMAN	P29692	0.0104343	0.298	1.22944
187	YWHAZ	1433Z_HUMAN	P63104	0.00988052	0.247841	1.18743
188	GALNS	GALNS_HUMAN	P34059	0.045556	-0.221858	-1.16623
189	CSE1L	XPO2_HUMAN	P55060	0.0218067	-0.275555	-1.21046
190	HEXA	HEXA_HUMAN	P06865	0.0309752	-0.289641	-1.22234
191	PSMD4	PSMD4_HUMAN	P55036	0.00357377	-0.309921	-1.23964
192	PSMC4	PRS6B_HUMAN	P43686	0.00572519	-0.314266	-1.24338
193	PFAS	PUR4_HUMAN	O15067	0.00642553	-0.322746	-1.25071
194	NME1	NDKA_HUMAN	P15531	0.0153113	-0.327128	-1.25451
195	RAN	RAN_HUMAN	P62826	0.0241316	-0.328615	-1.25581
196	HSPA1B	HS71B_HUMAN	P0DMV9	0.0312082	-0.331602	-1.25841
197	GDI2	GDIB_HUMAN	P50395	0.0364734	-0.354645	-1.27867
198	GNS	GNS_HUMAN	P15586	0.00511005	-0.380925	-1.30218
199	AARS1	SYAC_HUMAN	P49588	0.0413692	-0.38766	-1.30827
200	DDT	DOPD_HUMAN	P30046	0.041264	-0.395864	-1.31573
201	HSPA4	HSP74_HUMAN	P34932	0.0431908	-0.395883	-1.31575
202	TXNL1	TXNL1_HUMAN	O43396	0.0497903	-0.405578	-1.32462
203	SPTAN1	SPTN1_HUMAN	Q13813	0.0165967	-0.422719	-1.34045
204	ATIC	PUR9_HUMAN	P31939	0.0309113	-0.430117	-1.34734
205	TSN	TSN_HUMAN	Q15631	0.00667541	-0.434489	-1.35143
206	FBLN1	FBLN1_HUMAN	P23142	0.0117327	-0.438175	-1.35489
207	ENOPH1	ENOPH_HUMAN	Q9UHY7	0.00672239	-0.445094	-1.3614
208	DDX39B	DX39B_HUMAN	Q13838	0.0189199	-0.445679	-1.36195
209	RPS19	RS19_HUMAN	P39019	0.0261935	-0.464319	-1.37967
210	B4GAT1	B4GA1_HUMAN	O43505	0.0305259	-0.473026	-1.38802
211	HSP90AB1	HS90B_HUMAN	P08238	0.00635821	-0.478601	-1.39339
212	ARPC2	ARPC2_HUMAN	O15144	0.00657627	-0.478945	-1.39372
213	SNRPA	SNRPA_HUMAN	P09012	0.0396209	-0.486748	-1.40128
214	SCRN1	SCRN1_HUMAN	Q12765	0.0253129	-0.500278	-1.41449
215	CAPZA2	CAZA2_HUMAN	P47755	0.0384125	-0.500284	-1.41449
216	IPO7	IPO7_HUMAN	O95373	0.0252576	-0.500355	-1.41456
217	AKR1A1	AK1A1_HUMAN	P14550	0.00499065	-0.502526	-1.41669
218	SERPINH1	SERPH_HUMAN	P50454	0.00982946	-0.507394	-1.42148
219	DNPEP	DNPEP_HUMAN	Q9ULA0	0.00993211	-0.517627	-1.4316
220	SORD	DHSO_HUMAN	Q00796	0.0352792	-0.519825	-1.43378
221	YWHAB	1433B_HUMAN	P31946	0.0077913	-0.52137	-1.43532
222	PGD	6PGD_HUMAN	P52209	0.0330785	-0.521756	-1.4357
223	CAPRIN1	CAPR1_HUMAN	Q14444	0.00468421	-0.532361	-1.44629
224	FHL2	FHL2_HUMAN	Q14192	0.00985492	-0.533334	-1.44727
225	YWHAQ	1433T_HUMAN	P27348	0.00550198	-0.533489	-1.44743
226	HK1	HXK1_HUMAN	P19367	0.0298706	-0.536828	-1.45078
227	MDH2	MDHM_HUMAN	P40926	0.0311148	-0.537234	-1.45119
228	MAT2A	METK2_HUMAN	P31153	0.00474667	-0.541962	-1.45595
229	CAPZB	CAPZB_HUMAN	P47756	0.00494118	-0.553895	-1.46804
230	XRCC6	XRCC6_HUMAN	P12956	0.010144	-0.563283	-1.47763
231	SERPINB6	SPB6_HUMAN	P35237	0.0052459	-0.566068	-1.48048
232	ACTR2	ARP2_HUMAN	P61160	0.0194155	-0.575647	-1.49035
233	ADSS2	PURA2_HUMAN	P30520	0.00669737	-0.575664	-1.49036
234	COPG1	COPG1_HUMAN	Q9Y678	0.00659864	-0.577699	-1.49247
235	DCTN2	DCTN2_HUMAN	Q13561	0.00676412	-0.582916	-1.49787
236	OLA1	OLA1_HUMAN	Q9NTK5	0.00678667	-0.590423	-1.50569
237	CPOX	HEM6_HUMAN	P36551	0.00844318	-0.591672	-1.50699
238	PFDN4	PFD4_HUMAN	Q9NQP4	0.0101984	-0.605305	-1.5213
239	LAMP2	LAMP2_HUMAN	P13473	0.00531343	-0.610093	-1.52636
240	MYH9	MYH9_HUMAN	P35579	0.00661728	-0.62097	-1.53791
241	VASN	VASN_HUMAN	Q6EMK4	0.0345896	-0.621111	-1.53806
242	ANP32A	AN32A_HUMAN	P39687	0.00640602	-0.623199	-1.54029
243	CPPED1	CPPED_HUMAN	Q9BRF8	0.00664384	-0.623803	-1.54093
244	ECI1	ECI1_HUMAN	P42126	0.00995812	-0.627324	-1.5447
245	KPNB1	IMB1_HUMAN	Q14974	0.00190654	-0.634658	-1.55257
246	PAIP1	PAIP1_HUMAN	Q9H074	0.0332121	-0.646948	-1.56585
247	RPS25	RS25_HUMAN	P62851	0.0300588	-0.654149	-1.57369
248	NIT2	NIT2_HUMAN	Q9NQR4	0.0305892	-0.654444	-1.57401
249	VPS26A	VP26A_HUMAN	O75436	0.00363333	-0.655356	-1.575
250	XRCC5	XRCC5_HUMAN	P13010	0.00631359	-0.661043	-1.58123
251	ARPC4	ARPC4_HUMAN	P59998	0.00772414	-0.670839	-1.592
252	RPS20	RS20_HUMAN	P60866	0.0190947	-0.671319	-1.59253
253	TXNRD1	TRXR1_HUMAN	Q16881	0.00647143	-0.673792	-1.59526
254	MYL6	MYL6_HUMAN	P60660	0.0101035	-0.676076	-1.59779
255	PLS3	PLST_HUMAN	P13797	0.00508571	-0.679092	-1.60113
256	THOP1	THOP1_HUMAN	P52888	0.00483951	-0.681482	-1.60379
257	GSTO1	GSTO1_HUMAN	P78417	0	-0.684947	-1.60764
258	ERH	ERH_HUMAN	P84090	0.00998425	-0.68572	-1.6085
259	DDX17	DDX17_HUMAN	Q92841	0.0155012	-0.686997	-1.60993
260	ENO2	ENOG_HUMAN	P09104	0.00768	-0.695606	-1.61956
261	ERO1A	ERO1A_HUMAN	Q96HE7	0.00633566	-0.696564	-1.62064
262	ACTR3	ARP3_HUMAN	P61158	0.00992308	-0.699569	-1.62402
263	PSMC3	PRS6A_HUMAN	P17980	0.00196154	-0.70002	-1.62453
264	SF3B1	SF3B1_HUMAN	O75533	0.0331623	-0.734442	-1.66375
265	DDB1	DDB1_HUMAN	Q16531	0.00520976	-0.749493	-1.6812
266	ACAT2	THIC_HUMAN	Q9BWD1	0.0217578	-0.750326	-1.68217
267	ARPC3	ARPC3_HUMAN	O15145	0.00519838	-0.750715	-1.68263
268	NIF3L1	NIF3L_HUMAN	Q9GZT8	0.00619636	-0.754778	-1.68737
269	PSMB5	PSB5_HUMAN	P28074	0.00676276	-0.759963	-1.69345
270	COPE	COPE_HUMAN	O14579	0.00666272	-0.771361	-1.70688
271	PSMB7	PSB7_HUMAN	Q99436	0.0216126	-0.789371	-1.72832
272	FLNB	FLNB_HUMAN	O75369	0.00683221	-0.795027	-1.73511
273	PSMA7	PSA7_HUMAN	O14818	0.002	-0.795027	-1.73511
274	YWHAH	1433F_HUMAN	Q04917	0.00118519	-0.803809	-1.7457
275	HARS1	HARS1_HUMAN	P12081	0.00579151	-0.805819	-1.74814
276	VPS35	VPS35_HUMAN	Q96QK1	0.0128585	-0.816505	-1.76113
277	MSN	MOES_HUMAN	P26038	0.00340625	-0.834038	-1.78267
278	XPO1	XPO1_HUMAN	O14980	0.00685522	-0.835137	-1.78403
279	ARPC5	ARPC5_HUMAN	O15511	0.0268034	-0.836051	-1.78516
280	UBA3	UBA3_HUMAN	Q8TBC4	0.00472566	-0.863822	-1.81985
281	CLIC1	CLIC1_HUMAN	O00299	0.006721	-0.870798	-1.82867
282	VCL	VINC_HUMAN	P18206	0.00521951	-0.876734	-1.83621
283	EZR	EZRI_HUMAN	P15311	0.00463768	-0.87746	-1.83714
284	PYGL	PYGL_HUMAN	P06737	0.00554582	-0.879227	-1.83939
285	STK24	STK24_HUMAN	Q9Y6E0	0.00651799	-0.882817	-1.84397
286	CBX3	CBX3_HUMAN	Q13185	0.00678481	-0.886155	-1.84824
287	OTUB1	OTUB1_HUMAN	Q96FW1	0.00106667	-0.889613	-1.85268
288	REXO2	ORN_HUMAN	Q9Y3B8	0.00523636	-0.894604	-1.8591
289	SEPTIN2	SEPT2_HUMAN	Q15019	0.00626471	-0.895473	-1.86022
290	PSMA2	PSA2_HUMAN	P25787	0.00631111	-0.897355	-1.86265
291	PSMB4	PSB4_HUMAN	P28070	0.0102534	-0.898728	-1.86442
292	CPD	CBPD_HUMAN	O75976	0.00492166	-0.901813	-1.86841
293	NANS	SIAS_HUMAN	Q9NR45	0.01161	-0.905113	-1.87269
294	PRPF19	PRP19_HUMAN	Q9UMS4	0.00576923	-0.905624	-1.87335
295	SEPTIN11	SEP11_HUMAN	Q9NVA2	0.00545882	-0.914542	-1.88497
296	PSMB3	PSB3_HUMAN	P49720	0.0100635	-0.915833	-1.88666
297	PRMT1	ANM1_HUMAN	Q99873	0.0054375	-0.918847	-1.8906
298	DLD	DLDH_HUMAN	P09622	0.0299331	-0.920252	-1.89245
299	CNDP2	CNDP2_HUMAN	Q96KP4	0.00515942	-0.923096	-1.89618
300	SKP1	SKP1_HUMAN	P63208	0.0237011	-0.927371	-1.90181
301	KPNA3	IMA4_HUMAN	O00505	0.00466376	-0.927474	-1.90194
302	SPOCK1	TICN1_HUMAN	Q08629	0.00208163	-0.929043	-1.90401
303	CAND1	CAND1_HUMAN	Q86VP6	0.00656522	-0.932798	-1.90897
304	GLOD4	GLOD4_HUMAN	Q9HC38	0.00219355	-0.936757	-1.91422
305	TPI1	TPIS_HUMAN	P60174	0	-0.941069	-1.91995
306	CDH6	CADH6_HUMAN	P55285	0.00510638	-0.950766	-1.9329
307	OXCT1	SCOT1_HUMAN	P55809	0.00680363	-0.951017	-1.93323
308	PRDX2	PRDX2_HUMAN	P32119	0.00688563	-0.952587	-1.93534
309	RNH1	RINI_HUMAN	P13489	0.00505263	-0.957724	-1.94224
310	ACTR1A	ACTZ_HUMAN	P61163	0.00354472	-0.958522	-1.94332
311	PSMB1	PSB1_HUMAN	P20618	0.010337	-0.960166	-1.94553
312	GFUS	FCL_HUMAN	Q13630	0.00418301	-0.968037	-1.95618
313	PSMB6	PSB6_HUMAN	P28072	0.00213333	-0.969879	-1.95868
314	PPP2CA	PP2AA_HUMAN	P67775	0.00544898	-0.973265	-1.96328
315	ME2	MAOM_HUMAN	P23368	0.038375	-0.973888	-1.96413
316	GOT2	AATM_HUMAN	P00505	0.0100894	-0.975431	-1.96623
317	ME1	MAOX_HUMAN	P48163	0.00451534	-0.977181	-1.96862
318	MAT2B	MAT2B_HUMAN	Q9NZL9	0.00192453	-0.983361	-1.97707
319	ANXA4	ANXA4_HUMAN	P09525	0.0132621	-0.985074	-1.97942
320	SARS1	SYSC_HUMAN	P49591	0.00325373	-0.985707	-1.98028
321	KHSRP	FUBP2_HUMAN	Q92945	0.0417854	-0.991689	-1.98851
322	PGM1	PGM1_HUMAN	P36871	0.00271304	-1.00495	-2.00688
323	UROD	DCUP_HUMAN	P06132	0.00667913	-1.00498	-2.00691
324	HSP90AA1	HS90A_HUMAN	P07900	0.00518919	-1.01128	-2.01569
325	ESD	ESTD_HUMAN	P10768	0.00208696	-1.01494	-2.02082
326	CS	CISY_HUMAN	O75390	0	-1.01568	-2.02185
327	IDH1	IDHC_HUMAN	O75874	0	-1.01985	-2.02771
328	SEPTIN8	SEPT8_HUMAN	Q92599	0.0101311	-1.02211	-2.03088
329	PPP2R1A	2AAA_HUMAN	P30153	0.0012973	-1.03234	-2.04534
330	CORO1B	COR1B_HUMAN	Q9BR76	0.00511243	-1.03287	-2.04609
331	GLUD1	DHE3_HUMAN	P00367	0.0147338	-1.04076	-2.0573
332	ARHGDIA	GDIR1_HUMAN	P52565	0.00221739	-1.04236	-2.05959
333	ASAH1	ASAH1_HUMAN	Q13510	0.02625	-1.05101	-2.07198
334	BPNT1	BPNT1_HUMAN	O95861	0.00435374	-1.05489	-2.07756
335	PSMA4	PSA4_HUMAN	P25789	0.00574713	-1.0709	-2.10075
336	FH	FUMH_HUMAN	P07954	0.00454468	-1.07268	-2.10333
337	GBE1	GLGB_HUMAN	Q04446	0.00671947	-1.07815	-2.11133
338	VCP	TERA_HUMAN	P55072	0.026412	-1.08183	-2.11672
339	BLMH	BLMH_HUMAN	Q13867	0.0166355	-1.08733	-2.1248
340	SET	SET_HUMAN	Q01105	0.00276106	-1.09106	-2.13031
341	PSMA1	PSA1_HUMAN	P25786	0.0045641	-1.09727	-2.1395
342	XPNPEP1	XPP1_HUMAN	Q9NQW7	0.00559036	-1.09755	-2.13991
343	NARS1	SYNC_HUMAN	O43776	0.005	-1.09789	-2.14042
344	PSMA6	PSA6_HUMAN	P60900	0.00457143	-1.10176	-2.14617
345	PDCD6IP	PDC6I_HUMAN	Q8WUM4	0.00654152	-1.1047	-2.15055
346	RPS27	RS27_HUMAN	P42677	0.00635789	-1.1067	-2.15352
347	HEXB	HEXB_HUMAN	P07686	0.00183784	-1.10691	-2.15383
348	PSMB2	PSB2_HUMAN	P49721	0.00539394	-1.10748	-2.15468
349	CRYZ	QOR_HUMAN	Q08257	0.00686585	-1.11075	-2.15958
350	PGK1	PGK1_HUMAN	P00558	0.00141176	-1.11492	-2.16584
351	SIAE	SIAE_HUMAN	Q9HAT2	0.0100902	-1.12284	-2.17775
352	ILF2	ILF2_HUMAN	Q12905	0.00483258	-1.12595	-2.18245
353	PDXK	PDXK_HUMAN	O00764	0.00214737	-1.12903	-2.18712
354	IARS2	SYIM_HUMAN	Q9NSE4	0.00550515	-1.13397	-2.19462
355	DUT	DUT_HUMAN	P33316	0.00369492	-1.13408	-2.19479
356	SEPTIN7	SEPT7_HUMAN	Q16181	0.00470485	-1.17007	-2.25023
357	PSMA3	PSA3_HUMAN	P25788	0.00604545	-1.17196	-2.25317
358	DKK3	DKK3_HUMAN	Q9UBP4	0.0100055	-1.1804	-2.26639
359	NAXE	NNRE_HUMAN	Q8NCW5	0.00542373	-1.186	-2.27521
360	ADPRS	ADPRS_HUMAN	Q9NX46	0.00552381	-1.18799	-2.27835
361	PSMA5	PSA5_HUMAN	P28066	0.00674214	-1.18929	-2.28041
362	AP1G1	AP1G1_HUMAN	O43747	0.00665359	-1.19753	-2.29347
363	WARS1	SYWC_HUMAN	P23381	0.00454321	-1.20244	-2.30129
364	PRDX3	PRDX3_HUMAN	P30048	0.00633457	-1.2028	-2.30187
365	SOD2	SODM_HUMAN	P04179	0.00547692	-1.20617	-2.30725
366	SF3A3	SF3A3_HUMAN	Q12874	0.0268608	-1.2114	-2.31562
367	SPP1	OSTP_HUMAN	P10451	0.0190507	-1.23557	-2.35475
368	NAE1	ULA1_HUMAN	Q13564	0.0149952	-1.24815	-2.37536
369	ATP5F1B	ATPB_HUMAN	P06576	0.00438356	-1.26946	-2.41071
370	APEX1	APEX1_HUMAN	P27695	0.00124675	-1.27073	-2.41284
371	SHMT2	GLYM_HUMAN	P34897	0.0100566	-1.28232	-2.43229
372	CLTC	CLH1_HUMAN	Q00610	0.00410256	-1.28387	-2.43491
373	MAN2B1	MA2B1_HUMAN	O00754	0.0049205	-1.28452	-2.43601
374	PSMD5	PSMD5_HUMAN	Q16401	0.00628782	-1.29423	-2.45245
375	CARS1	SYCC_HUMAN	P49589	0.00487967	-1.29994	-2.46219
376	CD44	CD44_HUMAN	P16070	0.010117	-1.3047	-2.47033
377	IGFBP7	IBP7_HUMAN	Q16270	0.00351613	-1.30725	-2.47469
378	PSME2	PSME2_HUMAN	Q9UL46	0.00513462	-1.31253	-2.48377
379	ECHS1	ECHM_HUMAN	P30084	0.00516129	-1.31351	-2.48546
380	MTAP	MTAP_HUMAN	Q13126	0.0037265	-1.31616	-2.49002
381	PSMB8	PSB8_HUMAN	P28062	0.00663777	-1.33652	-2.52541
382	GOT1	AATC_HUMAN	P17174	0.00366387	-1.33664	-2.52562
383	PKM	KPYM_HUMAN	P14618	0.00217021	-1.33877	-2.52935
384	FTL	FRIL_HUMAN	P02792	0.00407643	-1.34145	-2.53407
385	LDHA	LDHA_HUMAN	P00338	0.00182143	-1.34384	-2.53825
386	PPP1R7	PP1R7_HUMAN	Q15435	0.00989589	-1.35576	-2.55932
387	GNPDA1	GNPI1_HUMAN	P46926	0.0101711	-1.35873	-2.56459
388	NT5DC1	NT5D1_HUMAN	Q5TFE4	0.0154571	-1.3603	-2.56738
389	ANXA5	ANXA5_HUMAN	P08758	0.00962712	-1.36049	-2.56773
390	TNPO1	TNPO1_HUMAN	Q92973	0.0412898	-1.36789	-2.58094
391	ARSA	ARSA_HUMAN	P15289	0	-1.38334	-2.60872
392	C1QBP	C1QBP_HUMAN	Q07021	0.00980412	-1.38533	-2.61232
393	ARMT1	ARMT1_HUMAN	Q9H993	0.00536313	-1.38737	-2.61602
394	API5	API5_HUMAN	Q9BZZ5	0.00494444	-1.38952	-2.61992
395	CLU	CLUS_HUMAN	P10909	0.00517365	-1.39297	-2.62619
396	UBA1	UBA1_HUMAN	P22314	0.0013913	-1.43377	-2.70152
397	PSMB9	PSB9_HUMAN	P28065	0.00181132	-1.44983	-2.73175
398	PRDX6	PRDX6_HUMAN	P30041	0.00274286	-1.47793	-2.78549
399	LAP3	AMPL_HUMAN	P28838	0.00204	-1.47867	-2.78692
400	RAB11B	RB11B_HUMAN	Q15907	0.0067128	-1.49572	-2.82004
401	MDH1	MDHC_HUMAN	P40925	0.0042953	-1.50599	-2.84019
402	RNPEP	AMPB_HUMAN	Q9H4A4	0	-1.50913	-2.84638
403	GSS	GSHB_HUMAN	P48637	0.00332824	-1.5093	-2.84672
404	CAPNS1	CPNS1_HUMAN	P04632	0.00145455	-1.51502	-2.85802
405	RO60	RO60_HUMAN	P10155	0.00246154	-1.53774	-2.9034
406	LMNA	LMNA_HUMAN	P02545	0.00206061	-1.54226	-2.9125
407	ENO1	ENOA_HUMAN	P06733	0.00121519	-1.56008	-2.9487
408	PLAU	UROK_HUMAN	P00749	0	-1.57101	-2.97112
409	IQGAP1	IQGA1_HUMAN	P46940	0.00508235	-1.58546	-3.00104
410	ITGB1	ITB1_HUMAN	P05556	0.00496744	-1.59511	-3.02118
411	LTA4H	LKHA4_HUMAN	P09960	0.00318248	-1.6379	-3.11212
412	ACTN4	ACTN4_HUMAN	O43707	0.00115663	-1.64223	-3.12149
413	DLST	ODO2_HUMAN	P36957	0.0056129	-1.64413	-3.12559
414	AP1B1	AP1B1_HUMAN	Q10567	0.00662353	-1.65206	-3.14282
415	DCPS	DCPS_HUMAN	Q96C86	0.0103089	-1.65277	-3.14436
416	DSTN	DEST_HUMAN	P60981	0.00460432	-1.66446	-3.16994
417	USP5	UBP5_HUMAN	P45974	0.0101461	-1.67312	-3.18904
418	DPP7	DPP2_HUMAN	Q9UHL4	0	-1.6832	-3.2114
419	ACTN1	ACTN1_HUMAN	P12814	0.00210309	-1.68979	-3.22609
420	SERPINE2	GDN_HUMAN	P07093	0	-1.69799	-3.2445
421	TALDO1	TALDO_HUMAN	P37837	0	-1.70558	-3.26159
422	HSPA9	GRP75_HUMAN	P38646	0.00692923	-1.71544	-3.28396
423	PSME1	PSME1_HUMAN	Q06323	0.0046	-1.73769	-3.33501
424	PEPD	PEPD_HUMAN	P12955	0	-1.74951	-3.36245
425	AIFM1	AIFM1_HUMAN	O95831	0.0115522	-1.77427	-3.42064
426	COL4A2	CO4A2_HUMAN	P08572	0.0153475	-1.77561	-3.42382
427	AP2B1	AP2B1_HUMAN	P63010	0.00481081	-1.78739	-3.45191
428	TPP2	TPP2_HUMAN	P29144	0.0238584	-1.79241	-3.46394
429	ADH5	ADHX_HUMAN	P11766	0.00218182	-1.80067	-3.48383
430	CAPN2	CAN2_HUMAN	P17655	0.002	-1.81882	-3.52794
431	TXN	THIO_HUMAN	P10599	0.00493714	-1.81943	-3.52943
432	PREP	PPCE_HUMAN	P48147	0.00674172	-1.83142	-3.55888
433	KTN1	KTN1_HUMAN	Q86UP2	0.03178	-1.83263	-3.56187
434	PRDX5	PRDX5_HUMAN	P30044	0.00666667	-1.83841	-3.57616
435	CFI	CFAI_HUMAN	P05156	0.00137143	-1.85028	-3.60571
436	ATP6V1A	VATA_HUMAN	P38606	0.00185455	-1.85296	-3.61241
437	S100A16	S10AG_HUMAN	Q96FQ6	0.00649462	-1.85739	-3.62351
438	HIBADH	3HIDH_HUMAN	P31937	0.00187156	-1.87087	-3.65753
439	GPI	G6PI_HUMAN	P06744	0.00112941	-1.88319	-3.68891
440	TCN2	TCO2_HUMAN	P20062	0.00663192	-1.89288	-3.71375
441	IDH2	IDHP_HUMAN	P48735	0.00432432	-1.89696	-3.72427
442	DPP3	DPP3_HUMAN	Q9NY33	0.00131507	-1.93349	-3.81978
443	KRT18	K1C18_HUMAN	P05783	0.0102811	-1.97821	-3.94004
444	TKT	TKT_HUMAN	P29401	0.00154839	-2.01696	-4.04729
445	NPEPPS	PSA_HUMAN	P55786	0	-2.01961	-4.05475
446	TLN1	TLN1_HUMAN	Q9Y490	0.00421053	-2.03085	-4.08646
447	ATP6V1B2	VATB2_HUMAN	P21281	0.00496552	-2.11562	-4.33376
448	DDX1	DDX1_HUMAN	Q92499	0.0048595	-2.13704	-4.3986
449	SUPT16H	SP16H_HUMAN	Q9Y5B9	0.00670238	-2.13926	-4.40535
450	UGP2	UGPA_HUMAN	Q16851	0.0144964	-2.16411	-4.4819
451	S100A6	S10A6_HUMAN	P06703	0.00192	-2.1811	-4.53498
452	PLEC	PLEC_HUMAN	Q15149	0.0032782	-2.18502	-4.54732
453	ADK	ADK_HUMAN	P55263	0.00487671	-2.21726	-4.6501
454	S100A13	S10AD_HUMAN	Q99584	0.00128	-2.22101	-4.66219
455	ACY1	ACY1_HUMAN	Q03154	0.00450704	-2.23838	-4.71866
456	LDHB	LDHB_HUMAN	P07195	0.002125	-2.26906	-4.82008
457	BCAT2	BCAT2_HUMAN	O15382	0	-2.27978	-4.85605
458	G6PD	G6PD_HUMAN	P11413	0.003488	-2.37182	-5.17594
459	CBR1	CBR1_HUMAN	P16152	0.00502618	-2.37875	-5.20086
460	NAGLU	ANAG_HUMAN	P54802	0.00489908	-2.44869	-5.45922
461	VAT1	VAT1_HUMAN	Q99536	0.00426667	-2.46639	-5.5266
462	MMP1	MMP1_HUMAN	P03956	0.00171429	-2.48247	-5.58855
463	FAHD1	FAHD1_HUMAN	Q6P587	0.00147692	-2.52326	-5.74878
464	LGALS3	LEG3_HUMAN	P17931	0.00322963	-2.52556	-5.75797
465	ACO1	ACOC_HUMAN	P21399	0.01323	-2.55138	-5.86193
466	ITGA3	ITA3_HUMAN	P26006	0.00690798	-2.61506	-6.1265
467	BMP1	BMP1_HUMAN	P13497	0.00646349	-2.6208	-6.15091
468	MMP2	MMP2_HUMAN	P08253	0.00174545	-2.65136	-6.2826
469	PNP	PNPH_HUMAN	P00491	0.00143284	-2.65327	-6.2909
470	CAPN1	CAN1_HUMAN	P07384	0.00441379	-2.65998	-6.32024
471	APEH	ACPH_HUMAN	P13798	0.00224176	-2.70373	-6.51485
472	FUCA1	FUCO_HUMAN	P04066	0.00234146	-2.71268	-6.55539
473	GSR	GSHR_HUMAN	P00390	0.0015	-2.71531	-6.56733
474	PYGB	PYGB_HUMAN	P11216	0.00330303	-2.85423	-7.23118
475	PROS1	PROS_HUMAN	P07225	0.00462893	-2.97537	-7.86456
476	NNMT	NNMT_HUMAN	P40261	0.00412903	-3.03761	-8.2113
477	PXDN	PXDN_HUMAN	Q92626	0.00123077	-3.17123	-9.00815
478	DPP4	DPP4_HUMAN	P27487	0.00259459	-3.21509	-9.28623
479	SAE1	SAE1_HUMAN	Q9UBE0	0.00452542	-3.24701	-9.49394
480	FAH	FAAA_HUMAN	P16930	0.00528713	-3.40169	-10.5685
481	FTH1	FRIH_HUMAN	P02794	0	-3.47194	-11.0958
482	PPA2	IPYR2_HUMAN	Q9H2U2	0.00526829	-3.4779	-11.1417
483	USO1	USO1_HUMAN	O60763	0.0101746	-3.64758	-12.5323
484	UBA2	SAE2_HUMAN	Q9UBT2	0.00476786	-3.72757	-13.2468
485	CAT	CATA_HUMAN	P04040	0.00157377	-4.0291	-16.326
486	H1-2	H12_HUMAN	P16403	0.00223256	-4.11332	-17.3074
487	H2AC20	H2A2C_HUMAN	Q16777	0	-4.32973	-20.1084
488	H4C1	H4_HUMAN	P62805	0.00133333	-4.50205	-22.6595
489	ACAA2	THIM_HUMAN	P42765	0.00320588	-4.58974	-24.0797
490	H3C15	H32_HUMAN	Q71DI3	0.00168421	-4.69177	-25.8443
491	TF	TRFE_HUMAN	P02787	UN	UN	UN
492	GATD3A	GAL3A_HUMAN	P0DPI2	UN	UN	UN
493	DDX3X	DDX3X_HUMAN	O00571	UN	UN	UN
494	CES2	EST2_HUMAN	O00748	UN	UN	UN
495	NPC1	NPC1_HUMAN	O15118	UN	UN	UN
496	PFDN6	PFD6_HUMAN	O15212	UN	UN	UN
497	DHX15	DHX15_HUMAN	O43143	UN	UN	UN
498	SPINT1	SPIT1_HUMAN	O43278	UN	UN	UN
499	DNPH1	DNPH1_HUMAN	O43598	UN	UN	UN
500	ZNF207	ZN207_HUMAN	O43670	UN	UN	UN
501	BUB3	BUB3_HUMAN	O43684	UN	UN	UN
502	DIAPH1	DIAP1_HUMAN	O60610	UN	UN	UN
503	PLIN3	PLIN3_HUMAN	O60664	UN	UN	UN
504	H2BC13	H2B1L_HUMAN	Q99880	UN	UN	UN
505	MACROH2A1	H2AY_HUMAN	O75367	UN	UN	UN
506	LSM8	LSM8_HUMAN	O95777	UN	UN	UN
507	DDAH2	DDAH2_HUMAN	O95865	UN	UN	UN
508	ALDH2	ALDH2_HUMAN	P05091	UN	UN	UN
509	GSN	GELS_HUMAN	P06396	UN	UN	UN
510	QDPR	DHPR_HUMAN	P09417	UN	UN	UN
511	C1S	C1S_HUMAN	P09871	UN	UN	UN
512	C4B	CO4B_HUMAN	P0C0L5	UN	UN	UN
513	GAA	LYAG_HUMAN	P10253	UN	UN	UN
514	MTHFD1	C1TC_HUMAN	P11586	UN	UN	UN
515	TPR	TPR_HUMAN	P12270	UN	UN	UN
516	ANPEP	AMPN_HUMAN	P15144	UN	UN	UN
517	NQO1	NQO1_HUMAN	P15559	UN	UN	UN
518	IGFBP2	IBP2_HUMAN	P18065	UN	UN	UN
519	CAST	ICAL_HUMAN	P20810	UN	UN	UN
520	NT5E	5NTD_HUMAN	P21589	UN	UN	UN
521	PCMT1	PIMT_HUMAN	P22061	UN	UN	UN
522	VARS1	SYVC_HUMAN	P26640	UN	UN	UN
523	EPHB2	EPHB2_HUMAN	P29323	UN	UN	UN
524	SFN	1433S_HUMAN	P31947	UN	UN	UN
525	L1CAM	L1CAM_HUMAN	P32004	UN	UN	UN
526	SHMT1	GLYC_HUMAN	P34896	UN	UN	UN
527	SRP14	SRP14_HUMAN	P37108	UN	UN	UN
528	PSMB10	PSB10_HUMAN	P40306	UN	UN	UN
529	MTREX	MTREX_HUMAN	P42285	UN	UN	UN
530	AKR1C3	AK1C3_HUMAN	P42330	UN	UN	UN
531	GCLC	GSH1_HUMAN	P48506	UN	UN	UN
532	GCLM	GSH0_HUMAN	P48507	UN	UN	UN
533	CCN3	CCN3_HUMAN	P48745	UN	UN	UN
534	ALDH9A1	AL9A1_HUMAN	P49189	UN	UN	UN
535	TUFM	EFTU_HUMAN	P49411	UN	UN	UN
536	ALDH7A1	AL7A1_HUMAN	P49419	UN	UN	UN
537	METAP2	MAP2_HUMAN	P50579	UN	UN	UN
538	SGSH	SPHM_HUMAN	P51688	UN	UN	UN
539	EIF5	IF5_HUMAN	P55010	UN	UN	UN
540	ABCE1	ABCE1_HUMAN	P61221	UN	UN	UN
541	H3C1	H31_HUMAN	P68431	UN	UN	UN
542	IFI35	IN35_HUMAN	P80217	UN	UN	UN
543	H3-3A	H33_HUMAN	P84243	UN	UN	UN
544	PLCB3	PLCB3_HUMAN	Q01970	UN	UN	UN
545	AKR1C1	AK1C1_HUMAN	Q04828	UN	UN	UN
546	ECH1	ECH1_HUMAN	Q13011	UN	UN	UN
547	PTK7	PTK7_HUMAN	Q13308	UN	UN	UN
548	PICALM	PICAL_HUMAN	Q13492	UN	UN	UN
549	CUL1	CUL1_HUMAN	Q13616	UN	UN	UN
550	CUL2	CUL2_HUMAN	Q13617	UN	UN	UN
551	DCTN1	DCTN1_HUMAN	Q14203	UN	UN	UN
552	TRIM25	TRI25_HUMAN	Q14258	UN	UN	UN
553	PTGR1	PTGR1_HUMAN	Q14914	UN	UN	UN
554	NUMA1	NUMA1_HUMAN	Q14980	UN	UN	UN
555	QPRT	NADC_HUMAN	Q15274	UN	UN	UN
556	MYLK	MYLK_HUMAN	Q15746	UN	UN	UN
557	LAMA4	LAMA4_HUMAN	Q16363	UN	UN	UN
558	DPYSL2	DPYL2_HUMAN	Q16555	UN	UN	UN
559	QPCT	QPCT_HUMAN	Q16769	UN	UN	UN
560	PCK2	PCKGM_HUMAN	Q16822	UN	UN	UN
561	HADH	HCDH_HUMAN	Q16836	UN	UN	UN
562	HNRNPUL2	HNRL2_HUMAN	Q1KMD3	UN	UN	UN
563	TP53I3	QORX_HUMAN	Q53FA7	UN	UN	UN
564	HIBCH	HIBCH_HUMAN	Q6NVY1	UN	UN	UN
565	KYAT3	KAT3_HUMAN	Q6YP21	UN	UN	UN
566	CCAR2	CCAR2_HUMAN	Q8N163	UN	UN	UN
567	LTBP4	LTBP4_HUMAN	Q8N2S1	UN	UN	UN
568	SUMF2	SUMF2_HUMAN	Q8NBJ7	UN	UN	UN
569	NPEPL1	PEPL1_HUMAN	Q8NDH3	UN	UN	UN
570	NRCAM	NRCAM_HUMAN	Q92823	UN	UN	UN
571	L3HYPDH	T3HPD_HUMAN	Q96EM0	UN	UN	UN
572	PFDN5	PFD5_HUMAN	Q99471	UN	UN	UN
573	PBDC1	PBDC1_HUMAN	Q9BVG4	UN	UN	UN
574	NLN	NEUL_HUMAN	Q9BYT8	UN	UN	UN
575	HDHD2	HDHD2_HUMAN	Q9H0R4	UN	UN	UN
576	NUCKS1	NUCKS_HUMAN	Q9H1E3	UN	UN	UN
577	MYG1	MYG1_HUMAN	Q9HB07	UN	UN	UN
578	ISYNA1	INO1_HUMAN	Q9NPH2	UN	UN	UN
579	RRBP1	RRBP1_HUMAN	Q9P2E9	UN	UN	UN
580	LARS1	SYLC_HUMAN	Q9P2J5	UN	UN	UN
581	GRHPR	GRHPR_HUMAN	Q9UBQ7	UN	UN	UN
582	CPA4	CBPA4_HUMAN	Q9UI42	UN	UN	UN
583	XPO7	XPO7_HUMAN	Q9UIA9	UN	UN	UN
584	NAGK	NAGK_HUMAN	Q9UJ70	UN	UN	UN
585	LSM7	LSM7_HUMAN	Q9UK45	UN	UN	UN
586	COPS3	CSN3_HUMAN	Q9UNS2	UN	UN	UN
587	NSFL1C	NSF1C_HUMAN	Q9UNZ2	UN	UN	UN
588	DERA	DEOC_HUMAN	Q9Y315	UN	UN	UN
589	LSM2	LSM2_HUMAN	Q9Y333	UN	UN	UN
590	MOB4	PHOCN_HUMAN	Q9Y3A3	UN	UN	UN
591	HEBP2	HEBP2_HUMAN	Q9Y5Z4	UN	UN	UN
592	SCIN	ADSV_HUMAN	Q9Y6U3	UN	UN	UN
