# Supplementary material for: Coordinated reprogramming of renal cancer transcriptome, metabolome and secretome associates with immune tumor infiltration
Source: Cancer Cell Int. 2023 Jan 5;23:2. doi: 10.1186/s12935-022-02845-y (PMC9814214; doi:10.1186/s12935-022-02845-y)
Supplement: Supplementary file 1 — Additional file 1: Table S1. The conditions of ELISA assays. Table S2. Sequences of primers used for qPCR reactions. Table S3. The characteristics of tissue samples used for RNA isolation. N.D.: not determined. Table S4. The result of proteomic analysis of conditioned media isolated from five ccRCC-derived cell lines: Caki-1, KIJ265T, KIJ308T, A498, and 786–0, compared with conditioned media isolated from RPTEC cell line, derived from normal proximal tubules. Table S5. The results of microarray transcriptomic analysis of ccRCC-derived cell lines (Caki-1, KIJ265T) compared with RPTEC cell line, derived from normal proximal tubules. Table S6. The result of GO enrichment analysis of genes commonly altered in Caki-1 and KIJ265T cells when compared with RPTEC. Top enriched GO terms are shown. The analysis was performed using ShinyGO 0.76 (http://bioinformatics.sdstate.edu/go/). Table S7. The expression of genes involved in secretion and trafficking in ccRCC tumors. The table shows gene expression in TCGA data, KIRC cohort, analyzed using ENCORI platform (https://starbase.sysu.edu.cn/). Table S8. Correlations between the expression of the 85 genes encoding proteins of ccRCC secretome and the immune infiltration in ccRCC tumors. The analysis was performed using http://timer.comp-genomics.org/. Table S9. GO enrichment analysis of genes of which expression correlates with SPARC in KIRC, BRCA, and COAD TCGA data. The list of genes correlating with SPARC in KIRC, BRCA, and COAD tumors was generated using UALCAN platform. GO analysis was performed using ShinyGO (http://bioinformatics.sdstate.edu/go/). Table S10. The association of 85 secretome genes with immune infiltration in 40 cancer types and > 12,000 tumor samples. The analysis was performed using http://timer.comp-genomics.org/. Table S11. The results of GC–MS analysis of ccRCC-conditioned media. The table shows metabolites altered in CM from five RCC-derived cell lines when compared with RPTEC. [file 12935_2022_2845_MOESM1_ESM.zip › Supplementary Data/Table S5_ESM.xlsx]

## Sheet: Supplementary Table S5
Table S5
The results of microarray transcriptomic analysis of ccRCC-derived cell lines (Caki-1, KIJ265T) compared with RPTEC cell line, derived from normal proximal tubules.
The spreadsheets include the following data:
	Common genes: genes with consistenly altered expression in Caki-1 and KIJ265T
	Gene group categories: GO analysis of 1497 genes commonly altered in Caki-1 and KIJ265T cells when compared with RPTEC. The genes are grouped by functional categories defined by high-level GO Cellular Component terms. The gene group categorization was analyzed using by ShinyGO 0.76 analysis (http://bioinformatics.sdstate.edu/go/).
	Secretome genes: genes encoding ccRCC secretome proteins, identified in proteomic analysis of CM
	Protein transport: genes encoding proteins involved in protein transport
	Protein secretion: genes encoding proteins involved in protein secretion
	Export from the cell: genes encoding proteins involved in export from the cell
	Kinesins: genes encoding proteins involved in kinesins
	SLC genes: genes encoding solute transporters family

## Sheet: Common genes
			KIJ265T			Caki-1
No.	Gene name	Description	Fold Change	P-value	FDR P-value	Fold Change	P-value	FDR P-value
1	ABCC2	ATP binding cassette subfamily C member 2	137.16	6.39e-16	3.85e-12	11.37	3.15e-12	9.32e-10
2	CDR1	cerebellar degeneration related protein 1	77.61	6.18e-14	5.32e-11	53.96	1.63e-13	1.09e-10
3	SRGN	serglycin	60.75	9.83e-16	4.31e-12	357.63	1.33e-17	1.92e-13
4	BHMT2	betaine--homocysteine S-methyltransferase 2	49	2.65e-15	7.99e-12	28.25	1.72e-14	1.92e-11
5	IL20RB	interleukin 20 receptor beta	46.1	8.16e-15	1.51e-11	15.78	3.99e-13	1.96e-10
6	HMMR	hyaluronan-mediated motility receptor (RHAMM)	35.64	4.18e-14	3.95e-11	13.63	1.87e-12	6.6e-10
7	LOC654342	lymphocyte-specific protein 1 pseudogene	34.99	4.43e-12	1.07e-09	47.78	1.41e-12	5.21e-10
8	RRAD	Ras-related associated with diabetes	32.13	2.18e-12	6.11e-10	14.03	5.91e-11	8.96e-09
9	SLFN11	schlafen family member 11	26.02	1.49e-14	1.99e-11	41.52	3.09e-15	7.46e-12
10	SPAG5	sperm associated antigen 5	25.72	3.09e-11	4.68e-09	12.86	4.57e-10	4.5e-08
11	KIF20A	kinesin family member 20A	24.76	1.36e-13	8.97e-11	11.55	3.69e-12	1.03e-09
12	SHCBP1	SHC SH2-domain binding protein 1	24	9.02e-14	6.94e-11	20.23	1.6e-13	1.09e-10
13	EEF1A2	eukaryotic translation elongation factor 1 alpha 2	24	4.32e-12	1.05e-09	10.09	1.82e-10	2.23e-08
14	KIF14	kinesin family member 14	22.77	6e-14	5.26e-11	22.2	6.88e-14	5.27e-11
15	TOP2A	topoisomerase (DNA) II alpha	20.6	3.97e-14	3.95e-11	11.43	5.02e-13	2.33e-10
16	CA2	carbonic anhydrase II	20.12	2.07e-12	5.94e-10	27.09	7.73e-13	3.27e-10
17	KIF4A	kinesin family member 4A	19.43	5.22e-11	7.17e-09	12.22	4.85e-10	4.71e-08
18	ASPM	abnormal spindle microtubule assembly	19.09	2.96e-12	7.85e-10	13.66	1.2e-11	2.59e-09
19	BRCA2	breast cancer 2, early onset	18.72	1.52e-12	4.88e-10	5.11	2.17e-09	1.57e-07
20	TTK	TTK protein kinase	18.49	7.19e-13	2.67e-10	10.01	1.18e-11	2.55e-09
21	RFC3	replication factor C subunit 3	17.71	7.4e-12	1.56e-09	7.7	4.88e-10	4.71e-08
22	NDC80	NDC80 kinetochore complex component	17.71	1.11e-12	3.86e-10	12.55	5.1e-12	1.33e-09
23	MMP1	matrix metallopeptidase 1	17.15	1.21e-09	8.1e-08	2.4	0.0002	0.0014
24	SKA3	spindle and kinetochore associated complex subunit 3	16.75	7.33e-13	2.68e-10	5.19	3.16e-10	3.39e-08
25	ROBO1	roundabout guidance receptor 1	16.67	1.88e-11	3.19e-09	11.55	9.05e-11	1.28e-08
26	PBK	PDZ binding kinase	16.42	9.75e-12	1.89e-09	8.31	3.66e-10	3.8e-08
27	DTL	denticleless E3 ubiquitin protein ligase homolog (Drosophila)	16.36	1.7e-13	1.01e-10	13.61	3.88e-13	1.95e-10
28	BUB1	BUB1 mitotic checkpoint serine/threonine kinase	16.23	6.56e-13	2.55e-10	11.8	3.02e-12	9.11e-10
29	FANCI	Fanconi anemia complementation group I	16.12	7.73e-12	1.59e-09	8.24	2.43e-10	2.81e-08
30	POLQ	polymerase (DNA directed), theta	15.99	9.36e-13	3.37e-10	10.98	5.26e-12	1.36e-09
31	NEIL3	nei-like DNA glycosylase 3	15.33	5.7e-12	1.28e-09	4.13	1.22e-08	6.15e-07
32	MCM10	minichromosome maintenance 10 replication initiation factor	15	1.45e-12	4.72e-10	11.91	4.34e-12	1.18e-09
33	MB21D1	Mab-21 domain containing 1	14.75	6.81e-13	2.6e-10	2.86	4.36e-08	1.68e-06
34	DEPDC1	DEP domain containing 1	14.31	5.54e-12	1.27e-09	11.48	1.43e-11	3.05e-09
35	CENPI	centromere protein I	14.26	1.22e-12	4.13e-10	9.36	6.92e-12	1.69e-09
36	MFI2	antigen p97 (melanoma associated) identified by monoclonal antibodies 133.2 and 96.5	14.19	1.75e-10	1.83e-08	3.52	9.92e-07	2.13e-05
37	COL6A2	collagen, type VI, alpha 2	14.02	3.58e-12	9.17e-10	7.21	1.24e-10	1.63e-08
38	AREG	amphiregulin	13.81	3.05e-10	2.82e-08	28.96	3.24e-13	1.74e-10
39	LUCAT1	lung cancer associated transcript 1 (non-protein coding)	13.74	4.95e-10	4.07e-08	5.56	5.07e-08	1.9e-06
40	EXO1	exonuclease 1	13.69	1.57e-12	4.99e-10	12.25	2.62e-12	8.35e-10
41	KIF11	kinesin family member 11	13.68	9.97e-14	7.3e-11	10.29	4.01e-13	1.96e-10
42	ALPK2	alpha kinase 2	13.57	1.46e-11	2.59e-09	2.22	4.21e-06	6.96e-05
43	CLSPN	claspin	13.36	1.37e-10	1.52e-08	5.49	1.7e-08	7.92e-07
44	DOCK10	dedicator of cytokinesis 10	13.29	4.48e-13	1.97e-10	6.3	2.03e-11	3.89e-09
45	HIST1H3J	histone cluster 1, H3j	13.28	3.06e-08	1.13e-06	3.56	3.68e-05	0.0004
46	CDK1	cyclin-dependent kinase 1	13.04	4.37e-12	1.06e-09	12.28	5.7e-12	1.46e-09
47	ATAD5	ATPase family, AAA domain containing 5	12.73	1.9e-10	1.95e-08	5.41	1.91e-08	8.73e-07
48	MKI67	marker of proliferation Ki-67	12.57	1.15e-12	3.96e-10	7.88	1.1e-11	2.44e-09
49	NUSAP1	nucleolar and spindle associated protein 1	12.46	1.43e-13	8.97e-11	4.2	1.05e-10	1.44e-08
50	NCAPG	non-SMC condensin I complex subunit G	12.43	1.33e-12	4.47e-10	13.37	8.55e-13	3.55e-10
51	BIRC5	baculoviral IAP repeat containing 5	12.36	2.55e-12	6.95e-10	14.1	1.28e-12	4.82e-10
52	SPC25	SPC25, NDC80 kinetochore complex component	12.22	1.17e-11	2.18e-09	6.25	5.55e-10	5.22e-08
53	MTBP	MDM2 binding protein	12.1	1.17e-10	1.34e-08	3.7	1.47e-07	4.51e-06
54	FAM83D	family with sequence similarity 83, member D	12.01	1.25e-10	1.4e-08	7.42	2.59e-09	1.8e-07
55	BORA	bora, aurora kinase A activator	11.85	1.53e-10	1.68e-08	5.37	1.21e-08	6.08e-07
56	CDCA8	cell division cycle associated 8	11.84	1.87e-12	5.61e-10	5.3	2.05e-10	2.49e-08
57	CDC6	cell division cycle 6	11.69	9.9e-10	6.84e-08	9.27	3.45e-09	2.23e-07
58	AKR1B10	aldo-keto reductase family 1, member B10 (aldose reductase)	11.51	2.33e-09	1.4e-07	8.08	7.63e-09	4.22e-07
59	NCAPH	non-SMC condensin I complex subunit H	11.51	8.18e-13	2.97e-10	6.7	1.46e-11	3.08e-09
60	APBB1IP	amyloid beta (A4) precursor protein-binding, family B, member 1 interacting protein	11.4	5.09e-13	2.12e-10	3.28	2.44e-09	1.72e-07
61	CKAP2L	cytoskeleton associated protein 2-like	11.33	4.63e-13	1.99e-10	7.68	3.25e-12	9.5e-10
62	KIF18B	kinesin family member 18B	11.3	3.31e-08	1.2e-06	6.11	1.59e-06	3.11e-05
63	ADRBK2	adrenergic, beta, receptor kinase 2	11.26	2.34e-10	2.29e-08	3.89	1.34e-07	4.15e-06
64	BCAT1	branched chain amino-acid transaminase 1, cytosolic	11.16	9.83e-13	3.49e-10	12.88	4.65e-13	2.2e-10
65	CASC5	cancer susceptibility candidate 5	11.15	5.69e-12	1.28e-09	4.29	2.67e-09	1.83e-07
66	MAP7D3	MAP7 domain containing 3	11.15	1.9e-14	2.41e-11	11.37	1.75e-14	1.92e-11
67	CD70	CD70 molecule	10.95	4.11e-12	1.02e-09	3.3	1.14e-08	5.84e-07
68	CENPE	centromere protein E	10.85	1.11e-11	2.09e-09	9.4	2.1e-11	3.95e-09
69	FAM111B	family with sequence similarity 111, member B	10.78	4.33e-09	2.32e-07	8.03	1.36e-08	6.65e-07
70	NID1	nidogen 1	10.73	7.6e-14	6.11e-11	17.56	7.41e-15	1.23e-11
71	KIAA1524	KIAA1524	10.71	2.23e-10	2.2e-08	6.64	1.8e-09	1.35e-07
72	CENPH	centromere protein H	10.62	7.45e-09	3.62e-07	3.99	2.92e-06	5.14e-05
73	FAM49A	family with sequence similarity 49, member A	10.56	5.29e-12	1.22e-09	7.5	2.35e-11	4.29e-09
74	TENM3	teneurin transmembrane protein 3	10.46	5.51e-10	4.41e-08	9.37	9.18e-10	7.71e-08
75	CCNB1	cyclin B1	10.42	9.18e-14	6.94e-11	5.86	2.25e-12	7.42e-10
76	NUF2	NUF2, NDC80 kinetochore complex component	10.4	1.15e-11	2.16e-09	13.11	5.06e-12	1.33e-09
77	CENPF	centromere protein F	10.06	6.97e-13	2.62e-10	8.94	1.19e-12	4.57e-10
78	OIP5	Opa interacting protein 5	10.05	2.12e-11	3.45e-09	2.23	9.7e-06	0.0001
79	RAD51AP1	RAD51 associated protein 1	9.98	4.54e-10	3.82e-08	5.6	1.15e-08	5.89e-07
80	SPC24	SPC24, NDC80 kinetochore complex component	9.97	5.84e-11	7.77e-09	9.48	7.59e-11	1.12e-08
81	ATAD2	ATPase family, AAA domain containing 2	9.94	7.65e-12	1.59e-09	5.56	2.29e-10	2.67e-08
82	RPS2P46	ribosomal protein S2 pseudogene 46	9.91	4.44e-11	6.34e-09	3.49	3.71e-08	1.47e-06
83	DSCC1	DNA replication and sister chromatid cohesion 1	9.79	1.07e-09	7.29e-08	4.74	5.92e-08	2.15e-06
84	SKA1	spindle and kinetochore associated complex subunit 1	9.75	1.96e-11	3.25e-09	3.75	9.05e-09	4.81e-07
85	PRIM1	primase, DNA, polypeptide 1 (49kDa)	9.64	8.76e-12	1.72e-09	4.54	1.08e-09	8.72e-08
86	TICRR	TOPBP1-interacting checkpoint and replication regulator	9.62	7.56e-11	9.46e-09	4.36	1.54e-08	7.34e-07
87	HJURP	Holliday junction recognition protein	9.62	1.73e-11	2.97e-09	5.96	2.25e-10	2.65e-08
88	CEP55	centrosomal protein 55kDa	9.48	1.45e-11	2.58e-09	6.79	8.49e-11	1.23e-08
89	TK1	thymidine kinase 1, soluble	9.47	6.81e-13	2.6e-10	10.83	5.15e-13	2.37e-10
90	BLM	Bloom syndrome, RecQ helicase-like	9.34	1.32e-11	2.4e-09	4.23	1.94e-09	1.44e-07
91	BRCA1	breast cancer 1, early onset	9.29	3.28e-11	4.89e-09	3.9	1.39e-08	6.75e-07
92	VCAM1	vascular cell adhesion molecule 1	9.2	1.39e-13	8.97e-11	174.65	5.23e-18	1.92e-13
93	ANLN	anillin actin binding protein	9.05	5.34e-13	2.17e-10	3.83	1.3e-10	1.68e-08
94	CENPK	centromere protein K	9.05	1.12e-09	7.57e-08	3.8	5.58e-07	1.34e-05
95	TRIP13	thyroid hormone receptor interactor 13	9.03	2.67e-11	4.17e-09	7.18	1.2e-10	1.59e-08
96	DLGAP5	discs, large (Drosophila) homolog-associated protein 5	8.98	1.6e-10	1.74e-08	5.14	4.54e-09	2.79e-07
97	FAM72D	family with sequence similarity 72, member D; family with sequence similarity 72, member C	8.93	1.76e-09	1.1e-07	6.21	9.89e-09	5.19e-07
98	VEGFC	vascular endothelial growth factor C	8.93	2.01e-09	1.23e-07	11.28	6.95e-10	6.23e-08
99	HIST1H2AI	histone cluster 1, H2ai	8.92	7.82e-09	3.74e-07	2.51	0.0002	0.0014
100	KIF2C	kinesin family member 2C	8.9	7.16e-11	9.09e-09	5.53	1.23e-09	9.73e-08
101	TPX2	TPX2, microtubule-associated	8.81	2.97e-13	1.48e-10	5.31	6.9e-12	1.69e-09
102	CDC20	cell division cycle 20	8.79	1.29e-11	2.35e-09	4.32	1.49e-09	1.14e-07
103	NEK2	NIMA-related kinase 2	8.7	1.66e-10	1.78e-08	8.77	2.24e-10	2.65e-08
104	GINS2	GINS complex subunit 2 (Psf2 homolog)	8.69	6.62e-10	5.02e-08	9.34	4.15e-10	4.16e-08
105	CCNA2	cyclin A2	8.64	4.09e-11	5.93e-09	7.85	7.76e-11	1.14e-08
106	PLK1	polo-like kinase 1	8.57	1.24e-10	1.4e-08	7.8	2.2e-10	2.63e-08
107	TBX18	T-box 18	8.48	7.65e-12	1.59e-09	5.17	2.42e-10	2.8e-08
108	ARHGAP11A	Rho GTPase activating protein 11A	8.4	4.4e-10	3.75e-08	4.68	1.96e-08	8.91e-07
109	METTL7B	methyltransferase like 7B	8.32	1.06e-10	1.24e-08	8.44	9.95e-11	1.37e-08
110	TYMS	thymidylate synthetase	8.3	1.51e-13	9.36e-11	7.82	1.99e-13	1.24e-10
111	SLF1	SMC5-SMC6 complex localization factor 1	8.3	1.92e-08	7.77e-07	4.35	7.51e-07	1.71e-05
112	SGOL1	shugoshin-like 1 (S. pombe)	8.29	3.12e-11	4.7e-09	4.48	2.5e-09	1.75e-07
113	ZWILCH	zwilch kinetochore protein	8.24	5.54e-11	7.44e-09	5.74	4.82e-10	4.69e-08
114	UBE2C	ubiquitin-conjugating enzyme E2C	8.15	1.23e-11	2.26e-09	4.27	1.08e-09	8.72e-08
115	KIFC1	kinesin family member C1	8.13	5.94e-12	1.31e-09	3.89	8.52e-10	7.25e-08
116	DCAF12L1	DDB1 and CUL4 associated factor 12-like 1	8.13	1.18e-08	5.18e-07	3.76	1.76e-06	3.37e-05
117	STIL	SCL/TAL1 interrupting locus	7.99	5.24e-13	2.16e-10	4.53	1.94e-11	3.77e-09
118	CENPW	centromere protein W	7.96	1.04e-10	1.22e-08	3.77	1.59e-08	7.51e-07
119	HSD17B7P2	hydroxysteroid (17-beta) dehydrogenase 7 pseudogene 2	7.96	1.24e-10	1.4e-08	3.62	2.38e-08	1.04e-06
120	LOC344887	NmrA-like family domain containing 1 pseudogene	7.91	6.43e-10	4.94e-08	3.42	2.28e-07	6.47e-06
121	KIF23	kinesin family member 23	7.9	3.25e-12	8.55e-10	4.26	2.36e-10	2.75e-08
122	CCNE2	cyclin E2	7.89	6.17e-10	4.85e-08	2.88	7.47e-07	1.7e-05
123	CDC25C	cell division cycle 25C	7.87	1.04e-11	1.97e-09	4.86	2.53e-10	2.88e-08
124	ASF1B	anti-silencing function 1B histone chaperone	7.68	1.55e-09	9.91e-08	3.16	5e-07	1.22e-05
125	RNASEH2A	ribonuclease H2, subunit A	7.6	3.69e-10	3.25e-08	3.62	6.68e-08	2.35e-06
126	BVES	blood vessel epicardial substance	7.6	1.13e-10	1.3e-08	6.82	2.56e-10	2.91e-08
127	KIF15	kinesin family member 15	7.56	7.46e-09	3.63e-07	2.5	3.84e-05	0.0004
128	NCAPG2	non-SMC condensin II complex subunit G2	7.55	5.28e-13	2.16e-10	7.18	7.4e-13	3.19e-10
129	B4GALNT1	beta-1,4-N-acetyl-galactosaminyl transferase 1	7.5	5.17e-10	4.2e-08	3.27	3.23e-07	8.65e-06
130	KIF4B	kinesin family member 4B	7.47	4.38e-11	6.27e-09	3.89	2.9e-09	1.94e-07
131	KIF20B	kinesin family member 20B	7.46	1.46e-09	9.46e-08	5.88	8.14e-09	4.45e-07
132	CDT1	chromatin licensing and DNA replication factor 1	7.39	2.88e-09	1.64e-07	3.75	3.07e-07	8.35e-06
133	CDCA2	cell division cycle associated 2	7.39	7.73e-12	1.59e-09	5.75	3.01e-11	5.2e-09
134	SLC9A3R1	solute carrier family 9, subfamily A (NHE3, cation proton antiporter 3), member 3 regulator 1; microRNA 3615	7.32	1.78e-12	5.43e-10	3.47	4.49e-10	4.45e-08
135	ORC1	origin recognition complex subunit 1	7.15	1.17e-10	1.34e-08	3.92	1.18e-08	5.99e-07
136	PRC1	protein regulator of cytokinesis 1	7.11	9.8e-12	1.89e-09	4.82	1.48e-10	1.85e-08
137	TRPC4	transient receptor potential cation channel, subfamily C, member 4	7.1	2.2e-09	1.34e-07	5.59	1.54e-08	7.35e-07
138	ABCA12	ATP binding cassette subfamily A member 12	7.07	6.53e-11	8.5e-09	7.44	4.55e-11	7.3e-09
139	LMNB1	lamin B1	7.03	4.49e-13	1.97e-10	3.17	2.5e-10	2.86e-08
140	CCNB2	cyclin B2	6.91	1.97e-10	2.01e-08	2.95	3.64e-07	9.55e-06
141	C15orf48	chromosome 15 open reading frame 48; microRNA 147b	6.88	1.68e-07	4.55e-06	5.88	1.48e-07	4.52e-06
142	NEMP1	nuclear envelope integral membrane protein 1	6.82	1.03e-11	1.95e-09	3.88	5.89e-10	5.44e-08
143	IQGAP3	IQ motif containing GTPase activating protein 3	6.77	1.69e-10	1.8e-08	6.09	5.42e-10	5.15e-08
144	RAD51	RAD51 recombinase	6.73	5.75e-09	2.94e-07	2.01	0.0011	0.0072
145	CENPU	centromere protein U	6.69	2.92e-10	2.72e-08	3.65	2.06e-08	9.24e-07
146	EXOSC8	exosome component 8	6.69	6.49e-11	8.49e-09	2.31	3.99e-07	1.02e-05
147	HIST1H4L	histone cluster 1, H4l	6.62	1.55e-10	1.69e-08	4.51	3.23e-09	2.11e-07
148	NUDT16P1	nudix hydrolase 16 pseudogene 1	6.58	7.03e-10	5.23e-08	4.2	1.08e-08	5.59e-07
149	MNS1	meiosis-specific nuclear structural 1	6.57	8.65e-10	6.21e-08	3.1	3.85e-07	9.95e-06
150	BRIP1	BRCA1 interacting protein C-terminal helicase 1	6.55	8.6e-09	4.03e-07	4.55	1.04e-07	3.38e-06
151	CDH2	cadherin 2, type 1, N-cadherin (neuronal)	6.49	1.49e-10	1.64e-08	4.05	2.97e-09	1.98e-07
152	UBE2T	ubiquitin conjugating enzyme E2T	6.45	7.01e-11	8.95e-09	5.85	1.6e-10	1.98e-08
153	RAD54L	RAD54-like (S. cerevisiae)	6.43	1.65e-10	1.78e-08	3.57	2.4e-08	1.04e-06
154	ORC6	origin recognition complex subunit 6	6.37	9.9e-11	1.18e-08	5.27	2.8e-10	3.11e-08
155	SNAR-E	small ILF3/NF90-associated RNA E	6.36	4.22e-05	0.0005	4.62	0.0004	0.0035
156	SPARC	secreted protein, acidic, cysteine-rich (osteonectin)	6.36	1.46e-07	4.06e-06	26.13	3.12e-10	3.36e-08
157	MIR891A	microRNA 891a	6.32	9.91e-08	2.97e-06	4.72	2e-06	3.77e-05
158	MYBL2	v-myb avian myeloblastosis viral oncogene homolog-like 2	6.28	1.94e-12	5.68e-10	3.26	3.54e-10	3.72e-08
159	CCDC18	coiled-coil domain containing 18	6.27	2.15e-09	1.31e-07	2.59	1.89e-06	3.59e-05
160	HAUS8	HAUS augmin like complex subunit 8	6.26	2.59e-10	2.5e-08	2.48	1.19e-06	2.46e-05
161	ZWINT	ZW10 interacting kinetochore protein	6.24	1.74e-09	1.09e-07	4.58	1.48e-08	7.08e-07
162	GTSE1	G-2 and S-phase expressed 1	6.21	1.39e-07	3.91e-06	3.3	1.31e-05	0.0002
163	PRR11	proline rich 11	6.21	2.15e-12	6.05e-10	5.35	6.45e-12	1.6e-09
164	AURKB	aurora kinase B	6.2	3.18e-11	4.78e-09	3.88	6.5e-10	5.87e-08
165	MSC	musculin	6.17	1.69e-10	1.8e-08	7.26	8.46e-11	1.23e-08
166	COL6A1	collagen, type VI, alpha 1	6.12	1.12e-10	1.3e-08	3.19	3.23e-08	1.32e-06
167	CAMK1D	calcium/calmodulin-dependent protein kinase ID	6.1	4.65e-10	3.9e-08	3.02	1.89e-07	5.55e-06
168	CDC45	cell division cycle 45	6.09	5.12e-11	7.09e-09	2.98	1.95e-08	8.89e-07
169	ZNF215	zinc finger protein 215	6.07	2.41e-10	2.35e-08	4.55	1.98e-09	1.45e-07
170	C5orf34	chromosome 5 open reading frame 34	6.06	1.03e-09	7.1e-08	4.19	7.84e-09	4.31e-07
171	C1orf186	chromosome 1 open reading frame 186	6.05	1.03e-10	1.22e-08	12.31	2.17e-12	7.25e-10
172	STC2	stanniocalcin 2	6.05	2.75e-09	1.59e-07	6.81	1.89e-09	1.41e-07
173	EME1	essential meiotic structure-specific endonuclease 1	6.05	6.22e-10	4.85e-08	2.63	7.44e-07	1.7e-05
174	KNTC1	kinetochore associated 1	6.01	2.62e-09	1.52e-07	3.89	5.04e-08	1.89e-06
175	CENPQ	centromere protein Q	6.01	8.13e-12	1.63e-09	2.87	3.23e-09	2.11e-07
176	SLC16A4	solute carrier family 16, member 4	6	1.31e-08	5.68e-07	29.94	1.93e-11	3.77e-09
177	SASS6	SAS-6 centriolar assembly protein	6	2.45e-11	3.91e-09	2.69	2.14e-08	9.53e-07
178	PLXDC2	plexin domain containing 2	5.99	9.86e-10	6.83e-08	25.99	3.17e-13	1.74e-10
179	FANCD2	Fanconi anemia complementation group D2	5.97	9.26e-10	6.53e-08	2.13	3.89e-05	0.0004
180	ESCO2	establishment of sister chromatid cohesion N-acetyltransferase 2	5.96	2.08e-11	3.4e-09	4.03	4.55e-10	4.5e-08
181	HIST2H3A	histone cluster 2, H3a; histone cluster 2, H3c	5.94	1.86e-10	1.92e-08	3.65	6.86e-09	3.87e-07
182	L3MBTL4	l(3)mbt-like 4 (Drosophila)	5.93	2.06e-10	2.07e-08	7.86	4.02e-11	6.63e-09
183	POLA1	polymerase (DNA directed), alpha 1, catalytic subunit	5.93	1.06e-09	7.29e-08	4.12	2.55e-08	1.09e-06
184	MAD2L1	MAD2 mitotic arrest deficient-like 1 (yeast)	5.91	5.14e-12	1.19e-09	5.63	7.58e-12	1.79e-09
185	HELLS	helicase, lymphoid-specific	5.86	2.48e-09	1.46e-07	4.26	2.22e-08	9.84e-07
186	SUV39H2	suppressor of variegation 3-9 homolog 2 (Drosophila)	5.76	1.09e-09	7.41e-08	5.16	2.58e-09	1.79e-07
187	E2F7	E2F transcription factor 7	5.74	1.06e-08	4.78e-07	4.76	3.95e-08	1.55e-06
188	FOXM1	forkhead box M1	5.72	1.67e-10	1.79e-08	4.42	8.22e-10	7.06e-08
189	POLR3G	polymerase (RNA) III (DNA directed) polypeptide G (32kD)	5.71	2.43e-10	2.37e-08	4.82	9.28e-10	7.76e-08
190	CHAF1A	chromatin assembly factor 1, subunit A (p150)	5.7	6e-12	1.32e-09	2.27	7.24e-08	2.53e-06
191	AURKA	aurora kinase A	5.67	2.66e-11	4.17e-09	4.13	2.23e-10	2.64e-08
192	TIMD4	T-cell immunoglobulin and mucin domain containing 4	5.65	3.7e-09	2.04e-07	2.17	1.32e-05	0.0002
193	DSN1	DSN1 homolog, MIS12 kinetochore complex component	5.61	6.52e-10	4.96e-08	3.17	1.14e-07	3.65e-06
194	DMGDH	dimethylglycine dehydrogenase	5.58	9.63e-10	6.72e-08	6.1	5.53e-10	5.22e-08
195	CENPN	centromere protein N	5.58	6.04e-12	1.32e-09	4.64	2.52e-11	4.56e-09
196	CCNF	cyclin F	5.5	2.16e-09	1.31e-07	3.18	3.48e-07	9.24e-06
197	LOC730102	quinone oxidoreductase-like protein 2 pseudogene	5.45	5.07e-09	2.65e-07	10	9.62e-11	1.34e-08
198	CA12	carbonic anhydrase XII	5.45	2.19e-08	8.59e-07	4.59	2.17e-08	9.64e-07
199	SERPINE1	serpin peptidase inhibitor, clade E (nexin, plasminogen activator inhibitor type 1), member 1	5.39	2.54e-11	4.04e-09	9.55	6.89e-13	3.02e-10
200	PLK4	polo-like kinase 4	5.34	4.28e-10	3.65e-08	3.45	1.28e-08	6.34e-07
201	MARCH3	membrane associated ring finger 3	5.31	1.95e-09	1.2e-07	2.67	1.25e-06	2.56e-05
202	GMNN	geminin, DNA replication inhibitor	5.3	6.72e-10	5.06e-08	2.72	1.86e-07	5.48e-06
203	MELK	maternal embryonic leucine zipper kinase	5.21	7.71e-12	1.59e-09	2.69	2.03e-09	1.48e-07
204	GLI3	GLI family zinc finger 3	5.17	1.08e-08	4.84e-07	3.47	2.85e-07	7.85e-06
205	CADPS2	Ca++-dependent secretion activator 2	5.16	8.96e-08	2.74e-06	5.72	3.41e-08	1.38e-06
206	GPC6	glypican 6	5.16	5.15e-11	7.11e-09	2.98	4.35e-09	2.68e-07
207	CIT	citron rho-interacting serine/threonine kinase; microRNA 1178	5.13	5.46e-11	7.37e-09	3.13	2.65e-09	1.82e-07
208	BIRC3	baculoviral IAP repeat containing 3	5.11	1.25e-09	8.28e-08	8.06	4.41e-11	7.11e-09
209	TMTC1	transmembrane and tetratricopeptide repeat containing 1	5.11	1.27e-09	8.43e-08	7.11	1.56e-10	1.93e-08
210	SMC4	structural maintenance of chromosomes 4	5.1	7.59e-11	9.48e-09	3.46	1.21e-09	9.62e-08
211	RRM2	ribonucleotide reductase M2	5.03	5.36e-11	7.31e-09	2.58	2.99e-08	1.24e-06
212	POP1	POP1 homolog, ribonuclease P/MRP subunit	5.03	4.15e-11	5.99e-09	2.64	2.15e-08	9.54e-07
213	MRM1	mitochondrial rRNA methyltransferase 1	4.91	3.1e-07	7.54e-06	2.03	0.0005	0.0037
214	CDCA7	cell division cycle associated 7	4.86	7.94e-11	9.82e-09	2.35	1.41e-07	4.33e-06
215	HAVCR1	hepatitis A virus cellular receptor 1	4.86	1.34e-10	1.49e-08	3.13	4e-09	2.51e-07
216	IGFN1	immunoglobulin-like and fibronectin type III domain containing 1	4.85	7.65e-09	3.68e-07	14.89	1.8e-11	3.6e-09
217	SCARNA9L	small Cajal body-specific RNA 9-like	4.84	6.98e-07	1.49e-05	3.99	3.03e-06	5.31e-05
218	RBL1	retinoblastoma-like 1	4.8	7.06e-10	5.24e-08	3.02	6.2e-08	2.22e-06
219	ESPL1	extra spindle pole bodies like 1, separase	4.8	4.91e-09	2.59e-07	3.2	1.33e-07	4.14e-06
220	MASTL	microtubule associated serine/threonine kinase-like	4.77	1.72e-09	1.08e-07	3.32	2.24e-08	9.91e-07
221	DEPDC1B	DEP domain containing 1B	4.76	7.23e-11	9.15e-09	2.42	5.95e-08	2.15e-06
222	HIST2H2AB	histone cluster 2, H2ab	4.75	1.62e-07	4.4e-06	2.87	1.17e-05	0.0002
223	PRAMEF18	PRAME family member 18; PRAME family member 22	4.75	3.06e-05	0.0004	3.87	0.0003	0.0028
224	C1orf112	chromosome 1 open reading frame 112	4.73	4.58e-09	2.45e-07	3.43	3.91e-08	1.53e-06
225	FANCA	Fanconi anemia complementation group A	4.69	1.31e-09	8.65e-08	3.24	2.36e-08	1.03e-06
226	CDKN3	cyclin-dependent kinase inhibitor 3	4.65	8.38e-09	3.94e-07	2.78	7.33e-07	1.68e-05
227	MCM2	minichromosome maintenance complex component 2	4.63	3.41e-11	5.05e-09	3.39	4.9e-10	4.73e-08
228	DBF4	DBF4 zinc finger	4.61	9.15e-10	6.46e-08	3.31	1.62e-08	7.61e-07
229	VTRNA1-3	vault RNA 1-3	4.6	4.86e-08	1.65e-06	2.52	6.12e-06	9.49e-05
230	MCTP2	multiple C2 domains, transmembrane 2	4.57	1.17e-08	5.16e-07	4.37	1.96e-08	8.91e-07
231	POPDC3	popeye domain containing 3	4.56	4.2e-09	2.26e-07	6.1	6.45e-10	5.85e-08
232	LRRK1	leucine-rich repeat kinase 1	4.56	2.49e-09	1.46e-07	4.83	1.91e-09	1.42e-07
233	LDLR	low density lipoprotein receptor	4.53	2.14e-10	2.13e-08	4.03	5.67e-10	5.28e-08
234	MCM6	minichromosome maintenance complex component 6	4.52	8.6e-10	6.19e-08	2.43	4.9e-07	1.2e-05
235	MCM8	minichromosome maintenance 8 homologous recombination repair factor	4.52	5e-09	2.63e-07	2.52	1.23e-06	2.52e-05
236	COCH	cochlin	4.49	6.42e-10	4.94e-08	2.44	2.82e-07	7.77e-06
237	INTS2	integrator complex subunit 2	4.47	4.27e-08	1.49e-06	3.33	3.52e-07	9.32e-06
238	WDHD1	WD repeat and HMG-box DNA binding protein 1	4.43	3.89e-10	3.39e-08	2.61	3.84e-08	1.51e-06
239	PHGDH	phosphoglycerate dehydrogenase	4.43	1.09e-09	7.41e-08	2.34	9.26e-07	2.01e-05
240	MMS22L	MMS22-like, DNA repair protein	4.42	1.17e-08	5.16e-07	2.94	3.22e-07	8.64e-06
241	NUP155	nucleoporin 155kDa	4.42	7.25e-11	9.16e-09	2.2	1.84e-07	5.41e-06
242	NDC1	NDC1 transmembrane nucleoporin	4.36	6.11e-11	8.06e-09	2.88	2.71e-09	1.85e-07
243	NCAPD2	non-SMC condensin I complex subunit D2	4.34	3.05e-10	2.82e-08	2.66	2.61e-08	1.11e-06
244	DHRS13	dehydrogenase/reductase (SDR family) member 13	4.3	9.77e-07	1.98e-05	2.17	0.0004	0.0034
245	PARPBP	PARP1 binding protein	4.29	3.74e-08	1.33e-06	3.68	1.25e-07	3.95e-06
246	BCCIP	BRCA2 and CDKN1A interacting protein	4.24	8.75e-09	4.09e-07	3.69	3.41e-08	1.38e-06
247	GPSM2	G-protein signaling modulator 2	4.23	1.08e-10	1.26e-08	3.02	2.54e-09	1.77e-07
248	GEN1	GEN1 Holliday junction 5 flap endonuclease	4.22	5.22e-09	2.73e-07	2.12	7.33e-06	0.0001
249	XRCC4	X-ray repair complementing defective repair in Chinese hamster cells 4	4.2	5.06e-10	4.13e-08	2.09	5.42e-07	1.3e-05
250	CENPA	centromere protein A	4.19	1.78e-09	1.11e-07	2.32	6.53e-07	1.53e-05
251	ASPH	aspartate beta-hydroxylase	4.18	3.35e-11	4.98e-09	3.08	5.82e-10	5.4e-08
252	MSC-AS1	MSC antisense RNA 1	4.17	1.17e-06	2.31e-05	4.76	4.59e-07	1.14e-05
253	KIF18A	kinesin family member 18A	4.17	2.7e-08	1.02e-06	2.86	9.17e-07	1.99e-05
254	RFC4	replication factor C subunit 4	4.16	1.95e-11	3.25e-09	2.84	8.27e-10	7.06e-08
255	C3	complement component 3	4.13	3.55e-10	3.13e-08	13.3	3.07e-13	1.71e-10
256	HMGCS1	3-hydroxy-3-methylglutaryl-CoA synthase 1 (soluble)	4.13	1.6e-08	6.71e-07	2.41	2.88e-06	5.09e-05
257	PAK6	p21 protein (Cdc42/Rac)-activated kinase 6; BUB1 mitotic checkpoint serine/threonine kinase B	4.12	2.27e-09	1.37e-07	2.32	9.19e-07	2e-05
258	IDI1	isopentenyl-diphosphate delta isomerase 1	4.06	4.25e-08	1.48e-06	3.71	1.29e-07	4.03e-06
259	EZH2	enhancer of zeste 2 polycomb repressive complex 2 subunit	4.06	1.31e-09	8.65e-08	2.11	5.95e-07	1.41e-05
260	CP	ceruloplasmin (ferroxidase)	4.03	1.41e-07	3.96e-06	4.12	4.88e-08	1.84e-06
261	TCOF1	Treacher Collins-Franceschetti syndrome 1	4.02	4.44e-10	3.76e-08	3.81	6.99e-10	6.24e-08
262	GINS4	GINS complex subunit 4 (Sld5 homolog)	4.01	2.47e-08	9.49e-07	3.94	1.24e-08	6.19e-07
263	RFC5	replication factor C subunit 5	4	3.84e-10	3.35e-08	3.14	3.46e-09	2.23e-07
264	FABP6	fatty acid binding protein 6, ileal	3.96	7.38e-07	1.56e-05	2.22	0.0002	0.0021
265	SGOL2	shugoshin-like 2 (S. pombe)	3.95	5.88e-07	1.29e-05	2.07	0.0002	0.0018
266	PRKDC	protein kinase, DNA-activated, catalytic polypeptide	3.95	9.3e-10	6.55e-08	2.33	1.24e-07	3.92e-06
267	USP1	ubiquitin specific peptidase 1	3.91	4.55e-10	3.83e-08	2	7.74e-07	1.74e-05
268	OSBPL1A	oxysterol binding protein-like 1A	3.89	8.33e-09	3.94e-07	3.58	2.69e-08	1.14e-06
269	LRP8	LDL receptor related protein 8	3.88	7.03e-10	5.23e-08	3.95	5.63e-10	5.27e-08
270	LYRM7	LYR motif containing 7	3.85	9.87e-07	2e-05	2.45	2.81e-05	0.0003
271	PRIM2	primase, DNA, polypeptide 2 (58kDa)	3.85	4.69e-09	2.5e-07	2.56	2.59e-07	7.21e-06
272	MZT1	mitotic spindle organizing protein 1	3.83	1.67e-10	1.79e-08	2.57	1.26e-08	6.26e-07
273	MRC2	mannose receptor, C type 2	3.82	1.22e-07	3.52e-06	4.23	8.09e-08	2.78e-06
274	TAF5	TAF5 RNA polymerase II, TATA box binding protein (TBP)-associated factor, 100kDa	3.8	3.86e-08	1.37e-06	2.71	1.01e-06	2.16e-05
275	CKS1B	CDC28 protein kinase regulatory subunit 1B	3.77	1.47e-10	1.63e-08	3.58	2.84e-10	3.13e-08
276	CKAP2	cytoskeleton associated protein 2	3.77	1.8e-10	1.88e-08	2.01	2.57e-07	7.16e-06
277	SQLE	squalene epoxidase	3.74	8.35e-09	3.94e-07	2.11	1.98e-06	3.73e-05
278	MGAT5	mannosyl (alpha-1,6-)-glycoprotein beta-1,6-N-acetyl-glucosaminyltransferase	3.74	1.18e-08	5.2e-07	2.7	3.37e-07	8.98e-06
279	ZGRF1	zinc finger, GRF-type containing 1	3.72	9.89e-09	4.52e-07	2.28	2.07e-06	3.88e-05
280	MCM4	minichromosome maintenance complex component 4	3.69	4.69e-10	3.92e-08	2.48	2.05e-08	9.21e-07
281	TIMELESS	timeless circadian clock	3.69	7.33e-10	5.41e-08	2.79	1.15e-08	5.86e-07
282	TRAP1	TNF receptor-associated protein 1	3.69	6.27e-10	4.87e-08	2.63	2.26e-08	9.97e-07
283	NUP107	nucleoporin 107kDa	3.69	2.44e-07	6.24e-06	2.74	1.7e-06	3.29e-05
284	LYAR	Ly1 antibody reactive	3.67	1.06e-07	3.12e-06	5.94	2.87e-09	1.93e-07
285	ZNF280C	zinc finger protein 280C	3.67	2.76e-10	2.62e-08	2.14	1.32e-07	4.12e-06
286	SYTL3	synaptotagmin-like 3	3.66	5.58e-07	1.24e-05	4.2	4.2e-07	1.07e-05
287	TMEM255A	transmembrane protein 255A	3.63	7.7e-08	2.41e-06	3.54	1.5e-07	4.57e-06
288	SNCA	synuclein alpha	3.62	4.29e-09	2.3e-07	6.22	8.74e-11	1.25e-08
289	DHRS3	dehydrogenase/reductase (SDR family) member 3	3.61	1.43e-06	2.74e-05	11.29	9.32e-10	7.78e-08
290	ANP32E	acidic nuclear phosphoprotein 32 family member E	3.6	2.09e-10	2.09e-08	3.67	1.53e-10	1.9e-08
291	LINC01036	long intergenic non-protein coding RNA 1036	3.58	7.59e-07	1.59e-05	3.72	4.46e-07	1.12e-05
292	FANCB	Fanconi anemia complementation group B	3.58	4.32e-07	1e-05	3.9	1.38e-07	4.25e-06
293	HIST2H4B	histone cluster 2, H4b; histone cluster 2, H4a	3.58	2.36e-09	1.41e-07	2.93	1.25e-08	6.23e-07
294	RFC2	replication factor C subunit 2	3.56	1.86e-10	1.92e-08	2.43	1.56e-08	7.4e-07
295	AFF3	AF4/FMR2 family, member 3	3.56	4.78e-09	2.53e-07	7.21	2.97e-11	5.17e-09
296	GPR180	G protein-coupled receptor 180	3.54	8.38e-09	3.94e-07	2.52	1.56e-07	4.71e-06
297	CDC42EP4	CDC42 effector protein (Rho GTPase binding) 4	3.53	2.84e-10	2.68e-08	2.6	8.82e-09	4.74e-07
298	DARS2	aspartyl-tRNA synthetase 2, mitochondrial	3.52	9.04e-10	6.39e-08	3.52	1.01e-09	8.27e-08
299	NUP85	nucleoporin 85kDa	3.52	4.89e-09	2.58e-07	2.47	1.04e-07	3.38e-06
300	OMA1	OMA1 zinc metallopeptidase; Dab, reelin signal transducer, homolog 1 (Drosophila)	3.51	9.67e-10	6.74e-08	3.04	3.37e-09	2.19e-07
301	ARNTL2	aryl hydrocarbon receptor nuclear translocator-like 2	3.51	2.54e-08	9.7e-07	2.2	4.88e-06	7.87e-05
302	CENPL	centromere protein L	3.51	2.46e-07	6.27e-06	2.72	1.28e-05	0.0002
303	UHRF1	ubiquitin-like with PHD and ring finger domains 1	3.5	4.8e-08	1.64e-06	2.16	3.99e-06	6.64e-05
304	DHODH	dihydroorotate dehydrogenase (quinone)	3.49	2.62e-07	6.58e-06	3.92	2.99e-08	1.24e-06
305	PTPRD	protein tyrosine phosphatase, receptor type, D	3.49	7.83e-07	1.64e-05	4.36	1.61e-07	4.83e-06
306	DCLRE1A	DNA cross-link repair 1A	3.47	1.14e-07	3.32e-06	3.22	2.96e-07	8.11e-06
307	HRSP12	heat-responsive protein 12	3.47	1.79e-06	3.28e-05	3.26	8.52e-06	0.0001
308	ERCC8	excision repair cross-complementation group 8	3.46	7.29e-08	2.31e-06	2.24	1.88e-05	0.0002
309	UTP15	UTP15, U3 small nucleolar ribonucleoprotein, homolog (S. cerevisiae)	3.45	1.53e-07	4.22e-06	2.24	2.25e-05	0.0003
310	E2F1	E2F transcription factor 1	3.43	1.03e-07	3.06e-06	3.44	4.65e-07	1.15e-05
311	DNA2	DNA replication helicase/nuclease 2	3.41	5.67e-07	1.26e-05	2.4	2.17e-05	0.0003
312	CRLF3	cytokine receptor-like factor 3	3.39	1.86e-08	7.59e-07	2.22	1.19e-06	2.46e-05
313	CFB	complement factor B	3.39	2.72e-06	4.63e-05	4.91	1.64e-07	4.9e-06
314	LOC102724642	anaphase-promoting complex subunit 1-like	3.39	1.3e-05	0.0002	3.35	2.81e-05	0.0003
315	TIPIN	TIMELESS interacting protein	3.39	1.12e-07	3.28e-06	2.89	8.3e-07	1.84e-05
316	STRA13	stimulated by retinoic acid 13	3.33	1.6e-07	4.37e-06	2.47	3.27e-06	5.65e-05
317	SLC25A32	solute carrier family 25 (mitochondrial folate carrier), member 32	3.33	9.13e-08	2.79e-06	2.81	4.69e-07	1.16e-05
318	ARG2	arginase 2	3.31	2.54e-09	1.48e-07	2.22	4.84e-07	1.19e-05
319	NUP37	nucleoporin 37kDa	3.31	2.5e-08	9.57e-07	2.26	1.38e-06	2.79e-05
320	XPOT	exportin, tRNA	3.3	4.13e-09	2.23e-07	3.24	3.18e-09	2.09e-07
321	DTYMK	deoxythymidylate kinase	3.29	1.17e-08	5.17e-07	2.22	5.92e-07	1.41e-05
322	FEN1	flap structure-specific endonuclease 1; fatty acid desaturase 2	3.27	7.83e-08	2.45e-06	2.85	3.12e-07	8.43e-06
323	UQCRHL	ubiquinol-cytochrome c reductase hinge protein like	3.26	6.7e-07	1.44e-05	2.21	4.59e-05	0.0005
324	NUP205	nucleoporin 205kDa	3.26	2.91e-10	2.72e-08	3.21	3.31e-10	3.55e-08
325	DKC1	dyskeratosis congenita 1, dyskerin	3.24	2.73e-09	1.58e-07	2.39	5.53e-08	2.03e-06
326	RPIA	ribose 5-phosphate isomerase A	3.23	4.71e-06	7.27e-05	3.15	8.9e-06	0.0001
327	XRCC2	X-ray repair complementing defective repair in Chinese hamster cells 2	3.22	6.37e-09	3.17e-07	3.59	2.88e-09	1.94e-07
328	INCENP	inner centromere protein	3.2	3.28e-09	1.83e-07	3.68	9.05e-10	7.63e-08
329	KPNA2	karyopherin alpha 2 (RAG cohort 1, importin alpha 1)	3.2	1.51e-08	6.37e-07	3.3	1.22e-08	6.16e-07
330	GSG2	germ cell associated 2 (haspin)	3.18	2.5e-08	9.57e-07	2.95	1.75e-07	5.2e-06
331	RBM27	RNA binding motif protein 27	3.18	2.01e-08	8.05e-07	2.08	1.04e-06	2.21e-05
332	UCHL5	ubiquitin C-terminal hydrolase L5	3.17	5.67e-10	4.51e-08	2.76	2.63e-09	1.81e-07
333	ADAP2	ArfGAP with dual PH domains 2	3.17	2.98e-07	7.32e-06	4.1	2.75e-08	1.16e-06
334	FARSB	phenylalanyl-tRNA synthetase beta subunit	3.16	7.36e-09	3.6e-07	2.13	6.2e-07	1.46e-05
335	COLGALT1	collagen beta(1-O)galactosyltransferase 1	3.15	6.12e-09	3.06e-07	3.18	7.95e-09	4.36e-07
336	CACHD1	cache domain containing 1	3.14	5.86e-06	8.72e-05	3.14	6.08e-06	9.46e-05
337	C2CD2	C2 calcium-dependent domain containing 2	3.13	8.7e-10	6.23e-08	2.15	5.98e-08	2.16e-06
338	NOLC1	nucleolar and coiled-body phosphoprotein 1	3.11	6.16e-09	3.08e-07	3.29	2.29e-09	1.64e-07
339	SLC25A19	solute carrier family 25 (mitochondrial thiamine pyrophosphate carrier), member 19	3.11	1.59e-07	4.35e-06	3.4	3.57e-08	1.43e-06
340	TOPBP1	topoisomerase (DNA) II binding protein 1	3.1	1.88e-09	1.17e-07	2.2	5.93e-08	2.15e-06
341	FASN	fatty acid synthase	3.1	1.42e-07	3.99e-06	2.66	5.31e-07	1.28e-05
342	NUPR1	nuclear protein 1, transcriptional regulator	3.1	1.01e-09	6.93e-08	2.58	8.86e-09	4.75e-07
343	NFIX	nuclear factor I/X (CCAAT-binding transcription factor)	3.09	1.93e-07	5.1e-06	3.93	3.38e-08	1.37e-06
344	DDX39A	DEAD (Asp-Glu-Ala-Asp) box polypeptide 39A	3.07	1.25e-08	5.46e-07	2.57	8.61e-08	2.94e-06
345	CKS2	CDC28 protein kinase regulatory subunit 2	3.05	2.74e-08	1.03e-06	2.22	6.4e-07	1.5e-05
346	GEMIN5	gem nuclear organelle associated protein 5	3.05	1.45e-08	6.13e-07	2.87	2.95e-08	1.23e-06
347	MTHFD2	methylenetetrahydrofolate dehydrogenase (NADP+ dependent) 2, methenyltetrahydrofolate cyclohydrolase	3.04	4.86e-09	2.57e-07	2.34	6.19e-08	2.22e-06
348	DSC2	desmocollin 2	3.04	2.85e-07	7.07e-06	8.95	2.34e-10	2.73e-08
349	ERCC6L	excision repair cross-complementation group 6-like	3.01	9.07e-08	2.77e-06	2.38	2.42e-06	4.41e-05
350	POT1	protection of telomeres 1	3	5.25e-07	1.18e-05	2.19	2.64e-05	0.0003
351	VANGL2	VANGL planar cell polarity protein 2	2.99	8.72e-08	2.68e-06	4.77	3.16e-09	2.08e-07
352	HPRT1	hypoxanthine phosphoribosyltransferase 1	2.98	5.12e-10	4.17e-08	2.69	1.95e-09	1.44e-07
353	HSD17B14	hydroxysteroid (17-beta) dehydrogenase 14	2.98	1.88e-05	0.0002	2.3	0.0002	0.0014
354	LARS	leucyl-tRNA synthetase	2.96	3.68e-09	2.03e-07	2.35	3.45e-08	1.39e-06
355	RECQL	RecQ helicase-like	2.94	5.89e-10	4.67e-08	2.51	3.21e-09	2.1e-07
356	SCD	stearoyl-CoA desaturase (delta-9-desaturase)	2.93	3.66e-09	2.02e-07	2.46	3.33e-08	1.36e-06
357	LIG1	ligase I, DNA, ATP-dependent	2.93	5.25e-08	1.77e-06	2.39	8.14e-07	1.81e-05
358	SNORA50C	small nucleolar RNA, H/ACA box 50C; small nucleolar RNA host gene 25	2.93	0.0002	0.0021	3.11	0.0003	0.0028
359	SPATA5	spermatogenesis associated 5	2.91	1.78e-06	3.27e-05	3.21	1.06e-06	2.24e-05
360	FAM64A	family with sequence similarity 64, member A	2.91	4.98e-06	7.6e-05	3.24	2.69e-06	4.81e-05
361	SCML2	sex comb on midleg-like 2 (Drosophila)	2.91	2.35e-06	4.09e-05	3.31	1.1e-06	2.31e-05
362	CNRIP1	cannabinoid receptor interacting protein 1	2.9	2.01e-06	3.61e-05	3.09	2.89e-07	7.95e-06
363	APOBEC3D	apolipoprotein B mRNA editing enzyme, catalytic polypeptide-like 3D	2.9	7.52e-08	2.37e-06	3.67	5.69e-09	3.32e-07
364	TMEM97	transmembrane protein 97	2.89	8.87e-09	4.14e-07	2.23	2.27e-07	6.42e-06
365	RASSF4	Ras association (RalGDS/AF-6) domain family member 4	2.89	1.01e-05	0.0001	2.53	2.58e-05	0.0003
366	SCML1	sex comb on midleg-like 1 (Drosophila)	2.88	3.69e-06	5.95e-05	2.17	0.0002	0.0016
367	PIK3AP1	phosphoinositide-3-kinase adaptor protein 1	2.88	1.46e-06	2.78e-05	7.97	6.2e-10	5.69e-08
368	PSAT1	phosphoserine aminotransferase 1	2.87	9.67e-09	4.45e-07	2.01	7.98e-07	1.78e-05
369	JMJD6	jumonji domain containing 6	2.87	8.11e-08	2.52e-06	5.98	1.63e-10	2e-08
370	MVD	mevalonate (diphospho) decarboxylase	2.87	2.33e-08	9.04e-07	2.27	8.19e-07	1.82e-05
371	SCFD2	sec1 family domain containing 2	2.87	1.42e-07	3.99e-06	2.53	5.95e-07	1.41e-05
372	BTC	betacellulin	2.87	8.97e-06	0.0001	2.07	0.0002	0.0018
373	CSE1L	CSE1 chromosome segregation 1-like (yeast)	2.86	3.74e-09	2.06e-07	2.76	4.06e-09	2.55e-07
374	ENG	endoglin	2.85	3.15e-07	7.64e-06	38.09	3.4e-13	1.78e-10
375	SHOX2	short stature homeobox 2	2.85	2.41e-07	6.17e-06	5.17	2.52e-09	1.77e-07
376	CDCA3	cell division cycle associated 3	2.84	7.84e-08	2.45e-06	2.17	1.96e-06	3.7e-05
377	METTL2A	methyltransferase like 2A	2.83	3.44e-08	1.24e-06	2.04	1.73e-06	3.32e-05
378	DDX18	DEAD (Asp-Glu-Ala-Asp) box polypeptide 18	2.82	2.46e-08	9.47e-07	2.25	2.97e-07	8.12e-06
379	UBE2O	ubiquitin-conjugating enzyme E2O	2.81	1.31e-07	3.72e-06	3.56	3.2e-08	1.31e-06
380	CXCL8	chemokine (C-X-C motif) ligand 8	2.81	1.87e-05	0.0002	9.2	2.39e-09	1.7e-07
381	STK26	serine/threonine protein kinase 26	2.81	1.96e-09	1.21e-07	2.41	1.04e-08	5.39e-07
382	NCAPD3	non-SMC condensin II complex subunit D3	2.81	2.51e-08	9.59e-07	3.14	1.37e-08	6.66e-07
383	SKA2	spindle and kinetochore associated complex subunit 2	2.81	1.81e-09	1.13e-07	2.2	5.23e-08	1.93e-06
384	FAM72A	family with sequence similarity 72, member A	2.8	1.09e-07	3.2e-06	2.18	5.21e-07	1.26e-05
385	FIGNL1	fidgetin-like 1	2.78	2.02e-09	1.24e-07	2.07	1.21e-07	3.84e-06
386	NSDHL	NAD(P) dependent steroid dehydrogenase-like	2.77	3.14e-09	1.76e-07	2.46	1.39e-08	6.74e-07
387	CWF19L1	CWF19-like 1, cell cycle control (S. pombe)	2.76	1.03e-05	0.0001	2.66	6.7e-06	0.0001
388	MRPS23	mitochondrial ribosomal protein S23	2.74	2.49e-08	9.55e-07	3.3	6.67e-09	3.79e-07
389	HIST1H1B	histone cluster 1, H1b	2.74	7.18e-07	1.52e-05	2.31	3.94e-06	6.58e-05
390	TUBD1	tubulin, delta 1	2.74	6.83e-06	9.9e-05	2.04	0.0002	0.0015
391	MRGBP	MRG/MORF4L binding protein	2.73	6.03e-05	0.0006	2.72	0.0002	0.0014
392	MTFR1	mitochondrial fission regulator 1	2.72	3.35e-09	1.86e-07	2.06	8.97e-08	3.03e-06
393	NUDT21	nudix hydrolase 21	2.72	2.07e-08	8.24e-07	2.29	2.75e-07	7.61e-06
394	INTS7	integrator complex subunit 7	2.72	4.76e-09	2.53e-07	3.01	1.65e-09	1.24e-07
395	SLC9A9	solute carrier family 9, subfamily A (NHE9, cation proton antiporter 9), member 9	2.71	3.8e-06	6.08e-05	2.11	0.0002	0.0021
396	INHBA	inhibin beta A	2.71	1.11e-05	0.0001	19.61	5.46e-11	8.47e-09
397	DHX37	DEAH (Asp-Glu-Ala-His) box polypeptide 37	2.71	5.55e-06	8.34e-05	2.83	8.07e-06	0.0001
398	SAA1	serum amyloid A1	2.71	1.99e-06	3.58e-05	28.72	1.72e-12	6.15e-10
399	LINC01296	long intergenic non-protein coding RNA 1296; double homeobox A pseudogene 10	2.7	3.23e-05	0.0004	10.54	1.89e-09	1.41e-07
400	STAT1	signal transducer and activator of transcription 1	2.7	4e-08	1.41e-06	4.78	2.44e-10	2.81e-08
401	ENPP1	ectonucleotide pyrophosphatase/phosphodiesterase 1	2.69	1.43e-05	0.0002	3.68	3.88e-06	6.5e-05
402	HSP90AB3P	heat shock protein 90kDa alpha (cytosolic), class B member 3, pseudogene	2.69	1.42e-05	0.0002	3.18	6.06e-06	9.43e-05
403	PYCR1	pyrroline-5-carboxylate reductase 1	2.69	3.37e-08	1.22e-06	2.6	5.2e-08	1.92e-06
404	HTATIP2	HIV-1 Tat interactive protein 2	2.69	1.65e-09	1.04e-07	3.07	4.05e-10	4.1e-08
405	RFWD3	ring finger and WD repeat domain 3	2.69	1.32e-08	5.71e-07	2.31	8.15e-08	2.79e-06
406	ALYREF	Aly/REF export factor	2.67	1.56e-07	4.28e-06	2.55	4.29e-07	1.08e-05
407	SNORA74A	small nucleolar RNA, H/ACA box 74A	2.67	1.12e-05	0.0001	3.69	2.72e-07	7.53e-06
408	KIAA0100	KIAA0100	2.67	3.36e-09	1.86e-07	2.27	2.64e-08	1.12e-06
409	PAPD5	PAP associated domain containing 5	2.67	9.9e-07	2e-05	5.68	1.62e-09	1.23e-07
410	MGST1	microsomal glutathione S-transferase 1	2.66	7.86e-08	2.46e-06	3.59	5.63e-09	3.29e-07
411	NOP16	NOP16 nucleolar protein	2.66	4.2e-06	6.61e-05	2.3	7.29e-06	0.0001
412	ARHGAP11B	Rho GTPase activating protein 11B	2.66	2.2e-05	0.0003	3.61	1.85e-07	5.44e-06
413	RMI1	RecQ mediated genome instability 1	2.66	4.77e-08	1.63e-06	2.18	1.29e-06	2.64e-05
414	ZAK	sterile alpha motif and leucine zipper containing kinase AZK	2.65	1.31e-08	5.66e-07	3.72	3.36e-10	3.59e-08
415	ANK2	ankyrin 2, neuronal	2.63	3.95e-08	1.39e-06	3.4	2.12e-09	1.54e-07
416	RHBDL2	rhomboid, veinlet-like 2 (Drosophila)	2.63	3.18e-05	0.0004	3.38	4.62e-06	7.53e-05
417	POLE2	polymerase (DNA directed), epsilon 2, accessory subunit	2.62	0.0001	0.001	2.6	0.0002	0.002
418	NOL11	nucleolar protein 11	2.62	7.19e-09	3.54e-07	3.18	8.61e-10	7.31e-08
419	EPT1	ethanolaminephosphotransferase 1	2.61	1.7e-06	3.13e-05	2.39	4.32e-06	7.11e-05
420	ZMYM1	zinc finger, MYM-type 1	2.61	4.45e-06	6.93e-05	2.5	1.31e-05	0.0002
421	WDR17	WD repeat domain 17	2.61	4.18e-05	0.0005	2.92	7.78e-06	0.0001
422	KCNT2	potassium channel, sodium activated subfamily T, member 2	2.6	8.43e-05	0.0008	4.21	3.36e-06	5.8e-05
423	ECT2	epithelial cell transforming 2	2.6	1.03e-08	4.67e-07	2.08	2.2e-07	6.25e-06
424	NUDCD1	NudC domain containing 1	2.59	3.69e-09	2.04e-07	2	1.04e-07	3.38e-06
425	TOMM70A	translocase of outer mitochondrial membrane 70 homolog A (S. cerevisiae)	2.58	3.44e-08	1.24e-06	2.58	3.99e-08	1.56e-06
426	XPO1	exportin 1	2.58	7.87e-08	2.46e-06	2.09	7.81e-07	1.75e-05
427	CDHR1	cadherin-related family member 1	2.56	3.08e-06	5.12e-05	4.42	2.49e-08	1.07e-06
428	PLK2	polo-like kinase 2	2.55	3.37e-07	8.11e-06	2.08	7.77e-06	0.0001
429	GOLT1B	golgi transport 1B	2.54	1.96e-08	7.9e-07	2.72	8.85e-09	4.75e-07
430	SUV39H1	suppressor of variegation 3-9 homolog 1 (Drosophila)	2.54	3.27e-07	7.9e-06	2.07	3.71e-06	6.28e-05
431	RPP40	ribonuclease P/MRP 40kDa subunit	2.53	2.02e-06	3.62e-05	2.69	2.37e-06	4.33e-05
432	BNC1	basonuclin 1	2.53	6.14e-06	9.07e-05	2.83	7.2e-06	0.0001
433	NDUFAF2	NADH dehydrogenase (ubiquinone) complex I, assembly factor 2	2.52	1.28e-07	3.66e-06	2.36	4.95e-07	1.21e-05
434	UAP1	UDP-N-acetylglucosamine pyrophosphorylase 1	2.52	4.78e-07	1.09e-05	4.21	4.09e-09	2.55e-07
435	ARMC1	armadillo repeat containing 1	2.52	9.74e-08	2.93e-06	2.27	5.14e-07	1.25e-05
436	KIF21A	kinesin family member 21A	2.52	8.15e-08	2.53e-06	2.87	2.27e-08	1e-06
437	COIL	coilin	2.51	1.14e-05	0.0002	3.2	3.03e-07	8.25e-06
438	MORC4	MORC family CW-type zinc finger 4	2.51	2.77e-08	1.04e-06	3.53	4.53e-10	4.49e-08
439	PHTF2	putative homeodomain transcription factor 2	2.51	5.69e-07	1.26e-05	2.02	7.11e-06	0.0001
440	NSUN2	NOP2/Sun RNA methyltransferase family, member 2	2.5	2.08e-08	8.28e-07	2.59	1.98e-08	8.98e-07
441	WDR3	WD repeat domain 3	2.5	5.81e-09	2.94e-07	2.71	2.28e-09	1.64e-07
442	LOC101930105	zinc finger protein 839-like	2.49	7.09e-06	0.0001	4.21	1.21e-07	3.84e-06
443	TAF1A	TATA box binding protein (TBP)-associated factor, RNA polymerase I, A, 48kDa	2.48	0.0003	0.0024	3.46	4.81e-06	7.78e-05
444	RRM1	ribonucleotide reductase M1	2.48	7.25e-08	2.3e-06	3.17	9.19e-09	4.88e-07
445	GMPS	guanine monophosphate synthase	2.48	1.64e-08	6.8e-07	2.17	9.06e-08	3.05e-06
446	CASC10	cancer susceptibility candidate 10	2.47	1.24e-05	0.0002	2.35	3.41e-05	0.0004
447	ZNF711	zinc finger protein 711	2.46	6.99e-07	1.49e-05	2.55	4.81e-07	1.19e-05
448	ODC1	ornithine decarboxylase 1	2.46	6.9e-08	2.21e-06	2.05	8.11e-07	1.81e-05
449	PDIA5	protein disulfide isomerase family A, member 5	2.45	2.72e-07	6.8e-06	3.52	1.13e-08	5.79e-07
450	PUS7L	pseudouridylate synthase 7-like	2.45	2.05e-05	0.0003	3.7	9.62e-10	7.97e-08
451	MRTO4	MRT4 homolog, ribosome maturation factor	2.45	1.16e-07	3.36e-06	2.3	1.58e-07	4.75e-06
452	NUDT5	nudix hydrolase 5	2.45	6.13e-08	2.01e-06	2.71	1.09e-08	5.62e-07
453	ADCY7	adenylate cyclase 7	2.44	1.24e-07	3.55e-06	3.05	8.96e-09	4.77e-07
454	TUBG1	tubulin, gamma 1	2.44	5.99e-07	1.31e-05	2.3	1.51e-06	2.98e-05
455	ACACA	acetyl-CoA carboxylase alpha	2.44	5.19e-07	1.17e-05	2.16	2.59e-06	4.66e-05
456	NSFP1	N-ethylmaleimide-sensitive factor pseudogene 1; N-ethylmaleimide-sensitive factor	2.43	1.12e-06	2.24e-05	2.7	2.86e-07	7.87e-06
457	DDX21	DEAD (Asp-Glu-Ala-Asp) box helicase 21	2.42	1.47e-08	6.21e-07	2.53	7.7e-09	4.25e-07
458	MAP1B	microtubule associated protein 1B	2.42	1.87e-07	4.98e-06	3.08	1.42e-08	6.87e-07
459	CDCA5	cell division cycle associated 5	2.42	1.55e-07	4.25e-06	2.03	1.81e-06	3.46e-05
460	PNPT1	polyribonucleotide nucleotidyltransferase 1	2.42	1.67e-07	4.51e-06	2.03	1.97e-06	3.71e-05
461	MRPL3	mitochondrial ribosomal protein L3	2.41	8.82e-09	4.12e-07	2.42	6.82e-09	3.86e-07
462	BUB3	BUB3 mitotic checkpoint protein	2.41	1.29e-08	5.6e-07	2.04	1.07e-07	3.47e-06
463	TMEM54	transmembrane protein 54	2.4	1.51e-07	4.18e-06	2.01	3.63e-06	6.16e-05
464	TPRKB	TP53RK binding protein	2.39	2.63e-06	4.51e-05	2.1	1.52e-05	0.0002
465	ABCG2	ATP binding cassette subfamily G member 2 (Junior blood group)	2.39	9.8e-06	0.0001	3.03	9.41e-07	2.03e-05
466	FUT11	fucosyltransferase 11 (alpha (1,3) fucosyltransferase)	2.39	4.75e-07	1.08e-05	2.02	7.05e-06	0.0001
467	TBC1D8B	TBC1 domain family, member 8B (with GRAM domain)	2.38	9.36e-08	2.84e-06	3.63	1e-09	8.24e-08
468	LIN9	lin-9 DREAM MuvB core complex component	2.38	8.91e-08	2.73e-06	2.47	1.08e-07	3.49e-06
469	DHCR7	7-dehydrocholesterol reductase	2.37	7.79e-08	2.44e-06	3.26	3.12e-09	2.06e-07
470	CCDC34	coiled-coil domain containing 34	2.36	0.0001	0.0011	2.82	2.34e-05	0.0003
471	TTI1	TELO2 interacting protein 1	2.36	1.05e-05	0.0001	2.04	2.13e-05	0.0003
472	C5orf30	chromosome 5 open reading frame 30	2.36	3.32e-07	7.99e-06	2.11	1.5e-06	2.96e-05
473	UTP20	UTP20 small subunit (SSU) processome component	2.36	1.37e-07	3.86e-06	2.63	3.59e-08	1.43e-06
474	PSMC5	proteasome 26S subunit, ATPase 5	2.35	1.54e-08	6.47e-07	3.21	5.57e-10	5.22e-08
475	HSPD1	heat shock 60kDa protein 1 (chaperonin)	2.35	4.17e-08	1.46e-06	2.69	8.92e-09	4.76e-07
476	HEATR1	HEAT repeat containing 1	2.35	3.11e-08	1.14e-06	3.23	7.47e-10	6.58e-08
477	LOX	lysyl oxidase	2.34	1.68e-06	3.11e-05	4.91	2.52e-09	1.77e-07
478	RBM28	RNA binding motif protein 28	2.34	8.66e-05	0.0008	2.67	2.79e-05	0.0003
479	FAM104A	family with sequence similarity 104, member A	2.34	1.69e-05	0.0002	2.41	6.37e-06	9.8e-05
480	UMPS	uridine monophosphate synthetase	2.33	1.25e-07	3.58e-06	2.06	7.05e-07	1.62e-05
481	ABHD10	abhydrolase domain containing 10	2.33	4.65e-09	2.48e-07	2.76	8.25e-10	7.06e-08
482	TFB2M	transcription factor B2, mitochondrial	2.32	1.53e-07	4.22e-06	3.4	2.19e-09	1.58e-07
483	UTP14A	UTP14A small subunit (SSU) processome component	2.32	0.0002	0.0017	2.08	0.0005	0.0037
484	NLE1	notchless homolog 1 (Drosophila)	2.31	6.56e-06	9.57e-05	2.05	2.71e-05	0.0003
485	PTRH2	peptidyl-tRNA hydrolase 2	2.31	1.44e-07	4.02e-06	3.07	5.51e-09	3.23e-07
486	TSPAN18	tetraspanin 18	2.31	2.86e-05	0.0003	13.4	2.22e-10	2.64e-08
487	C18orf54	chromosome 18 open reading frame 54	2.31	5.77e-07	1.27e-05	2.65	9.46e-08	3.15e-06
488	EPRS	glutamyl-prolyl-tRNA synthetase	2.28	7.37e-09	3.6e-07	2.61	1.18e-09	9.45e-08
489	LBR	lamin B receptor	2.27	2.17e-08	8.52e-07	2.06	8.63e-08	2.94e-06
490	ASUN	asunder spermatogenesis regulator	2.26	1.11e-07	3.25e-06	2.53	2.51e-08	1.08e-06
491	C12orf45	chromosome 12 open reading frame 45	2.25	1.52e-07	4.19e-06	2.98	5.92e-09	3.43e-07
492	LINC01037	long intergenic non-protein coding RNA 1037	2.25	2.42e-06	4.2e-05	2.25	4.36e-06	7.16e-05
493	NIP7	NIP7, nucleolar pre-rRNA processing protein	2.25	1.87e-06	3.4e-05	2.15	1.46e-06	2.9e-05
494	TM4SF18	transmembrane 4 L six family member 18	2.24	0.0005	0.0038	18.1	1.21e-09	9.62e-08
495	B3GNTL1	UDP-GlcNAc:betaGal beta-1,3-N-acetylglucosaminyltransferase-like 1	2.24	2.04e-06	3.65e-05	6.79	1.4e-10	1.78e-08
496	MCMBP	minichromosome maintenance complex binding protein	2.23	1.54e-08	6.47e-07	2.06	5.14e-08	1.91e-06
497	FAM208B	family with sequence similarity 208, member B	2.23	1.17e-08	5.17e-07	2.1	2.12e-08	9.48e-07
498	SP2-AS1	SP2 antisense RNA 1	2.22	8.35e-07	1.73e-05	2.41	3.52e-07	9.31e-06
499	ALDOC	aldolase C, fructose-bisphosphate	2.22	3.95e-05	0.0004	2.35	2.23e-05	0.0003
500	TTF2	transcription termination factor, RNA polymerase II	2.21	4.66e-06	7.21e-05	3.42	4.2e-05	0.0005
501	DNM1	dynamin 1	2.21	3.78e-07	8.89e-06	2.32	8.79e-08	2.98e-06
502	BRI3BP	BRI3 binding protein; TNF and HNRNPL related immunoregulatory long non-coding RNA	2.21	5.41e-08	1.81e-06	2.03	8.94e-08	3.02e-06
503	RBBP5	retinoblastoma binding protein 5	2.21	5.85e-09	2.95e-07	2.67	4.72e-10	4.61e-08
504	DDX46	DEAD (Asp-Glu-Ala-Asp) box polypeptide 46	2.2	1.6e-08	6.68e-07	2.13	3.03e-08	1.25e-06
505	WDR75	WD repeat domain 75	2.19	1.52e-06	2.88e-05	2	5.1e-06	8.16e-05
506	CCT5	chaperonin containing TCP1, subunit 5 (epsilon)	2.19	1.29e-07	3.68e-06	2.02	4.35e-07	1.1e-05
507	FASTKD3	FAST kinase domains 3	2.18	3.51e-05	0.0004	2.28	3.35e-05	0.0004
508	BZW2	basic leucine zipper and W2 domains 2	2.17	1.48e-07	4.11e-06	2.04	6.93e-07	1.6e-05
509	URB2	URB2 ribosome biogenesis 2 homolog (S. cerevisiae)	2.17	1.9e-05	0.0002	2.8	8.23e-07	1.83e-05
510	TARS2	threonyl-tRNA synthetase 2, mitochondrial (putative)	2.16	2.56e-05	0.0003	2.33	4.86e-06	7.84e-05
511	BAG2	BCL2-associated athanogene 2	2.16	1.72e-06	3.18e-05	2.26	6.82e-07	1.58e-05
512	GPR45	G protein-coupled receptor 45	2.16	9.17e-05	0.0009	2.09	0.0002	0.0015
513	PSMB3	proteasome subunit beta 3	2.15	6.4e-07	1.39e-05	2.17	5.65e-07	1.35e-05
514	VTRNA2-1	vault RNA 2-1	2.15	1.64e-05	0.0002	2.81	6.32e-07	1.48e-05
515	CCNE1	cyclin E1	2.15	1.28e-05	0.0002	2.93	4.44e-07	1.11e-05
516	BNIP3	BCL2/adenovirus E1B 19kDa interacting protein 3	2.15	5.44e-06	8.2e-05	2.8	2.11e-07	6.05e-06
517	U2SURP	U2 snRNP-associated SURP domain containing; PAQR9 antisense RNA 1	2.15	2.8e-07	6.95e-06	2.02	3.08e-07	8.36e-06
518	NOC3L	NOC3-like DNA replication regulator	2.15	0.0001	0.0011	3.29	6.32e-07	1.48e-05
519	TMEM92	transmembrane protein 92	2.15	9.17e-06	0.0001	5.58	3.01e-10	3.29e-08
520	GFPT2	glutamine-fructose-6-phosphate transaminase 2	2.12	0.0004	0.0034	3.62	2.03e-06	3.81e-05
521	KIAA0101	KIAA0101	2.12	0.0008	0.0059	2.51	6.69e-07	1.56e-05
522	PREX2	phosphatidylinositol-3,4,5-trisphosphate-dependent Rac exchange factor 2	2.12	0.0001	0.0012	2.73	2.65e-05	0.0003
523	RNF213	ring finger protein 213	2.11	2.32e-06	4.06e-05	2.39	5.18e-07	1.26e-05
524	MLKL	mixed lineage kinase domain-like	2.11	3.86e-06	6.15e-05	2.1	3.98e-06	6.63e-05
525	SF3B3	splicing factor 3b subunit 3	2.11	1.1e-07	3.23e-06	2.45	1.65e-08	7.7e-07
526	METTL23	methyltransferase like 23	2.11	1.26e-06	2.46e-05	2.95	1.9e-08	8.7e-07
527	H2AFZ	H2A histone family, member Z	2.1	7.63e-08	2.4e-06	2.01	1.66e-07	4.95e-06
528	ACLY	ATP citrate lyase	2.1	2.02e-08	8.07e-07	2.27	1.24e-08	6.19e-07
529	LRRC59	leucine rich repeat containing 59	2.1	7.47e-08	2.36e-06	2.2	3.36e-08	1.37e-06
530	MET	MET proto-oncogene, receptor tyrosine kinase	2.08	9.27e-08	2.82e-06	2.35	1.27e-08	6.29e-07
531	ICT1	immature colon carcinoma transcript 1	2.07	2.87e-07	7.11e-06	2.36	1.05e-07	3.41e-06
532	EEA1	early endosome antigen 1	2.07	6.48e-06	9.47e-05	2.68	1.54e-07	4.66e-06
533	KIF2A	kinesin heavy chain member 2A	2.06	9.17e-07	1.87e-05	2.02	9.77e-07	2.1e-05
534	HACD4	3-hydroxyacyl-CoA dehydratase 4	2.06	2.19e-06	3.86e-05	3.52	5.55e-09	3.26e-07
535	CCDC47	coiled-coil domain containing 47	2.06	3.1e-08	1.14e-06	2.16	2.12e-08	9.49e-07
536	PLCE1	phospholipase C, epsilon 1	2.06	6.6e-06	9.62e-05	3.28	4.81e-08	1.82e-06
537	PFDN2	prefoldin subunit 2	2.06	5.51e-07	1.23e-05	2.81	1.68e-08	7.83e-07
538	CACYBP	calcyclin binding protein	2.06	8.49e-08	2.62e-06	3.02	6.71e-10	6.02e-08
539	ETF1	eukaryotic translation termination factor 1	2.06	4.29e-07	9.93e-06	2.04	3.13e-07	8.44e-06
540	LMAN1	lectin, mannose-binding, 1	2.05	1.35e-07	3.83e-06	2.15	5.69e-08	2.08e-06
541	HLTF	helicase-like transcription factor	2.05	4.23e-06	6.65e-05	2.36	1.16e-06	2.43e-05
542	FKBP14	FK506 binding protein 14	2.05	2.18e-05	0.0003	2.11	5.06e-06	8.1e-05
543	FAM98A	family with sequence similarity 98, member A	2.05	7.33e-08	2.32e-06	2.23	1.33e-08	6.52e-07
544	RAB27B	RAB27B, member RAS oncogene family	2.05	0.0008	0.0057	2.14	0.0002	0.002
545	CMC2	C-x(9)-C motif containing 2	2.04	8.71e-07	1.8e-05	2.57	4.61e-08	1.75e-06
546	PPAT	phosphoribosyl pyrophosphate amidotransferase	2.03	2.63e-07	6.59e-06	4.14	9.39e-11	1.32e-08
547	PSMD11	proteasome 26S subunit, non-ATPase 11	2.02	1.47e-06	2.79e-05	2.49	5.94e-08	2.15e-06
548	TMCC1-AS1	TMCC1 antisense RNA 1 (head to head)	2.02	4.43e-05	0.0005	2.94	2.04e-07	5.86e-06
549	NDUFAB1	NADH dehydrogenase (ubiquinone) 1, alpha/beta subcomplex, 1, 8kDa	2.02	2.41e-05	0.0003	2.48	3.15e-06	5.49e-05
550	DUS2	dihydrouridine synthase 2	2.02	8.98e-07	1.84e-05	2	1.11e-06	2.33e-05
551	COA6	cytochrome c oxidase assembly factor 6	2.02	6.2e-05	0.0006	2.67	7.55e-07	1.71e-05
552	KLHL12	kelch-like family member 12	2.01	1.4e-05	0.0002	2.41	2.09e-06	3.91e-05
553	SLC39A11	solute carrier family 39, member 11	2.01	2.66e-05	0.0003	2.98	1.56e-07	4.73e-06
554	DDIAS	DNA damage-induced apoptosis suppressor	2	5.21e-06	7.88e-05	2.21	8.24e-07	1.83e-05
555	PAICS	phosphoribosylaminoimidazole carboxylase, phosphoribosylaminoimidazole succinocarboxamide synthetase	2	4.99e-07	1.13e-05	2.76	5.95e-09	3.44e-07
556	LRRC75B	leucine rich repeat containing 75B	-2	1.07e-05	0.0001	-2.7	3.13e-07	8.44e-06
557	FBLN1	fibulin 1	-2	3.62e-06	5.84e-05	-2.78	6.78e-08	2.38e-06
558	ZNF582-AS1	ZNF582 antisense RNA 1 (head to head); zinc finger protein 583	-2	1.85e-06	3.38e-05	-2.1	1.06e-06	2.24e-05
559	PAIP2B	poly(A) binding protein interacting protein 2B	-2	8.47e-05	0.0008	-2.35	4.58e-05	0.0005
560	KIAA1456	KIAA1456	-2	6.79e-05	0.0007	-3.26	3.07e-07	8.34e-06
561	TRPM4	transient receptor potential cation channel, subfamily M, member 4	-2	1.31e-06	2.55e-05	-2.18	2.46e-07	6.9e-06
562	SRSF8	serine/arginine-rich splicing factor 8	-2.01	2.98e-05	0.0003	-2.19	1.2e-05	0.0002
563	GPR27	G protein-coupled receptor 27	-2.01	0.0004	0.0031	-2.33	2.42e-05	0.0003
564	TBC1D13	TBC1 domain family, member 13	-2.01	4.07e-07	9.5e-06	-7.09	3.35e-12	9.68e-10
565	ARHGEF10L	Rho guanine nucleotide exchange factor 10 like	-2.02	4.75e-06	7.32e-05	-2.71	1.14e-07	3.64e-06
566	ZBED3	zinc finger, BED-type containing 3	-2.02	7.75e-05	0.0008	-3.38	5.24e-07	1.27e-05
567	PDE9A	phosphodiesterase 9A	-2.02	0.0001	0.001	-3.13	5e-07	1.22e-05
568	PPP1R13B	protein phosphatase 1, regulatory subunit 13B	-2.02	1.03e-06	2.06e-05	-3.09	4.09e-09	2.55e-07
569	MIB1	mindbomb E3 ubiquitin protein ligase 1	-2.02	3.53e-06	5.72e-05	-2.75	9.85e-08	3.25e-06
570	TBC1D3G	TBC1 domain family, member 3G; TBC1 domain family, member 3H; TBC1 domain family, member 3C; TBC1 domain family, member 3I; TBC1 domain family, member 3B; TBC1 domain family, member 3F	-2.02	2.22e-05	0.0003	-2.36	3.81e-06	6.41e-05
571	FAM160A1	family with sequence similarity 160, member A1	-2.02	5.64e-05	0.0006	-2.34	0.0001	0.001
572	PILRB	paired immunoglobin-like type 2 receptor beta; STAG3L5P-PVRIG2P-PILRB readthrough; stromal antigen 3-like 5 pseudogene	-2.02	0.0003	0.0022	-2.5	3.85e-05	0.0004
573	EFCAB6	EF-hand calcium binding domain 6	-2.03	4.01e-06	6.35e-05	-2.38	3.95e-07	1.01e-05
574	ABL1	ABL proto-oncogene 1, non-receptor tyrosine kinase	-2.03	2.95e-07	7.27e-06	-2.51	9.24e-09	4.89e-07
575	PLD3	phospholipase D family, member 3	-2.03	5.8e-07	1.28e-05	-2.33	9.81e-08	3.24e-06
576	DAPK3	death-associated protein kinase 3	-2.03	1.81e-05	0.0002	-2.23	1.77e-06	3.4e-05
577	HOXB9	homeobox B9	-2.03	6.14e-06	9.08e-05	-2.42	5.86e-07	1.39e-05
578	RASAL1	RAS protein activator like 1 (GAP1 like)	-2.03	2.67e-07	6.7e-06	-3.51	1.25e-10	1.63e-08
579	PCDHB3	protocadherin beta 3	-2.04	4.74e-06	7.3e-05	-2.25	2.12e-06	3.94e-05
580	MAPK8IP3	mitogen-activated protein kinase 8 interacting protein 3	-2.04	0.0002	0.0016	-2.2	3.48e-05	0.0004
581	CYYR1	cysteine/tyrosine-rich 1	-2.04	1.76e-06	3.24e-05	-2.02	2.4e-06	4.38e-05
582	SLC6A20	solute carrier family 6 (proline IMINO transporter), member 20	-2.05	0.0002	0.0014	-2.13	4.44e-05	0.0005
583	ZNF135	zinc finger protein 135	-2.05	5.37e-05	0.0006	-2.33	9.06e-06	0.0001
584	ZMAT1	zinc finger, matrin-type 1	-2.05	0.0001	0.001	-3.06	1.2e-06	2.47e-05
585	ZNF439	zinc finger protein 439	-2.05	4.18e-05	0.0005	-2.36	1.93e-05	0.0002
586	TBC1D3B	TBC1 domain family, member 3B; chemokine (C-C motif) ligand 3 pseudogene 1	-2.06	5.92e-05	0.0006	-2.24	1.82e-05	0.0002
587	PRUNE2	prune homolog 2 (Drosophila)	-2.06	2e-06	3.59e-05	-2.86	3.36e-08	1.37e-06
588	DAB2IP	DAB2 interacting protein	-2.06	6.39e-05	0.0006	-2.78	2.5e-06	4.54e-05
589	MFAP2	microfibrillar associated protein 2	-2.06	5.62e-05	0.0006	-2.08	5.23e-05	0.0006
590	SNORD116-18	small nucleolar RNA, C/D box 116-18	-2.06	2.46e-05	0.0003	-2.23	1.1e-05	0.0002
591	EFCAB13	EF-hand calcium binding domain 13	-2.06	9.3e-05	0.0009	-7.58	7.84e-09	4.31e-07
592	ALAD	aminolevulinate dehydratase	-2.06	4.01e-06	6.35e-05	-2.11	3.57e-06	6.08e-05
593	ASAP3	ArfGAP with SH3 domain, ankyrin repeat and PH domain 3	-2.07	9.07e-07	1.86e-05	-2.02	2.17e-06	4.02e-05
594	ANG	angiogenin, ribonuclease, RNase A family, 5; ribonuclease, RNase A family, 4	-2.07	6.65e-05	0.0007	-2.52	9.33e-06	0.0001
595	SMAD4	SMAD family member 4	-2.07	0.0001	0.0013	-2.3	3.35e-05	0.0004
596	KCP	kielin/chordin-like protein	-2.07	9.83e-05	0.0009	-3.09	2.65e-06	4.75e-05
597	SDR42E1	short chain dehydrogenase/reductase family 42E, member 1	-2.08	1.11e-05	0.0001	-2.53	1.44e-06	2.88e-05
598	C15orf52	chromosome 15 open reading frame 52	-2.08	9.6e-07	1.95e-05	-2.46	1.64e-07	4.9e-06
599	LINC01123	long intergenic non-protein coding RNA 1123	-2.09	9.86e-06	0.0001	-3.21	1.11e-07	3.56e-06
600	SRR	serine racemase	-2.09	8.71e-06	0.0001	-3.13	5.21e-08	1.93e-06
601	ABTB1	ankyrin repeat and BTB (POZ) domain containing 1	-2.09	8.9e-06	0.0001	-2.06	4.75e-06	7.7e-05
602	ABHD6	abhydrolase domain containing 6	-2.09	6.42e-07	1.39e-05	-2.49	6.52e-08	2.31e-06
603	SIPA1L1	signal-induced proliferation-associated 1 like 1	-2.09	7.32e-06	0.0001	-4.01	4.19e-09	2.61e-07
604	GCH1	GTP cyclohydrolase 1	-2.09	9.63e-06	0.0001	-2.96	1.77e-07	5.25e-06
605	ULK2	unc-51 like autophagy activating kinase 2	-2.1	2.9e-06	4.87e-05	-2.35	3.57e-07	9.41e-06
606	LURAP1	leucine rich adaptor protein 1	-2.1	1.39e-06	2.67e-05	-2.11	1.39e-06	2.8e-05
607	GABRP	gamma-aminobutyric acid (GABA) A receptor, pi	-2.1	4.67e-06	7.22e-05	-2.22	2.16e-06	4.02e-05
608	KCNH1	potassium channel, voltage gated eag related subfamily H, member 1	-2.1	2.81e-05	0.0003	-10.92	3.82e-11	6.4e-09
609	TINF2	TERF1 (TRF1)-interacting nuclear factor 2	-2.11	1.2e-05	0.0002	-2.48	1.97e-06	3.71e-05
610	LRFN4	leucine rich repeat and fibronectin type III domain containing 4	-2.11	1.67e-05	0.0002	-2.32	2.18e-06	4.04e-05
611	CYP4V2	cytochrome P450, family 4, subfamily V, polypeptide 2; kallikrein B1	-2.11	2.45e-06	4.25e-05	-2.68	1.82e-07	5.37e-06
612	TMEM117	transmembrane protein 117	-2.12	1.12e-05	0.0001	-2.16	9.82e-06	0.0001
613	STAG3L2	stromal antigen 3-like 2 (pseudogene)	-2.12	4.75e-06	7.32e-05	-2.52	7.33e-07	1.68e-05
614	BBOF1	basal body orientation factor 1	-2.12	7.55e-07	1.59e-05	-2.27	3.88e-07	1e-05
615	ZKSCAN7	zinc finger with KRAB and SCAN domains 7	-2.12	9.77e-07	1.98e-05	-2.12	1.03e-06	2.2e-05
616	HIPK2	homeodomain interacting protein kinase 2	-2.12	2.46e-08	9.48e-07	-2.13	3.14e-08	1.29e-06
617	MIRLET7BHG	MIRLET7B host gene	-2.13	7.36e-05	0.0007	-2.37	2.28e-05	0.0003
618	SLC2A6	solute carrier family 2 (facilitated glucose transporter), member 6	-2.13	4.34e-07	1e-05	-3.04	1e-08	5.26e-07
619	ST6GALNAC6	ST6 (alpha-N-acetyl-neuraminyl-2,3-beta-galactosyl-1,3)-N-acetylgalactosaminide alpha-2,6-sialyltransferase 6	-2.13	1.07e-06	2.13e-05	-2.9	2.26e-08	9.97e-07
620	FA2H	fatty acid 2-hydroxylase	-2.13	1.85e-06	3.38e-05	-4.08	3.3e-09	2.14e-07
621	LRRC8A	leucine rich repeat containing 8 family, member A	-2.14	9.24e-08	2.82e-06	-2.04	1.26e-07	3.97e-06
622	PLEKHA4	pleckstrin homology domain containing, family A (phosphoinositide binding specific) member 4	-2.14	1.3e-05	0.0002	-2.35	3.18e-06	5.52e-05
623	JMY	junction mediating and regulatory protein, p53 cofactor	-2.14	2.55e-05	0.0003	-2.46	8.69e-06	0.0001
624	SNN	stannin	-2.14	2e-07	5.27e-06	-2.68	1.07e-08	5.56e-07
625	LINC01433	long intergenic non-protein coding RNA 1433	-2.14	0.0008	0.0054	-2.3	0.0002	0.0017
626	ZNF502	zinc finger protein 502	-2.14	1.94e-05	0.0002	-3.31	2.48e-07	6.93e-06
627	SLC6A13	solute carrier family 6 (neurotransmitter transporter), member 13	-2.15	5.26e-06	7.96e-05	-2.72	3.01e-07	8.22e-06
628	DNAH10OS	dynein, axonemal, heavy chain 10 opposite strand	-2.15	8.07e-05	0.0008	-2.06	8.2e-05	0.0008
629	TCN2	transcobalamin II	-2.15	1.79e-06	3.28e-05	-3.51	8.44e-09	4.58e-07
630	GOLGA8B	golgin A8 family, member B; golgin A8 family, member A	-2.16	3.46e-06	5.64e-05	-4.03	6.18e-09	3.55e-07
631	ABCD4	ATP binding cassette subfamily D member 4	-2.16	2.87e-06	4.83e-05	-3.03	4.97e-08	1.87e-06
632	CDON	cell adhesion associated, oncogene regulated	-2.16	1.24e-06	2.43e-05	-3.17	8.23e-08	2.82e-06
633	SNORD109B	small nucleolar RNA, C/D box 109B; small nucleolar RNA, C/D box 109A	-2.16	0.0001	0.0013	-3.81	2.4e-07	6.76e-06
634	GBP1	guanylate binding protein 1, interferon-inducible	-2.17	3.99e-06	6.33e-05	-2.61	6.9e-07	1.59e-05
635	MAGEH1	MAGE family member H1	-2.17	1.37e-06	2.64e-05	-3.05	1.39e-08	6.74e-07
636	SEMA6D	sema domain, transmembrane domain (TM), and cytoplasmic domain, (semaphorin) 6D	-2.17	2.47e-06	4.27e-05	-3.1	1.52e-08	7.25e-07
637	PMEPA1	prostate transmembrane protein, androgen induced 1	-2.17	3.75e-07	8.86e-06	-3.87	1.48e-09	1.13e-07
638	IER5L	immediate early response 5-like	-2.17	5.92e-05	0.0006	-2.62	6.74e-06	0.0001
639	SLC37A1	solute carrier family 37 (glucose-6-phosphate transporter), member 1	-2.17	3.82e-05	0.0004	-2.59	5.22e-06	8.31e-05
640	TESK1	testis-specific kinase 1; microRNA 4667	-2.17	2.1e-06	3.74e-05	-2.34	3.97e-06	6.62e-05
641	TBC1D3B	TBC1 domain family, member 3B; TBC1 domain family, member 3H; TBC1 domain family, member 3I; TBC1 domain family, member 3F; chemokine (C-C motif) ligand 3 pseudogene 1; TBC1 domain family, member 3G	-2.17	7.6e-06	0.0001	-2.33	1.71e-06	3.29e-05
642	ARHGEF35	Rho guanine nucleotide exchange factor 35	-2.17	6.94e-05	0.0007	-7.45	2.6e-09	1.8e-07
643	ZNF84	zinc finger protein 84	-2.18	0.0003	0.0021	-2.03	0.0002	0.0016
644	COBL	cordon-bleu WH2 repeat protein	-2.18	0.0002	0.0019	-2.54	9.4e-05	0.0009
645	OSBPL10	oxysterol binding protein-like 10	-2.18	0.0002	0.0015	-2.38	9.73e-05	0.001
646	UBL3	ubiquitin-like 3	-2.18	2.54e-05	0.0003	-2.34	3.55e-06	6.05e-05
647	GOLGA8A	golgin A8 family, member A	-2.18	8.29e-06	0.0001	-4.05	2.29e-08	1.01e-06
648	PDE4D	phosphodiesterase 4D, cAMP-specific	-2.18	3.59e-07	8.52e-06	-2.04	1.13e-06	2.36e-05
649	TRIB2	tribbles pseudokinase 2	-2.19	5.96e-06	8.85e-05	-2.33	4.17e-06	6.89e-05
650	SPATA13	spermatogenesis associated 13	-2.19	7.51e-07	1.58e-05	-2.3	2.25e-06	4.16e-05
651	ATP11A	ATPase, class VI, type 11A	-2.19	2.82e-06	4.76e-05	-3.59	5.02e-09	3.02e-07
652	VLDLR	very low density lipoprotein receptor	-2.19	3.2e-05	0.0004	-2.05	1.84e-05	0.0002
653	FAM84A	family with sequence similarity 84, member A	-2.2	5.31e-05	0.0006	-2.75	4.56e-06	7.44e-05
654	RPS4Y1	ribosomal protein S4, Y-linked 1	-2.2	7.23e-07	1.53e-05	-2.04	1.35e-06	2.74e-05
655	IRF9	interferon regulatory factor 9	-2.2	3.18e-07	7.7e-06	-3.26	3.67e-09	2.33e-07
656	FUCA1	fucosidase, alpha-L- 1, tissue	-2.21	1.27e-06	2.49e-05	-2.34	1.35e-06	2.74e-05
657	WNT5A	wingless-type MMTV integration site family, member 5A	-2.22	3.23e-06	5.3e-05	-2.17	4.59e-06	7.48e-05
658	RIMKLB	ribosomal modification protein rimK-like family member B	-2.22	2.3e-06	4.04e-05	-2.27	1.57e-06	3.07e-05
659	FNBP1L	formin binding protein 1-like	-2.22	1.43e-06	2.74e-05	-2.45	3.99e-07	1.02e-05
660	TES	testin LIM domain protein	-2.22	4.45e-08	1.54e-06	-3.33	3.11e-10	3.36e-08
661	MATN3	matrilin 3	-2.22	6.51e-05	0.0007	-2.34	0.0001	0.0013
662	MYD88	myeloid differentiation primary response 88	-2.22	3.02e-07	7.38e-06	-2.44	1.28e-07	4.01e-06
663	FLYWCH2	FLYWCH family member 2	-2.23	8.95e-06	0.0001	-2.59	3.24e-06	5.61e-05
664	ZNF418	zinc finger protein 418	-2.23	4.08e-06	6.45e-05	-2.24	3.86e-06	6.48e-05
665	LRRC34	leucine rich repeat containing 34	-2.23	1.6e-06	3e-05	-2.18	2.94e-06	5.18e-05
666	PLPP1	phospholipid phosphatase 1	-2.23	9.36e-07	1.91e-05	-2.15	1.24e-06	2.55e-05
667	TBC1D8	TBC1 domain family, member 8 (with GRAM domain)	-2.24	4.49e-07	1.03e-05	-2.58	1.07e-07	3.44e-06
668	GNAO1	guanine nucleotide binding protein (G protein), alpha activating activity polypeptide O	-2.24	1.59e-06	2.98e-05	-2.11	2.86e-06	5.06e-05
669	NEDD4L	neural precursor cell expressed, developmentally down-regulated 4-like, E3 ubiquitin protein ligase	-2.24	3.67e-07	8.69e-06	-2.3	2.48e-07	6.93e-06
670	THEMIS2	thymocyte selection associated family member 2	-2.24	2.33e-07	6e-06	-2.05	1.11e-06	2.33e-05
671	ZNF35	zinc finger protein 35	-2.24	1.39e-05	0.0002	-2.16	2.19e-05	0.0003
672	TMEM198B	transmembrane protein 198B, pseudogene	-2.24	2.34e-05	0.0003	-2.55	2.1e-05	0.0003
673	NOS1AP	nitric oxide synthase 1 (neuronal) adaptor protein; chromosome 1 open reading frame 226	-2.24	1.32e-06	2.57e-05	-2.28	1.15e-06	2.41e-05
674	PTK7	protein tyrosine kinase 7 (inactive)	-2.24	3.24e-07	7.81e-06	-2.76	3.6e-08	1.43e-06
675	OBSL1	obscurin-like 1	-2.24	2.56e-07	6.46e-06	-3.48	4.2e-09	2.61e-07
676	SLC25A6	solute carrier family 25 (mitochondrial carrier; adenine nucleotide translocator), member 6	-2.25	1.26e-08	5.47e-07	-2.52	3.26e-09	2.13e-07
677	DSCAML1	Down syndrome cell adhesion molecule like 1	-2.25	3.12e-06	5.16e-05	-3.88	1.6e-08	7.56e-07
678	SNORA37	small nucleolar RNA, H/ACA box 37	-2.25	2.23e-07	5.76e-06	-2.5	1.19e-07	3.79e-06
679	ZSWIM4	zinc finger, SWIM-type containing 4	-2.25	2.35e-06	4.09e-05	-2.13	6.24e-06	9.63e-05
680	C14orf105	chromosome 14 open reading frame 105	-2.26	2.2e-06	3.89e-05	-2.39	9.39e-07	2.03e-05
681	PPM1B	protein phosphatase, Mg2+/Mn2+ dependent, 1B	-2.26	1.64e-06	3.05e-05	-2.12	4.44e-06	7.3e-05
682	MCOLN3	mucolipin 3	-2.26	7.76e-06	0.0001	-2.28	6.13e-06	9.51e-05
683	P4HTM	prolyl 4-hydroxylase, transmembrane (endoplasmic reticulum)	-2.26	3.6e-06	5.81e-05	-3.49	4.38e-08	1.68e-06
684	SNORA47	small nucleolar RNA, H/ACA box 47	-2.26	1.24e-06	2.44e-05	-3.37	2.7e-08	1.14e-06
685	CGB8	chorionic gonadotropin, beta polypeptide 8	-2.27	9.76e-06	0.0001	-3.14	1.28e-06	2.61e-05
686	C1orf226	chromosome 1 open reading frame 226	-2.28	0.0002	0.0021	-2.45	0.0002	0.0015
687	SORCS3	sortilin-related VPS10 domain containing receptor 3	-2.28	5.54e-06	8.33e-05	-2.41	3.57e-06	6.08e-05
688	SNRPN	small nuclear ribonucleoprotein polypeptide N; imprinted in Prader-Willi syndrome (non-protein coding)	-2.28	6e-06	8.9e-05	-2.48	9.76e-07	2.1e-05
689	DIRAS2	DIRAS family, GTP-binding RAS-like 2	-2.29	3.5e-07	8.32e-06	-2.9	1.64e-08	7.7e-07
690	LRP10	LDL receptor related protein 10	-2.29	1.6e-06	3e-05	-3.13	3.71e-08	1.47e-06
691	ZCCHC14	zinc finger, CCHC domain containing 14	-2.29	2.14e-06	3.8e-05	-2.43	1.12e-06	2.36e-05
692	CNTNAP3B	contactin associated protein-like 3B	-2.3	2.44e-05	0.0003	-2.14	2.11e-05	0.0003
693	MFAP5	microfibrillar associated protein 5	-2.3	7.77e-06	0.0001	-2.19	3.59e-05	0.0004
694	NR2F6	nuclear receptor subfamily 2, group F, member 6	-2.3	3.84e-06	6.13e-05	-3.89	1.82e-08	8.41e-07
695	LZTS1	leucine zipper, putative tumor suppressor 1	-2.3	5.46e-05	0.0006	-3.13	3.06e-06	5.35e-05
696	SRGAP3	SLIT-ROBO Rho GTPase activating protein 3	-2.3	3.63e-08	1.3e-06	-2.31	4.14e-08	1.6e-06
697	STOX1	storkhead box 1	-2.31	9.03e-07	1.85e-05	-2.92	9e-08	3.03e-06
698	FHDC1	FH2 domain containing 1	-2.31	2.51e-06	4.34e-05	-3.84	4.49e-08	1.72e-06
699	RBMS2	RNA binding motif, single stranded interacting protein 2	-2.32	1.54e-08	6.48e-07	-2.56	6.51e-09	3.71e-07
700	SDC2	syndecan 2	-2.32	6.57e-08	2.12e-06	-3.18	1.26e-09	9.94e-08
701	SLC35D2	solute carrier family 35 (UDP-GlcNAc/UDP-glucose transporter), member D2	-2.33	2.6e-06	4.46e-05	-2	2.21e-05	0.0003
702	CNN2	calponin 2	-2.33	1.37e-06	2.64e-05	-3.75	7.05e-09	3.94e-07
703	HAGLROS	HAGLR opposite strand (non-protein coding)	-2.33	3.51e-05	0.0004	-2.06	0.0002	0.0016
704	SERINC2	serine incorporator 2	-2.33	8.05e-06	0.0001	-7.96	8.07e-10	6.98e-08
705	GTF2IRD2	GTF2I repeat domain containing 2; GTF2I repeat domain containing 2B	-2.34	9.66e-08	2.91e-06	-2.47	4.67e-08	1.77e-06
706	THNSL2	threonine synthase-like 2	-2.34	1.66e-06	3.09e-05	-2.44	3.1e-06	5.41e-05
707	ZNF506	zinc finger protein 506	-2.34	7.16e-07	1.52e-05	-14.37	2.89e-12	8.82e-10
708	GAS6	growth arrest-specific 6	-2.34	1.06e-07	3.14e-06	-2.48	7.84e-08	2.71e-06
709	DYSF	dysferlin	-2.34	2.92e-05	0.0003	-7.26	2.43e-09	1.72e-07
710	ATP6V1G1	ATPase, H+ transporting, lysosomal 13kDa, V1 subunit G1	-2.35	2.74e-08	1.03e-06	-2.02	1.96e-07	5.7e-06
711	SOS2	SOS Ras/Rho guanine nucleotide exchange factor 2	-2.35	3.64e-06	5.87e-05	-3.2	2.05e-07	5.88e-06
712	MMP24	matrix metallopeptidase 24 (membrane-inserted)	-2.35	1.45e-05	0.0002	-2.68	6.75e-06	0.0001
713	KDM4B	lysine (K)-specific demethylase 4B	-2.35	1.8e-06	3.29e-05	-2.09	2.67e-06	4.78e-05
714	UBE2Q2P2	ubiquitin-conjugating enzyme E2Q family member 2 pseudogene 2	-2.35	8.88e-06	0.0001	-2.27	1.74e-05	0.0002
715	PSTPIP2	proline-serine-threonine phosphatase interacting protein 2	-2.35	6.45e-07	1.39e-05	-3.79	5.35e-09	3.15e-07
716	STAT2	signal transducer and activator of transcription 2	-2.35	3.07e-08	1.13e-06	-2.33	3.8e-08	1.5e-06
717	ZBTB4	zinc finger and BTB domain containing 4	-2.36	8.53e-06	0.0001	-2.01	7.52e-05	0.0008
718	DENND3	DENN/MADD domain containing 3	-2.36	1.99e-07	5.25e-06	-2.5	2.01e-07	5.81e-06
719	FAT3	FAT atypical cadherin 3	-2.36	1.53e-06	2.89e-05	-2.47	1.17e-06	2.43e-05
720	CYTH2	cytohesin 2	-2.36	1.73e-06	3.18e-05	-2.01	1.43e-05	0.0002
721	UBE2Q2P1	ubiquitin-conjugating enzyme E2Q family member 2 pseudogene 1	-2.37	3.59e-05	0.0004	-2.13	9.01e-05	0.0009
722	ZNF257	zinc finger protein 257	-2.37	8.25e-06	0.0001	-2.57	1.17e-05	0.0002
723	ZSCAN2	zinc finger and SCAN domain containing 2	-2.37	2.42e-06	4.2e-05	-2.17	1.76e-05	0.0002
724	RASD1	RAS, dexamethasone-induced 1	-2.37	2.99e-06	4.99e-05	-3.17	1.4e-07	4.32e-06
725	COL17A1	collagen, type XVII, alpha 1; microRNA 936	-2.37	7.75e-07	1.62e-05	-2.37	7.83e-07	1.76e-05
726	SEC14L6	SEC14-like lipid binding 6	-2.37	1.16e-05	0.0002	-21.07	5.04e-12	1.33e-09
727	DMTN	dematin actin binding protein	-2.37	1.06e-06	2.11e-05	-2.84	1.18e-07	3.75e-06
728	SMTNL2	smoothelin-like 2	-2.37	8.46e-08	2.61e-06	-2.71	1.42e-08	6.87e-07
729	SLC8B1	solute carrier family 8 (sodium/lithium/calcium exchanger), member B1	-2.37	1.03e-06	2.08e-05	-2.18	1.09e-06	2.29e-05
730	JMJD4	jumonji domain containing 4; synaptosome associated protein 47kDa	-2.38	2.76e-05	0.0003	-2.56	1.18e-05	0.0002
731	CELSR2	cadherin, EGF LAG seven-pass G-type receptor 2	-2.38	5.88e-06	8.74e-05	-4	2.41e-08	1.05e-06
732	NEFM	neurofilament, medium polypeptide	-2.38	3.38e-05	0.0004	-2.25	8.04e-05	0.0008
733	SLC43A2	solute carrier family 43 (amino acid system L transporter), member 2	-2.38	9.54e-06	0.0001	-3.76	9.89e-08	3.25e-06
734	SLC2A8	solute carrier family 2 (facilitated glucose transporter), member 8	-2.39	8.48e-08	2.62e-06	-2.04	7.12e-07	1.63e-05
735	ZNF542P	zinc finger protein 542, pseudogene	-2.39	7.38e-07	1.56e-05	-2.6	2.61e-07	7.26e-06
736	GOLGA6L10	golgin A6 family-like 10; ubiquitin-conjugating enzyme E2Q family member 2 pseudogene 2; golgin A6 family-like 9; golgin A6 family-like 5, pseudogene	-2.39	9.39e-06	0.0001	-2.39	1.25e-05	0.0002
737	ARSD	arylsulfatase D	-2.39	7.13e-06	0.0001	-3.53	1.57e-07	4.75e-06
738	LRRN4	leucine rich repeat neuronal 4	-2.4	1.31e-07	3.73e-06	-7.97	7.58e-12	1.79e-09
739	ZFP28	ZFP28 zinc finger protein	-2.4	2.23e-08	8.72e-07	-2.26	3.79e-08	1.49e-06
740	EDN2	endothelin 2	-2.4	0.0001	0.0012	-2.44	0.0001	0.0012
741	FAM110B	family with sequence similarity 110, member B	-2.4	5.87e-08	1.94e-06	-2.36	9.26e-08	3.09e-06
742	CSRP1	cysteine and glycine-rich protein 1	-2.4	5.61e-07	1.25e-05	-3.16	1.97e-08	8.91e-07
743	SSBP2	single-stranded DNA binding protein 2	-2.41	2.5e-05	0.0003	-3.23	1.45e-06	2.9e-05
744	CBY1	chibby homolog 1 (Drosophila)	-2.41	1.24e-06	2.44e-05	-2.04	4.85e-06	7.83e-05
745	SLC25A29	solute carrier family 25 (mitochondrial carnitine/acylcarnitine carrier), member 29	-2.41	3.87e-06	6.18e-05	-3.88	4.12e-08	1.59e-06
746	SPATA7	spermatogenesis associated 7	-2.42	4.28e-06	6.72e-05	-2.03	4.96e-05	0.0005
747	TCTA	T-cell leukemia translocation altered	-2.42	1.65e-07	4.48e-06	-2.09	8.96e-07	1.96e-05
748	PRICKLE1	prickle homolog 1	-2.43	1.61e-07	4.39e-06	-3.94	1.28e-09	1.01e-07
749	HAPLN3	hyaluronan and proteoglycan link protein 3	-2.43	6.25e-07	1.36e-05	-3.1	5.09e-08	1.9e-06
750	SERPINA1	serpin peptidase inhibitor, clade A (alpha-1 antiproteinase, antitrypsin), member 1	-2.43	3.63e-07	8.6e-06	-3.51	6.89e-09	3.88e-07
751	C6orf223	chromosome 6 open reading frame 223	-2.44	9.92e-07	2e-05	-2.43	2.07e-06	3.88e-05
752	NSUN7	NOP2/Sun domain family, member 7	-2.44	3.55e-06	5.75e-05	-2.02	3.7e-05	0.0004
753	SLC2A11	solute carrier family 2 (facilitated glucose transporter), member 11	-2.44	2.91e-07	7.18e-06	-4.03	2.61e-09	1.81e-07
754	C14orf159	chromosome 14 open reading frame 159	-2.44	8.22e-07	1.71e-05	-3.86	7.18e-09	4.01e-07
755	ATG2B	autophagy related 2B	-2.44	3.5e-07	8.32e-06	-2.41	1.66e-07	4.95e-06
756	ZNF844	zinc finger protein 844	-2.44	1.26e-06	2.47e-05	-2.46	3.17e-06	5.52e-05
757	AGRN	agrin	-2.45	1.9e-06	3.44e-05	-3.08	6.75e-08	2.38e-06
758	BCR	breakpoint cluster region; F-box and WD repeat domain containing 4 pseudogene 1	-2.45	8.08e-05	0.0008	-2.52	5.8e-05	0.0006
759	B4GALNT3	beta-1,4-N-acetyl-galactosaminyl transferase 3	-2.45	0.0003	0.0023	-3.21	1.62e-05	0.0002
760	CEP170B	centrosomal protein 170B	-2.45	5.7e-08	1.89e-06	-2.72	1.62e-08	7.6e-07
761	MT1X	metallothionein 1X	-2.45	8.5e-06	0.0001	-5.17	3.03e-08	1.25e-06
762	RASSF6	Ras association (RalGDS/AF-6) domain family member 6	-2.45	3.62e-07	8.58e-06	-2.41	1.02e-06	2.17e-05
763	THSD7A	thrombospondin type 1 domain containing 7A	-2.46	0.0001	0.001	-2.01	0.0011	0.0072
764	PDE7B	phosphodiesterase 7B	-2.46	1.37e-06	2.64e-05	-2.03	1.17e-05	0.0002
765	MIR24-2	microRNA 24-2	-2.46	3.71e-05	0.0004	-3.06	1.63e-05	0.0002
766	ZDHHC15	zinc finger, DHHC-type containing 15	-2.46	2.95e-06	4.93e-05	-2.59	7.98e-07	1.78e-05
767	KLF7	Kruppel-like factor 7 (ubiquitous)	-2.46	5.4e-08	1.81e-06	-2.01	7.7e-07	1.74e-05
768	ASPHD2	aspartate beta-hydroxylase domain containing 2	-2.46	6.59e-07	1.42e-05	-5.85	5.68e-10	5.28e-08
769	STARD9	StAR-related lipid transfer domain containing 9	-2.47	2.86e-06	4.82e-05	-2.65	1.78e-06	3.41e-05
770	TMEM238	transmembrane protein 238	-2.47	3e-06	5.01e-05	-7.2	5.05e-10	4.86e-08
771	FBLIM1	filamin binding LIM protein 1	-2.47	9.06e-05	0.0009	-2.87	9.68e-06	0.0001
772	RALGDS	ral guanine nucleotide dissociation stimulator	-2.48	2.25e-06	3.95e-05	-2.72	6.56e-07	1.53e-05
773	IVNS1ABP	influenza virus NS1A binding protein	-2.48	1.37e-08	5.87e-07	-4.05	9.71e-11	1.35e-08
774	TSC22D1	TSC22 domain family, member 1	-2.48	1.63e-08	6.79e-07	-2.61	4.58e-09	2.81e-07
775	ASRGL1	asparaginase like 1	-2.48	6.04e-06	8.96e-05	-2.63	2.16e-06	4.01e-05
776	PNMA1	paraneoplastic Ma antigen 1	-2.48	2.79e-07	6.93e-06	-2.5	1.93e-07	5.64e-06
777	ZNF774	zinc finger protein 774	-2.49	2.77e-07	6.9e-06	-2.37	7.87e-07	1.76e-05
778	GUCY1B3	guanylate cyclase 1, soluble, beta 3	-2.49	8e-07	1.67e-05	-3.95	1.2e-08	6.07e-07
779	THSD4	thrombospondin type 1 domain containing 4	-2.49	1.35e-08	5.82e-07	-2.2	1.06e-07	3.42e-06
780	TENM1	teneurin transmembrane protein 1	-2.49	0.0003	0.0028	-2.82	0.0005	0.0035
781	HOXC6	homeobox C6; homeobox C4; homeobox C5	-2.49	3.2e-06	5.27e-05	-2.32	5.25e-06	8.34e-05
782	DPP7	dipeptidyl-peptidase 7	-2.5	3.5e-07	8.32e-06	-3.43	1.66e-08	7.76e-07
783	SNORD116-19	small nucleolar RNA, C/D box 116-19; small nucleolar RNA, C/D box 116-17	-2.5	4.46e-06	6.94e-05	-24.81	2.7e-12	8.45e-10
784	SNORD116-19	small nucleolar RNA, C/D box 116-19; small nucleolar RNA, C/D box 116-17; small nuclear ribonucleoprotein polypeptide N; imprinted in Prader-Willi syndrome (non-protein coding)	-2.5	4.46e-06	6.94e-05	-24.81	2.7e-12	8.45e-10
785	ZNF528-AS1	ZNF528 antisense RNA 1	-2.5	0.0002	0.0016	-2.48	0.0001	0.0011
786	PPP1R15A	protein phosphatase 1, regulatory subunit 15A	-2.51	6.89e-07	1.48e-05	-2.38	1.74e-06	3.34e-05
787	GLB1L	galactosidase beta 1 like	-2.51	0.0003	0.0021	-2.52	0.0007	0.0053
788	ZNF883	zinc finger protein 883	-2.51	4.07e-06	6.43e-05	-3.2	7.34e-07	1.68e-05
789	RFK	riboflavin kinase	-2.51	2.37e-08	9.16e-07	-2.22	8.33e-08	2.85e-06
790	ZNF345	zinc finger protein 345	-2.52	1.41e-05	0.0002	-2.14	6.4e-05	0.0007
791	UGT8	UDP glycosyltransferase 8	-2.52	2.07e-08	8.25e-07	-2.13	1.97e-07	5.7e-06
792	ACP6	acid phosphatase 6, lysophosphatidic	-2.52	6.53e-05	0.0007	-2.68	0.0001	0.001
793	ZBED1	zinc finger, BED-type containing 1; dehydrogenase/reductase (SDR family) X-linked	-2.54	5.56e-09	2.88e-07	-3.29	2.63e-10	2.98e-08
794	LINC01057	long intergenic non-protein coding RNA 1057	-2.55	8.4e-07	1.74e-05	-2.66	5.77e-07	1.37e-05
795	SNORD116-14	small nucleolar RNA, C/D box 116-14	-2.55	2.55e-08	9.72e-07	-42.64	2.88e-15	7.31e-12
796	EPHB4	EPH receptor B4	-2.55	1.69e-06	3.12e-05	-2.46	1.72e-06	3.3e-05
797	SH3BP5-AS1	SH3BP5 antisense RNA 1	-2.55	1.75e-05	0.0002	-2.38	3.1e-05	0.0004
798	SLC4A11	solute carrier family 4, sodium borate transporter, member 11	-2.56	6.3e-07	1.37e-05	-10.63	1.93e-11	3.77e-09
799	PPL	periplakin	-2.56	8.54e-07	1.76e-05	-9.27	8.61e-11	1.24e-08
800	HHAT	hedgehog acyltransferase	-2.56	1.23e-07	3.55e-06	-2.14	7.63e-07	1.73e-05
801	PCDH1	protocadherin 1	-2.56	2.6e-06	4.46e-05	-2.46	3.1e-06	5.41e-05
802	EPSTI1	epithelial stromal interaction 1 (breast)	-2.56	1.36e-06	2.63e-05	-2.93	2.68e-07	7.42e-06
803	TJP2	tight junction protein 2	-2.56	1.46e-07	4.07e-06	-2.91	1.96e-08	8.91e-07
804	SASH1	SAM and SH3 domain containing 1	-2.56	2.85e-08	1.07e-06	-2.4	5.16e-08	1.92e-06
805	HOXA-AS3	HOXA cluster antisense RNA 3	-2.56	1.54e-07	4.25e-06	-2.37	3.62e-07	9.53e-06
806	CTBS	chitobiase, di-N-acetyl-	-2.56	5.95e-08	1.96e-06	-2.09	3.91e-07	1.01e-05
807	PLEKHA7	pleckstrin homology domain containing, family A member 7	-2.57	2.11e-08	8.35e-07	-4.18	3.09e-10	3.36e-08
808	C17orf97	chromosome 17 open reading frame 97	-2.58	4.45e-08	1.54e-06	-4.47	2.08e-10	2.51e-08
809	COQ4	coenzyme Q4	-2.58	3.11e-07	7.56e-06	-3.25	1.39e-08	6.74e-07
810	ABHD4	abhydrolase domain containing 4	-2.58	5.57e-08	1.85e-06	-2.14	5.5e-07	1.32e-05
811	PTHLH	parathyroid hormone-like hormone	-2.58	1.15e-07	3.33e-06	-2.96	5.19e-08	1.92e-06
812	CEACAM19	carcinoembryonic antigen-related cell adhesion molecule 19	-2.58	0.0001	0.001	-2.17	0.0005	0.004
813	FGL2	fibrinogen-like 2	-2.58	7.48e-05	0.0007	-2.95	3.73e-05	0.0004
814	SMAD7	SMAD family member 7	-2.58	7.07e-06	0.0001	-2.72	1.52e-06	3.01e-05
815	VEGFA	vascular endothelial growth factor A	-2.59	1.03e-07	3.06e-06	-5.22	2.69e-10	3.03e-08
816	RCAN2	regulator of calcineurin 2	-2.59	4.73e-06	7.29e-05	-3.04	8.51e-07	1.88e-05
817	SETBP1	SET binding protein 1	-2.59	1.56e-07	4.28e-06	-2.47	3.14e-07	8.45e-06
818	ERBB3	erb-b2 receptor tyrosine kinase 3	-2.6	1.48e-07	4.12e-06	-2.65	1.58e-07	4.75e-06
819	KCNH3	potassium channel, voltage gated eag related subfamily H, member 3	-2.6	1.67e-06	3.1e-05	-3.28	1.71e-07	5.07e-06
820	MIOX	myo-inositol oxygenase	-2.6	2.89e-07	7.15e-06	-4.88	1.71e-09	1.28e-07
821	NATD1	N-acetyltransferase domain containing 1	-2.6	2.28e-06	4e-05	-2.22	5.7e-06	8.94e-05
822	SLC29A3	solute carrier family 29 (equilibrative nucleoside transporter), member 3	-2.61	2.21e-06	3.9e-05	-4.28	7.19e-09	4.01e-07
823	CASC21	cancer susceptibility candidate 21 (non-protein coding)	-2.61	4.38e-05	0.0005	-3.44	2.61e-06	4.7e-05
824	SNORD116-23	small nucleolar RNA, C/D box 116-23	-2.62	4.72e-06	7.28e-05	-3.3	4.93e-07	1.21e-05
825	MIEF2	mitochondrial elongation factor 2	-2.62	2.23e-08	8.72e-07	-2.53	2.75e-08	1.16e-06
826	FAM224B	family with sequence similarity 224, member B (non-protein coding); family with sequence similarity 224, member A (non-protein coding)	-2.62	2e-06	3.59e-05	-2.37	5.63e-06	8.84e-05
827	KLC1	kinesin light chain 1	-2.63	2.57e-06	4.41e-05	-2.28	3.62e-05	0.0004
828	WDR47	WD repeat domain 47	-2.63	5.73e-07	1.27e-05	-2.26	3.63e-06	6.16e-05
829	GUCY1A3	guanylate cyclase 1, soluble, alpha 3	-2.63	2.62e-07	6.58e-06	-12.8	1.98e-12	6.77e-10
830	CDK20	cyclin-dependent kinase 20	-2.63	7.73e-07	1.62e-05	-2.35	4.44e-06	7.3e-05
831	AK7	adenylate kinase 7	-2.64	4.62e-07	1.06e-05	-2.66	3.8e-07	9.84e-06
832	DOPEY1	dopey family member 1	-2.64	4.48e-06	6.97e-05	-2.39	1.19e-05	0.0002
833	PCAT1	prostate cancer associated transcript 1 (non-protein coding)	-2.64	4.75e-07	1.08e-05	-2.87	1.64e-07	4.9e-06
834	HLA-DMB	major histocompatibility complex, class II, DM beta	-2.64	9.63e-07	1.95e-05	-2.36	3.25e-06	5.63e-05
835	GALT	galactose-1-phosphate uridylyltransferase	-2.64	7.57e-08	2.38e-06	-2.28	2.09e-07	6e-06
836	ZNF385B	zinc finger protein 385B	-2.65	9.05e-07	1.85e-05	-2.73	8.58e-07	1.89e-05
837	SMOX	spermine oxidase	-2.65	4.29e-08	1.49e-06	-3.38	2.54e-09	1.77e-07
838	CD177	CD177 molecule	-2.65	2.29e-06	4.02e-05	-2.56	3.87e-06	6.48e-05
839	GLIPR2	GLI pathogenesis-related 2	-2.65	4.81e-07	1.1e-05	-2.25	1.36e-06	2.75e-05
840	ILDR1	immunoglobulin-like domain containing receptor 1	-2.66	1.87e-08	7.6e-07	-2.49	3.72e-08	1.47e-06
841	FXYD6	FXYD domain containing ion transport regulator 6; FXYD6-FXYD2 readthrough; FXYD domain containing ion transport regulator 2	-2.66	5e-07	1.13e-05	-4.26	3.26e-09	2.13e-07
842	KLF8	Kruppel-like factor 8	-2.66	0.0002	0.0015	-2.52	7.89e-05	0.0008
843	ZNF83	zinc finger protein 83	-2.66	5.86e-07	1.29e-05	-2.52	1.41e-06	2.83e-05
844	MOB3B	MOB kinase activator 3B	-2.66	6.04e-05	0.0006	-4.28	2.48e-06	4.5e-05
845	COL7A1	collagen, type VII, alpha 1	-2.67	2.82e-09	1.61e-07	-5.72	3.54e-12	9.99e-10
846	DDX58	DEAD (Asp-Glu-Ala-Asp) box polypeptide 58	-2.67	2.07e-07	5.41e-06	-2.41	5.69e-07	1.36e-05
847	ANKRD20A1	ankyrin repeat domain 20 family, member A1	-2.67	0.0012	0.0077	-2.92	0.0004	0.0034
848	CD99	CD99 molecule	-2.67	1.19e-08	5.23e-07	-3.34	8.17e-10	7.04e-08
849	CD274	CD274 molecule	-2.68	7.87e-06	0.0001	-2.47	2.3e-05	0.0003
850	PRR36	proline rich 36	-2.68	2.93e-06	4.91e-05	-3.48	2.1e-07	6.02e-06
851	ERBB4	erb-b2 receptor tyrosine kinase 4	-2.69	1.21e-07	3.49e-06	-2.42	3.73e-07	9.71e-06
852	SYNE1	spectrin repeat containing, nuclear envelope 1	-2.69	2.5e-09	1.47e-07	-3.29	2.18e-10	2.61e-08
853	SLC27A4	solute carrier family 27 (fatty acid transporter), member 4	-2.69	9.33e-08	2.84e-06	-2.41	1.88e-07	5.51e-06
854	CYP39A1	cytochrome P450, family 39, subfamily A, polypeptide 1	-2.69	1.12e-07	3.27e-06	-2.14	1.48e-06	2.94e-05
855	CGN	cingulin	-2.71	2.86e-06	4.82e-05	-2.98	5.36e-07	1.29e-05
856	GALNT3	polypeptide N-acetylgalactosaminyltransferase 3	-2.71	1.5e-08	6.35e-07	-2.33	9.65e-08	3.19e-06
857	LMBR1L	limb development membrane protein 1-like	-2.71	7.15e-07	1.52e-05	-2.02	3.82e-05	0.0004
858	CTSH	cathepsin H	-2.71	1e-07	2.99e-06	-2.88	5.15e-08	1.92e-06
859	DFNB31	deafness, autosomal recessive 31	-2.71	3.6e-08	1.29e-06	-2.23	2.64e-07	7.32e-06
860	EFNB1	ephrin-B1	-2.72	4.16e-07	9.67e-06	-7.97	1.07e-10	1.45e-08
861	GAB1	GRB2-associated binding protein 1	-2.72	6.07e-08	1.99e-06	-2.49	1.98e-07	5.74e-06
862	ITGA2	integrin, alpha 2 (CD49B, alpha 2 subunit of VLA-2 receptor)	-2.72	2.9e-06	4.87e-05	-2.38	6.92e-06	0.0001
863	CLCN5	chloride channel, voltage-sensitive 5	-2.73	1.5e-06	2.84e-05	-2.32	8.18e-06	0.0001
864	TNFRSF10C	tumor necrosis factor receptor superfamily, member 10c, decoy without an intracellular domain	-2.73	9.61e-05	0.0009	-2.1	0.0013	0.0087
865	ZER1	zyg-11 related, cell cycle regulator	-2.74	2.03e-07	5.33e-06	-2.19	1.27e-06	2.59e-05
866	STK32A	serine/threonine kinase 32A	-2.74	1.3e-07	3.7e-06	-2.3	8.77e-07	1.92e-05
867	DPY19L2P1	DPY19L2 pseudogene 1	-2.74	2.29e-06	4.02e-05	-2.31	1.48e-05	0.0002
868	RHPN2	rhophilin, Rho GTPase binding protein 2	-2.74	5.6e-09	2.89e-07	-2.53	1.17e-08	5.96e-07
869	STK36	serine/threonine kinase 36	-2.74	2.82e-06	4.77e-05	-2.36	7.62e-06	0.0001
870	GRAMD1C	GRAM domain containing 1C	-2.74	2.25e-05	0.0003	-2.21	0.0002	0.0014
871	FAM171A2	family with sequence similarity 171, member A2	-2.74	9.01e-06	0.0001	-3.47	6.53e-07	1.53e-05
872	SLC6A9	solute carrier family 6 (neurotransmitter transporter, glycine), member 9	-2.75	1.69e-06	3.12e-05	-4.97	4.7e-09	2.87e-07
873	GGT7	gamma-glutamyltransferase 7	-2.77	5.77e-06	8.62e-05	-2.04	0.0003	0.0023
874	SNORD116-15	small nucleolar RNA, C/D box 116-15	-2.77	5.72e-05	0.0006	-33.45	8.33e-11	1.22e-08
875	UNC13B	unc-13 homolog B (C. elegans)	-2.77	3.41e-06	5.57e-05	-2.3	9.39e-06	0.0001
876	PROS1	protein S (alpha)	-2.78	1.8e-08	7.38e-07	-3.07	4.34e-09	2.67e-07
877	BCL2L15	BCL2-like 15	-2.78	4.45e-06	6.93e-05	-2.93	2.41e-06	4.41e-05
878	PINK1	PTEN induced putative kinase 1	-2.78	7.88e-08	2.46e-06	-2.06	5.3e-06	8.41e-05
879	PRSS23	protease, serine, 23	-2.78	7.84e-09	3.74e-07	-3.7	3.56e-10	3.73e-08
880	BOK	BCL2-related ovarian killer	-2.78	2.16e-07	5.61e-06	-3.79	1.12e-08	5.77e-07
881	C17orf100	chromosome 17 open reading frame 100	-2.78	1.51e-05	0.0002	-2.26	0.0001	0.001
882	SNORD62A	small nucleolar RNA, C/D box 62A; small nucleolar RNA, C/D box 62B	-2.79	0.0003	0.0025	-3.03	4.84e-05	0.0005
883	B3GALT5	UDP-Gal:betaGlcNAc beta 1,3-galactosyltransferase 5	-2.79	2.37e-05	0.0003	-4.04	6.8e-07	1.58e-05
884	SCHLAP1	SWI/SNF complex antagonist associated with prostate cancer 1 (non-protein coding)	-2.79	3.2e-06	5.26e-05	-2.45	7.21e-06	0.0001
885	F3	coagulation factor III (thromboplastin, tissue factor)	-2.79	3.4e-07	8.15e-06	-5.97	2.96e-09	1.97e-07
886	EXTL3	exostosin-like glycosyltransferase 3	-2.8	6.98e-08	2.22e-06	-2.19	1.78e-06	3.42e-05
887	FAM27E3	family with sequence similarity 27, member E3	-2.8	4.64e-06	7.19e-05	-3.11	1.64e-06	3.19e-05
888	PORCN	porcupine homolog (Drosophila)	-2.8	2.46e-07	6.26e-06	-7.03	2.75e-10	3.07e-08
889	ADGRG1	adhesion G protein-coupled receptor G1	-2.81	1.42e-08	6.03e-07	-2.43	9.15e-08	3.06e-06
890	UCA1	urothelial cancer associated 1 (non-protein coding)	-2.81	7.57e-07	1.59e-05	-8.95	2.75e-10	3.07e-08
891	ST6GAL1	ST6 beta-galactosamide alpha-2,6-sialyltranferase 1	-2.82	2.6e-05	0.0003	-3.03	2.46e-05	0.0003
892	DCAF5	DDB1 and CUL4 associated factor 5	-2.82	2.65e-09	1.54e-07	-2.65	7.77e-09	4.29e-07
893	GOLGA6L10	golgin A6 family-like 10; golgin A6 family-like 19; golgin A6 family-like 9	-2.82	1.12e-06	2.23e-05	-2.72	1.64e-06	3.19e-05
894	CENPV	centromere protein V	-2.82	1.64e-05	0.0002	-2.82	3.74e-05	0.0004
895	PCBP4	poly(rC) binding protein 4	-2.82	9.49e-08	2.87e-06	-2.59	1.99e-07	5.77e-06
896	TRAM2	translocation associated membrane protein 2	-2.83	6.6e-09	3.27e-07	-2.25	1.48e-07	4.52e-06
897	ZFP36L2	ZFP36 ring finger protein-like 2	-2.83	1.66e-05	0.0002	-2.05	0.0001	0.0013
898	LOXL1-AS1	LOXL1 antisense RNA 1	-2.84	1.97e-05	0.0002	-2.22	0.001	0.0069
899	FRMD4B	FERM domain containing 4B	-2.84	5.31e-10	4.27e-08	-2.37	4.33e-09	2.67e-07
900	EIF4E3	eukaryotic translation initiation factor 4E family member 3	-2.85	0.0011	0.0071	-4.23	4.22e-05	0.0005
901	C6orf132	chromosome 6 open reading frame 132	-2.85	1.08e-08	4.84e-07	-2.01	1.32e-06	2.69e-05
902	PTPN13	protein tyrosine phosphatase, non-receptor type 13 (APO-1/CD95 (Fas)-associated phosphatase)	-2.86	3.39e-08	1.23e-06	-2.32	4.68e-07	1.16e-05
903	FAM227A	family with sequence similarity 227, member A	-2.87	2.77e-05	0.0003	-3.16	1.17e-05	0.0002
904	ARHGEF37	Rho guanine nucleotide exchange factor 37	-2.87	2.18e-07	5.64e-06	-2.98	2.57e-07	7.17e-06
905	IRS1	insulin receptor substrate 1	-2.88	9.4e-08	2.85e-06	-2.72	1.28e-07	4.01e-06
906	IP6K2	inositol hexakisphosphate kinase 2	-2.88	9.47e-10	6.64e-08	-2.5	5.58e-09	3.27e-07
907	FAM101B	family with sequence similarity 101, member B	-2.89	1.42e-06	2.72e-05	-3.16	4.52e-07	1.13e-05
908	FHOD3	formin homology 2 domain containing 3	-2.89	1.19e-08	5.23e-07	-2.4	1.14e-07	3.65e-06
909	SPTBN2	spectrin, beta, non-erythrocytic 2	-2.9	2.34e-08	9.09e-07	-5.46	1.4e-10	1.78e-08
910	HIP1R	huntingtin interacting protein 1 related	-2.9	6.58e-08	2.12e-06	-4.16	3.73e-09	2.36e-07
911	ETHE1	ethylmalonic encephalopathy 1	-2.9	1.15e-05	0.0002	-9.01	1.07e-08	5.55e-07
912	FAXC	failed axon connections homolog	-2.9	2.54e-07	6.43e-06	-2.01	1.19e-05	0.0002
913	GNG5	guanine nucleotide binding protein (G protein), gamma 5	-2.9	1.78e-05	0.0002	-2.75	1.53e-05	0.0002
914	RHBDD2	rhomboid domain containing 2	-2.91	1.01e-08	4.58e-07	-2.98	8.89e-09	4.75e-07
915	ZNF568	zinc finger protein 568	-2.91	1.5e-06	2.85e-05	-4.08	5.15e-08	1.92e-06
916	EFHD1	EF-hand domain family member D1	-2.92	3.8e-09	2.09e-07	-3.6	4.71e-10	4.61e-08
917	MGLL	monoglyceride lipase	-2.92	3.27e-09	1.83e-07	-2.85	3.22e-09	2.11e-07
918	SUCNR1	succinate receptor 1	-2.92	6.71e-08	2.16e-06	-3.13	2.98e-08	1.24e-06
919	WFDC2	WAP four-disulfide core domain 2	-2.92	3.8e-07	8.92e-06	-3.33	1.47e-07	4.5e-06
920	MIR181A2HG	MIR181A2 host gene	-2.92	8.2e-09	3.89e-07	-2.73	1.26e-08	6.28e-07
921	ZNF667	zinc finger protein 667	-2.93	5.17e-06	7.83e-05	-2.98	2.54e-06	4.58e-05
922	DOCK9	dedicator of cytokinesis 9	-2.93	1.13e-07	3.28e-06	-4.43	3.14e-09	2.07e-07
923	FANK1	fibronectin type III and ankyrin repeat domains 1	-2.94	5.05e-06	7.69e-05	-2.42	5.07e-05	0.0006
924	SNORD116-24	small nucleolar RNA, C/D box 116-24	-2.94	0.0001	0.0011	-59.97	8.3e-11	1.22e-08
925	COL4A3	collagen, type IV, alpha 3 (Goodpasture antigen)	-2.95	1.36e-08	5.83e-07	-3.29	4.73e-09	2.88e-07
926	PDZD2	PDZ domain containing 2	-2.95	2.23e-06	3.93e-05	-2.94	2.34e-06	4.29e-05
927	AKNA	AT-hook transcription factor	-2.95	5.69e-09	2.92e-07	-2.68	1.67e-08	7.77e-07
928	AK5	adenylate kinase 5	-2.95	2.97e-06	4.97e-05	-4.99	4.46e-08	1.71e-06
929	XPA	xeroderma pigmentosum, complementation group A	-2.97	3.43e-08	1.24e-06	-2.33	4.24e-07	1.07e-05
930	IRX2	iroquois homeobox 2	-2.98	1.93e-05	0.0002	-3.29	8.35e-06	0.0001
931	AADAT	aminoadipate aminotransferase	-2.98	1.03e-06	2.07e-05	-2.01	0.0002	0.0019
932	SPNS2	spinster homolog 2 (Drosophila)	-3	2.17e-05	0.0003	-20.5	7.99e-10	6.93e-08
933	MFGE8	milk fat globule-EGF factor 8 protein	-3	5.04e-09	2.65e-07	-3.06	3.87e-09	2.45e-07
934	ZNF561-AS1	ZNF561 antisense RNA 1 (head to head)	-3.01	2.85e-07	7.07e-06	-2.49	3.42e-06	5.88e-05
935	STAG3L1	stromal antigen 3-like 1 (pseudogene)	-3.01	1.86e-07	4.96e-06	-3.36	9.02e-08	3.04e-06
936	CADM4	cell adhesion molecule 4	-3.01	6.02e-07	1.32e-05	-3.57	1.73e-07	5.15e-06
937	PDLIM7	PDZ and LIM domain 7 (enigma)	-3.01	5.73e-09	2.94e-07	-2.4	1.37e-07	4.24e-06
938	PFKFB3	6-phosphofructo-2-kinase/fructose-2,6-biphosphatase 3	-3.01	1.12e-08	4.97e-07	-2.85	3e-08	1.24e-06
939	ABLIM1	actin binding LIM protein 1	-3.03	4.62e-07	1.06e-05	-2.55	3.49e-06	5.96e-05
940	ZNF888	zinc finger protein 888	-3.03	2.18e-06	3.85e-05	-2.17	4.58e-05	0.0005
941	ADM	adrenomedullin	-3.03	8.06e-07	1.68e-05	-4.01	9.76e-08	3.22e-06
942	ZNF713	zinc finger protein 713	-3.03	3.43e-10	3.06e-08	-4.86	6.2e-12	1.57e-09
943	GOLGA6L10	golgin A6 family-like 10; golgin A6 family-like 9	-3.04	9.95e-08	2.97e-06	-2.58	3.39e-06	5.84e-05
944	CASR	calcium-sensing receptor	-3.05	2.22e-06	3.91e-05	-3.75	3.7e-07	9.69e-06
945	MARCKSL1	MARCKS-like 1	-3.05	7.54e-08	2.38e-06	-2.22	2.54e-06	4.58e-05
946	TMEM169	transmembrane protein 169	-3.05	5.52e-08	1.84e-06	-2.87	1.09e-07	3.51e-06
947	LINC00665	long intergenic non-protein coding RNA 665	-3.07	0.0008	0.0054	-2.92	0.0005	0.004
948	DOK5	docking protein 5	-3.07	8.57e-08	2.64e-06	-2.84	1.32e-07	4.11e-06
949	AK3	adenylate kinase 3	-3.07	6.85e-09	3.38e-07	-2.75	1.95e-08	8.89e-07
950	BMP1	bone morphogenetic protein 1	-3.08	3.62e-08	1.3e-06	-3.85	6.25e-09	3.58e-07
951	RAB11B-AS1	RAB11B antisense RNA 1	-3.08	4.04e-07	9.42e-06	-2.32	9.04e-06	0.0001
952	TPP1	tripeptidyl peptidase I	-3.08	1.01e-07	3.01e-06	-2.49	9.3e-07	2.01e-05
953	KIAA1324L	KIAA1324-like	-3.08	6.06e-08	1.99e-06	-3.88	9.52e-09	5.01e-07
954	MOSPD3	motile sperm domain containing 3	-3.09	2.92e-08	1.09e-06	-2.23	6.2e-07	1.46e-05
955	KDM6B	lysine (K)-specific demethylase 6B	-3.1	1.9e-07	5.05e-06	-3.38	7.32e-08	2.55e-06
956	SAMD15	sterile alpha motif domain containing 15	-3.1	5.94e-06	8.83e-05	-2.76	1.64e-05	0.0002
957	CCDC84	coiled-coil domain containing 84	-3.11	3.12e-06	5.16e-05	-3	4.59e-06	7.49e-05
958	PLPP4	phospholipid phosphatase 4	-3.11	5.36e-07	1.2e-05	-8.77	8.86e-10	7.48e-08
959	DSEL	dermatan sulfate epimerase-like	-3.11	9.73e-09	4.47e-07	-3.64	2.84e-09	1.92e-07
960	BACE1	beta-site APP-cleaving enzyme 1	-3.12	2.8e-10	2.65e-08	-2.1	1.89e-08	8.66e-07
961	TSPYL4	TSPY-like 4	-3.12	2.27e-07	5.87e-06	-4.33	1.23e-08	6.18e-07
962	MGC70870	C-terminal binding protein 2 pseudogene	-3.13	2.5e-06	4.32e-05	-3.03	3.99e-06	6.64e-05
963	CBX6	chromobox homolog 6	-3.14	8.54e-09	4.01e-07	-2.47	1.01e-07	3.32e-06
964	CX3CL1	chemokine (C-X3-C motif) ligand 1	-3.14	4.65e-06	7.19e-05	-4.99	8.8e-08	2.98e-06
965	CHRNB1	cholinergic receptor, nicotinic beta 1; fibroblast growth factor 11	-3.14	1.44e-07	4.01e-06	-3.84	2.36e-08	1.03e-06
966	PSG4	pregnancy specific beta-1-glycoprotein 4	-3.14	7.64e-06	0.0001	-5.19	4.85e-08	1.83e-06
967	CMTM7	CKLF-like MARVEL transmembrane domain containing 7	-3.15	3.13e-08	1.15e-06	-2.05	2.86e-06	5.06e-05
968	GALNT6	polypeptide N-acetylgalactosaminyltransferase 6	-3.15	1.63e-08	6.78e-07	-2.31	6.3e-07	1.48e-05
969	ZNF320	zinc finger protein 320	-3.16	4.75e-06	7.32e-05	-2.43	0.0002	0.0015
970	IRAK1BP1	interleukin 1 receptor associated kinase 1 binding protein 1	-3.16	3.36e-08	1.22e-06	-2.37	7e-07	1.61e-05
971	RCAN3	RCAN family member 3	-3.16	1.02e-07	3.04e-06	-9.22	4.38e-11	7.09e-09
972	TMEM53	transmembrane protein 53	-3.18	1.27e-07	3.63e-06	-2	1.27e-05	0.0002
973	NISCH	nischarin	-3.19	1.02e-07	3.04e-06	-3.08	6.55e-08	2.31e-06
974	TP53INP2	tumor protein p53 inducible nuclear protein 2	-3.19	4.71e-09	2.51e-07	-3.36	4.83e-09	2.91e-07
975	KLHL24	kelch-like family member 24	-3.19	6.35e-08	2.06e-06	-2.17	2.49e-06	4.53e-05
976	ZFP69B	ZFP69 zinc finger protein B	-3.21	7.47e-06	0.0001	-2.69	2.09e-05	0.0003
977	TINAG	tubulointerstitial nephritis antigen	-3.22	3.55e-07	8.44e-06	-6.7	1.23e-09	9.73e-08
978	IRX3	iroquois homeobox 3	-3.22	2.63e-07	6.59e-06	-9.6	3.92e-10	3.99e-08
979	FAT4	FAT atypical cadherin 4	-3.22	1.53e-06	2.89e-05	-3.05	2.11e-06	3.93e-05
980	PDLIM4	PDZ and LIM domain 4	-3.23	3.67e-06	5.92e-05	-3.46	2.28e-06	4.2e-05
981	SVBP	small vasohibin binding protein	-3.24	3.69e-08	1.32e-06	-2.65	3.21e-07	8.62e-06
982	LYPD8	LY6/PLAUR domain containing 8	-3.24	2.48e-09	1.46e-07	-3.81	1.07e-09	8.7e-08
983	MAML3	mastermind-like transcriptional coactivator 3	-3.25	4.78e-08	1.63e-06	-2.41	5.89e-07	1.4e-05
984	NPC2	Niemann-Pick disease, type C2; microRNA 4709	-3.26	2.95e-09	1.67e-07	-2.92	6.98e-09	3.92e-07
985	RNF157-AS1	RNF157 antisense RNA 1	-3.26	1.26e-07	3.61e-06	-3.18	1e-07	3.29e-06
986	IL23A	interleukin 23, alpha subunit p19	-3.26	2.02e-10	2.04e-08	-3.15	3.32e-10	3.55e-08
987	PHYHD1	phytanoyl-CoA dioxygenase domain containing 1	-3.27	3.99e-07	9.32e-06	-4.13	4.1e-08	1.59e-06
988	WWC2	WW and C2 domain containing 2	-3.28	9.15e-09	4.25e-07	-2.7	6.64e-08	2.34e-06
989	CDH4	cadherin 4, type 1, R-cadherin (retinal)	-3.28	8.05e-09	3.83e-07	-4.85	2.75e-10	3.07e-08
990	CCDC144B	coiled-coil domain containing 144B (pseudogene)	-3.29	0.0001	0.0013	-2.99	0.0002	0.002
991	ARHGEF40	Rho guanine nucleotide exchange factor (GEF) 40	-3.29	3.28e-07	7.91e-06	-3.36	3.94e-07	1.01e-05
992	KLK6	kallikrein related peptidase 6	-3.31	5.57e-08	1.85e-06	-3.76	2.49e-08	1.07e-06
993	ZNF362	zinc finger protein 362	-3.31	6.46e-07	1.4e-05	-5.22	1.5e-08	7.19e-07
994	EEPD1	endonuclease/exonuclease/phosphatase family domain containing 1	-3.32	3.68e-08	1.31e-06	-2.27	3.84e-06	6.46e-05
995	THBS1	thrombospondin 1	-3.32	3.69e-07	8.71e-06	-2.44	9.03e-06	0.0001
996	EPB41L5	erythrocyte membrane protein band 4.1 like 5	-3.33	1.47e-09	9.52e-08	-4.31	1.04e-10	1.43e-08
997	STAG3L3	stromal antigen 3-like 3 (pseudogene); stromal antigen 3-like 1 (pseudogene)	-3.33	2.19e-07	5.67e-06	-3.24	4.94e-07	1.21e-05
998	LINC00673	long intergenic non-protein coding RNA 673; long intergenic non-protein coding RNA 511	-3.33	8.36e-09	3.94e-07	-3.04	2.32e-08	1.02e-06
999	FAM155A	family with sequence similarity 155, member A	-3.33	3.82e-08	1.35e-06	-6.43	2.43e-10	2.81e-08
1000	WNT10A	wingless-type MMTV integration site family, member 10A	-3.33	4.25e-07	9.86e-06	-3.55	1.31e-07	4.07e-06
1001	SPATA6L	spermatogenesis associated 6-like	-3.34	3.96e-05	0.0004	-2.29	0.0015	0.01
1002	PITPNM1	phosphatidylinositol transfer protein, membrane-associated 1	-3.35	3.7e-07	8.75e-06	-2.78	2.16e-06	4.01e-05
1003	GRB7	growth factor receptor bound protein 7	-3.35	2.53e-06	4.35e-05	-5.12	1.35e-07	4.18e-06
1004	LTBP2	latent transforming growth factor beta binding protein 2	-3.35	2.03e-08	8.11e-07	-2.21	1.64e-06	3.19e-05
1005	SNRK	SNF related kinase	-3.36	2.6e-10	2.5e-08	-3.41	3.66e-10	3.8e-08
1006	CALCOCO1	calcium binding and coiled-coil domain 1	-3.37	1.48e-09	9.55e-08	-2.17	2.8e-07	7.72e-06
1007	HOXB8	homeobox B8; homeobox B9	-3.37	1.16e-07	3.37e-06	-2.44	1.54e-06	3.02e-05
1008	NTNG1	netrin G1	-3.39	5.78e-09	2.94e-07	-3.26	6.93e-09	3.9e-07
1009	SFN	stratifin	-3.39	1.07e-08	4.8e-07	-12.21	2.67e-12	8.45e-10
1010	VTCN1	V-set domain containing T cell activation inhibitor 1	-3.41	3.22e-07	7.79e-06	-3.59	1.84e-07	5.43e-06
1011	KIF13B	kinesin family member 13B	-3.41	1.43e-07	4.01e-06	-2.49	1.61e-06	3.15e-05
1012	PERP	PERP, TP53 apoptosis effector	-3.41	2.34e-08	9.09e-07	-2.46	5.39e-07	1.3e-05
1013	LINC01117	long intergenic non-protein coding RNA 1117	-3.42	2.32e-06	4.06e-05	-2.23	9e-05	0.0009
1014	NXNL2	nucleoredoxin-like 2	-3.43	1.21e-07	3.49e-06	-4.88	5.96e-09	3.44e-07
1015	NRSN2	neurensin 2	-3.43	8.16e-06	0.0001	-2.42	0.0007	0.0049
1016	SALL2	spalt-like transcription factor 2	-3.43	3.98e-07	9.31e-06	-2.37	1.26e-05	0.0002
1017	FURIN	furin (paired basic amino acid cleaving enzyme)	-3.43	1.09e-07	3.21e-06	-2.8	3.53e-07	9.33e-06
1018	DZIP1	DAZ interacting zinc finger protein 1	-3.44	1.36e-08	5.85e-07	-3.16	4.78e-08	1.81e-06
1019	FSTL3	follistatin-like 3 (secreted glycoprotein)	-3.44	1.61e-07	4.39e-06	-4.69	1.86e-08	8.53e-07
1020	BAG1	BCL2-associated athanogene	-3.44	8.93e-09	4.16e-07	-4.22	2.65e-09	1.82e-07
1021	PBLD	phenazine biosynthesis-like protein domain containing	-3.44	7.52e-09	3.64e-07	-3.14	1.73e-08	8.01e-07
1022	MGAT4A	mannosyl (alpha-1,3-)-glycoprotein beta-1,4-N-acetylglucosaminyltransferase, isozyme A	-3.44	5.01e-06	7.64e-05	-4.06	1.04e-06	2.21e-05
1023	CRIP2	cysteine-rich protein 2	-3.45	0.0002	0.0016	-6.53	1.24e-06	2.55e-05
1024	MYLIP	myosin regulatory light chain interacting protein	-3.45	1.32e-06	2.56e-05	-3.61	8.39e-07	1.86e-05
1025	MOXD1	monooxygenase, DBH-like 1	-3.45	1.66e-09	1.05e-07	-2.77	1.03e-08	5.37e-07
1026	KLHDC8B	kelch domain containing 8B	-3.46	2.44e-09	1.45e-07	-3.16	4.55e-09	2.79e-07
1027	ANOS2P	anosmin 2, pseudogene	-3.46	3.31e-05	0.0004	-3.59	2.52e-05	0.0003
1028	HOXC9	homeobox C9	-3.47	8.74e-08	2.69e-06	-4.75	3.44e-09	2.23e-07
1029	BMP2	bone morphogenetic protein 2	-3.47	2.32e-08	9.01e-07	-6.73	3.62e-10	3.78e-08
1030	ANK3	ankyrin 3, node of Ranvier (ankyrin G)	-3.47	2.13e-08	8.39e-07	-2.55	9.9e-07	2.12e-05
1031	CALCRL	calcitonin receptor like receptor	-3.48	1.72e-09	1.08e-07	-2.4	5.49e-08	2.02e-06
1032	OCLN	occludin	-3.48	0.0009	0.006	-3.24	2.18e-07	6.2e-06
1033	ATXN3	ataxin 3; endogenous retrovirus group H, member 7	-3.49	6.67e-06	9.7e-05	-3.46	7.24e-06	0.0001
1034	SNORD90	small nucleolar RNA, C/D box 90	-3.49	3.03e-07	7.4e-06	-4.07	1e-07	3.29e-06
1035	TTTY4	testis-specific transcript, Y-linked 4 (non-protein coding); testis-specific transcript, Y-linked 4C (non-protein coding); testis-specific transcript, Y-linked 4B (non-protein coding)	-3.51	9.53e-07	1.94e-05	-3.98	4.21e-07	1.07e-05
1036	IL17RE	interleukin 17 receptor E	-3.51	1.43e-07	4.01e-06	-3.87	2.48e-08	1.07e-06
1037	TMSB4Y	thymosin beta 4, Y-linked	-3.51	5.75e-07	1.27e-05	-4.97	9.07e-08	3.05e-06
1038	PTPN21	protein tyrosine phosphatase, non-receptor type 21	-3.52	2.47e-09	1.46e-07	-2.79	1.44e-08	6.92e-07
1039	TSPAN9	tetraspanin 9	-3.52	2.04e-09	1.25e-07	-2.52	7e-08	2.45e-06
1040	CST3	cystatin C	-3.53	1.71e-08	7.04e-07	-4.08	2.62e-09	1.81e-07
1041	SNORD116-20	small nucleolar RNA, C/D box 116-20; small nucleolar RNA, C/D box 116 cluster	-3.53	2.18e-07	5.65e-06	-21.12	1.12e-11	2.46e-09
1042	NREP	neuronal regeneration related protein	-3.54	3.79e-07	8.92e-06	-2.69	3.93e-06	6.57e-05
1043	IRF6	interferon regulatory factor 6	-3.54	2.21e-06	3.9e-05	-3.68	1.71e-06	3.29e-05
1044	CHST3	carbohydrate (chondroitin 6) sulfotransferase 3	-3.54	1.97e-07	5.19e-06	-2.38	7.18e-06	0.0001
1045	TRHDE-AS1	TRHDE antisense RNA 1	-3.54	7.76e-07	1.62e-05	-3.64	1.34e-06	2.72e-05
1046	MFHAS1	malignant fibrous histiocytoma amplified sequence 1	-3.58	1.52e-09	9.81e-08	-3.65	1.43e-09	1.11e-07
1047	NPFFR2	neuropeptide FF receptor 2	-3.59	1.92e-06	3.48e-05	-2.71	2.08e-05	0.0003
1048	ZNF528	zinc finger protein 528	-3.6	1.06e-05	0.0001	-2.94	4.36e-05	0.0005
1049	PAQR7	progestin and adipoQ receptor family member VII	-3.61	1.35e-05	0.0002	-2.72	0.0002	0.0017
1050	SLCO2A1	solute carrier organic anion transporter family, member 2A1	-3.62	2.06e-07	5.38e-06	-6.58	2.78e-09	1.89e-07
1051	ZNF358	zinc finger protein 358	-3.62	7.53e-09	3.64e-07	-2.32	3.09e-07	8.39e-06
1052	CCDC69	coiled-coil domain containing 69	-3.63	9.45e-06	0.0001	-3.68	2.74e-06	4.88e-05
1053	FGF18	fibroblast growth factor 18	-3.63	2.74e-09	1.58e-07	-3.63	2.73e-09	1.86e-07
1054	EFNB3	ephrin-B3	-3.64	2.23e-06	3.92e-05	-4.02	9.95e-07	2.13e-05
1055	C20orf96	chromosome 20 open reading frame 96	-3.65	8.31e-08	2.57e-06	-3.88	5.64e-08	2.06e-06
1056	MGAT5B	mannosyl (alpha-1,6-)-glycoprotein beta-1,6-N-acetyl-glucosaminyltransferase, isozyme B	-3.65	4.19e-09	2.26e-07	-3.83	3.59e-09	2.29e-07
1057	FZD4	frizzled class receptor 4	-3.66	2.45e-09	1.45e-07	-5.25	9.84e-11	1.36e-08
1058	C1orf116	chromosome 1 open reading frame 116	-3.68	1.5e-09	9.68e-08	-6.57	2.07e-11	3.94e-09
1059	CGNL1	cingulin-like 1	-3.68	4.76e-09	2.53e-07	-2.07	1.42e-06	2.84e-05
1060	LAMA5	laminin, alpha 5	-3.68	8.37e-07	1.73e-05	-10.39	1.07e-09	8.68e-08
1061	KIF12	kinesin family member 12	-3.68	3.05e-07	7.43e-06	-4.12	1.35e-07	4.18e-06
1062	CTIF	CBP80/20-dependent translation initiation factor	-3.7	2.28e-09	1.37e-07	-2.44	1.6e-07	4.82e-06
1063	IFITM2	interferon induced transmembrane protein 2	-3.7	6.36e-08	2.07e-06	-11.05	2.59e-11	4.62e-09
1064	SNORD116-29	small nucleolar RNA, C/D box 116-29	-3.7	0.0006	0.0044	-8.48	3.9e-06	6.52e-05
1065	SLC16A5	solute carrier family 16 (monocarboxylate transporter), member 5	-3.71	4.76e-08	1.63e-06	-2.34	3.85e-06	6.47e-05
1066	MISP	mitotic spindle positioning	-3.71	6.76e-10	5.08e-08	-4.3	2.64e-10	2.98e-08
1067	ITPKB	inositol-trisphosphate 3-kinase B	-3.72	3.76e-07	8.86e-06	-3.48	1.15e-06	2.41e-05
1068	CNN1	calponin 1, basic, smooth muscle	-3.72	1.93e-07	5.09e-06	-3.93	7.96e-08	2.74e-06
1069	CLEC4E	C-type lectin domain family 4, member E	-3.73	9.46e-09	4.38e-07	-3.33	7.55e-08	2.62e-06
1070	EFNB2	ephrin-B2	-3.74	2.26e-07	5.83e-06	-5.51	8.87e-09	4.75e-07
1071	MAP2	microtubule associated protein 2	-3.74	1.02e-08	4.63e-07	-3.78	1.62e-08	7.6e-07
1072	SUSD6	sushi domain containing 6	-3.74	3.44e-08	1.24e-06	-3.73	2.76e-08	1.16e-06
1073	CYP27C1	cytochrome P450, family 27, subfamily C, polypeptide 1	-3.75	2.42e-08	9.33e-07	-4.18	1.26e-08	6.27e-07
1074	STX3	syntaxin 3; olfactory receptor, family 10, subfamily Y, member 1 pseudogene	-3.75	7.63e-10	5.59e-08	-2	1.69e-06	3.28e-05
1075	WNT9A	wingless-type MMTV integration site family, member 9A	-3.75	7.65e-08	2.4e-06	-4.22	2.41e-08	1.05e-06
1076	EMX2OS	EMX2 opposite strand/antisense RNA	-3.76	4.08e-08	1.43e-06	-4.07	2.61e-08	1.11e-06
1077	TGFB1I1	transforming growth factor beta 1 induced transcript 1	-3.76	1.38e-09	8.99e-08	-4.35	4.09e-10	4.13e-08
1078	ZFYVE1	zinc finger, FYVE domain containing 1	-3.76	2.29e-08	8.92e-07	-2.58	3.95e-07	1.01e-05
1079	CAPN3	calpain 3	-3.77	1.14e-07	3.32e-06	-3.95	5.95e-08	2.15e-06
1080	PCDHB2	protocadherin beta 2	-3.78	3.58e-09	1.98e-07	-4.68	4.1e-10	4.13e-08
1081	ACSM2B	acyl-CoA synthetase medium-chain family member 2B	-3.78	2.75e-07	6.86e-06	-3.7	2.75e-07	7.6e-06
1082	EMC10	ER membrane protein complex subunit 10	-3.79	6.4e-09	3.18e-07	-3.28	3.37e-08	1.37e-06
1083	ZNF436	zinc finger protein 436	-3.79	1.74e-07	4.68e-06	-2.89	1.22e-06	2.52e-05
1084	COL4A4	collagen, type IV, alpha 4	-3.79	6.63e-09	3.28e-07	-4.5	2.65e-09	1.82e-07
1085	TMEM86A	transmembrane protein 86A	-3.8	4.21e-08	1.47e-06	-5.95	2.46e-09	1.73e-07
1086	MPZL3	myelin protein zero-like 3	-3.8	7.38e-09	3.6e-07	-3.77	5.27e-09	3.11e-07
1087	GOLGA6L17P	golgin A6 family-like 17, pseudogene	-3.81	3.29e-08	1.2e-06	-3.46	8.41e-08	2.88e-06
1088	SORBS2	sorbin and SH3 domain containing 2	-3.81	5.29e-10	4.26e-08	-3.24	1.62e-09	1.23e-07
1089	LRFN5	leucine rich repeat and fibronectin type III domain containing 5	-3.82	8.32e-08	2.57e-06	-3.06	1.92e-07	5.61e-06
1090	GULP1	GULP, engulfment adaptor PTB domain containing 1	-3.82	9.79e-10	6.78e-08	-2.86	1.12e-08	5.77e-07
1091	DPP4	dipeptidyl-peptidase 4	-3.83	3.54e-10	3.12e-08	-5.69	2.55e-11	4.59e-09
1092	CFAP221	cilia and flagella associated protein 221	-3.84	6.21e-08	2.03e-06	-4.93	8.74e-09	4.71e-07
1093	ATP9A	ATPase, class II, type 9A	-3.84	1.59e-07	4.35e-06	-2.71	5.6e-06	8.81e-05
1094	PLEKHA1	pleckstrin homology domain containing, family A (phosphoinositide binding specific) member 1	-3.84	2.44e-10	2.37e-08	-2.81	8.2e-09	4.47e-07
1095	BCO1	beta-carotene oxygenase 1	-3.85	1.79e-08	7.35e-07	-3.01	1.53e-07	4.65e-06
1096	CDH16	cadherin 16, KSP-cadherin	-3.86	1.73e-07	4.66e-06	-8.42	6.22e-10	5.69e-08
1097	RNF122	ring finger protein 122	-3.87	2.77e-07	6.9e-06	-2.89	4.48e-06	7.35e-05
1098	MMP24-AS1	MMP24 antisense RNA 1	-3.88	2.92e-10	2.72e-08	-2.48	2.58e-08	1.1e-06
1099	PRDX2	peroxiredoxin 2	-3.89	1.4e-10	1.56e-08	-11.42	2.01e-13	1.24e-10
1100	TLL1	tolloid like 1	-3.89	1.13e-06	2.25e-05	-4.21	1.33e-06	2.7e-05
1101	CTSO	cathepsin O	-3.89	1.51e-07	4.17e-06	-2.18	2.74e-05	0.0003
1102	SNORD116-6	small nucleolar RNA, C/D box 116-6	-3.9	7.64e-09	3.68e-07	-40.43	4.55e-14	3.99e-11
1103	IGFBP4	insulin like growth factor binding protein 4	-3.91	2.91e-07	7.18e-06	-2.45	2.18e-05	0.0003
1104	CD9	CD9 molecule	-3.91	3.29e-07	7.93e-06	-2.5	1.54e-05	0.0002
1105	SNORD116-2	small nucleolar RNA, C/D box 116-2	-3.92	2.76e-09	1.59e-07	-44.95	1.09e-14	1.51e-11
1106	NLRP2	NLR family, pyrin domain containing 2	-3.93	3.43e-07	8.19e-06	-4.01	3.34e-07	8.9e-06
1107	FAM110C	family with sequence similarity 110, member C	-3.94	2.87e-09	1.63e-07	-7.52	3.89e-11	6.46e-09
1108	RAB11FIP1	RAB11 family interacting protein 1 (class I)	-3.95	3e-10	2.77e-08	-3.57	7.68e-10	6.72e-08
1109	SYNC	syncoilin, intermediate filament protein	-3.95	2.33e-07	6e-06	-3.16	2.08e-06	3.9e-05
1110	PLXNB1	plexin B1	-3.96	9.4e-08	2.85e-06	-6.76	4.31e-09	2.67e-07
1111	MMP15	matrix metallopeptidase 15 (membrane-inserted)	-3.96	2.78e-08	1.04e-06	-3.73	5.07e-08	1.9e-06
1112	TMEM163	transmembrane protein 163	-3.99	2.4e-09	1.42e-07	-9.4	1.04e-11	2.33e-09
1113	NHS	Nance-Horan syndrome (congenital cataracts and dental anomalies)	-3.99	1.59e-07	4.34e-06	-4.04	2.13e-07	6.09e-06
1114	PLSCR3	phospholipid scramblase 3; transmembrane protein 256; TMEM256-PLSCR3 readthrough (NMD candidate)	-3.99	8.07e-09	3.84e-07	-2.29	2.69e-06	4.81e-05
1115	PPM1H	protein phosphatase, Mg2+/Mn2+ dependent, 1H	-4.02	1.93e-09	1.19e-07	-3.47	6.09e-09	3.5e-07
1116	MYL3	myosin, light chain 3, alkali; ventricular, skeletal, slow	-4.02	9.89e-08	2.96e-06	-5.42	8.86e-09	4.75e-07
1117	HID1	HID1 domain containing	-4.03	4.91e-07	1.11e-05	-5.31	6.06e-08	2.18e-06
1118	GOLGA6L3	golgin A6 family-like 3; golgin A6 family-like 17, pseudogene	-4.04	1.8e-08	7.37e-07	-3.24	9.47e-08	3.15e-06
1119	MT1E	metallothionein 1E	-4.05	3.85e-06	6.15e-05	-2.77	0.0001	0.001
1120	KRT7	keratin 7, type II	-4.05	3.06e-07	7.47e-06	-4.2	3.12e-07	8.43e-06
1121	CCNG2	cyclin G2	-4.06	5.37e-11	7.31e-09	-2.56	4.9e-09	2.95e-07
1122	TERC	telomerase RNA component	-4.06	9.88e-09	4.52e-07	-5.85	5.13e-10	4.92e-08
1123	TMEM25	transmembrane protein 25	-4.07	1.74e-07	4.67e-06	-4.52	9.15e-08	3.06e-06
1124	HOTAIRM1	HOXA transcript antisense RNA, myeloid-specific 1	-4.08	5.92e-10	4.68e-08	-3.16	4.53e-09	2.78e-07
1125	ZFP3	ZFP3 zinc finger protein	-4.08	1.64e-09	1.04e-07	-2.98	3.14e-08	1.29e-06
1126	PLA2R1	phospholipase A2 receptor 1	-4.09	1.33e-08	5.73e-07	-2.53	5.5e-07	1.32e-05
1127	TAGLN	transgelin	-4.1	2.19e-07	5.66e-06	-2.02	0.0002	0.0016
1128	DCN	decorin	-4.11	5.52e-07	1.23e-05	-3.84	6.85e-07	1.59e-05
1129	DUSP4	dual specificity phosphatase 4	-4.13	4.97e-10	4.08e-08	-4.94	1.3e-10	1.68e-08
1130	ZBED2	zinc finger, BED-type containing 2	-4.14	4.62e-05	0.0005	-3.7	8.98e-05	0.0009
1131	SNORD116-3	small nucleolar RNA, C/D box 116-3; small nucleolar RNA, C/D box 116-9	-4.15	2.42e-06	4.19e-05	-50.32	2.13e-11	3.95e-09
1132	TOM1L2	target of myb1 like 2 membrane trafficking protein	-4.15	2.83e-10	2.68e-08	-2.78	9.85e-09	5.18e-07
1133	INHBB	inhibin beta B	-4.15	8.89e-09	4.15e-07	-10.1	4.87e-11	7.68e-09
1134	IRX6	iroquois homeobox 6	-4.16	1.9e-11	3.2e-09	-4.47	1.09e-11	2.44e-09
1135	PTCSC2	papillary thyroid carcinoma susceptibility candidate 2 (non-protein coding)	-4.16	2.37e-07	6.08e-06	-3.21	1.72e-06	3.3e-05
1136	GALM	galactose mutarotase (aldose 1-epimerase)	-4.16	4.69e-07	1.07e-05	-2.19	8.03e-05	0.0008
1137	TNF	tumor necrosis factor	-4.17	5.81e-09	2.94e-07	-4.3	5.1e-09	3.03e-07
1138	EGOT	eosinophil granule ontogeny transcript (non-protein coding)	-4.17	2.46e-08	9.48e-07	-15.14	1.81e-11	3.6e-09
1139	GOLGA2P11	golgin A2 pseudogene 11	-4.18	1.67e-07	4.51e-06	-5.42	6.54e-08	2.31e-06
1140	SNORD116-8	small nucleolar RNA, C/D box 116-8	-4.19	2.51e-06	4.34e-05	-49.94	2.2e-11	4.05e-09
1141	HSPA12A	heat shock 70kDa protein 12A	-4.2	3.5e-09	1.94e-07	-2.49	5.14e-07	1.25e-05
1142	ZNF836	zinc finger protein 836	-4.21	1.44e-06	2.75e-05	-3.4	9.23e-06	0.0001
1143	HS3ST2	heparan sulfate (glucosamine) 3-O-sulfotransferase 2	-4.21	1.57e-07	4.29e-06	-4.28	1.57e-07	4.75e-06
1144	WNT7B	wingless-type MMTV integration site family, member 7B	-4.22	5.16e-06	7.82e-05	-4.37	6.72e-06	0.0001
1145	TMEM171	transmembrane protein 171	-4.22	6.56e-08	2.12e-06	-7.68	1.49e-09	1.14e-07
1146	GALC	galactosylceramidase	-4.24	1.65e-07	4.48e-06	-5.51	2.14e-08	9.54e-07
1147	UCP2	uncoupling protein 2 (mitochondrial, proton carrier)	-4.27	3.01e-06	5.01e-05	-3.52	2.14e-05	0.0003
1148	TLR4	toll-like receptor 4	-4.27	5.02e-07	1.14e-05	-2.19	0.0003	0.0024
1149	CD24	CD24 molecule	-4.27	2.19e-08	8.59e-07	-3.09	3.41e-07	9.08e-06
1150	PGM2L1	phosphoglucomutase 2-like 1	-4.27	1.97e-09	1.21e-07	-2.45	3.93e-07	1.01e-05
1151	SMPDL3B	sphingomyelin phosphodiesterase, acid-like 3B	-4.31	2.17e-09	1.32e-07	-4.48	1.26e-09	9.94e-08
1152	GATS	GATS, stromal antigen 3 opposite strand	-4.31	3.77e-08	1.34e-06	-3	1.83e-06	3.48e-05
1153	SSC5D	scavenger receptor cysteine rich family, 5 domains	-4.31	2.08e-06	3.71e-05	-4.14	1.91e-06	3.63e-05
1154	JUP	junction plakoglobin	-4.37	3.19e-10	2.91e-08	-2.56	6.3e-08	2.24e-06
1155	FAM214A	family with sequence similarity 214, member A	-4.38	1.4e-07	3.93e-06	-3.6	4.97e-07	1.22e-05
1156	LHFPL3-AS2	LHFPL3 antisense RNA 2	-4.39	9.37e-09	4.34e-07	-5.2	2.86e-09	1.93e-07
1157	SCARA3	scavenger receptor class A, member 3	-4.39	7.2e-08	2.28e-06	-2.31	2.76e-05	0.0003
1158	HPSE	heparanase	-4.4	2.51e-07	6.36e-06	-2.63	8.09e-06	0.0001
1159	LAMB2	laminin, beta 2 (laminin S)	-4.4	2.89e-09	1.64e-07	-5.21	3.41e-10	3.62e-08
1160	PIK3IP1	phosphoinositide-3-kinase interacting protein 1	-4.41	1.93e-07	5.09e-06	-4.32	2.01e-07	5.81e-06
1161	PLA1A	phospholipase A1 member A	-4.43	1.84e-08	7.5e-07	-3.88	8.01e-08	2.75e-06
1162	FAM69B	family with sequence similarity 69, member B	-4.44	2.09e-10	2.09e-08	-3.6	1.2e-09	9.59e-08
1163	KAAG1	kidney associated antigen 1	-4.45	8.98e-09	4.18e-07	-3.81	1.62e-08	7.61e-07
1164	ETV4	ets variant 4	-4.48	6.93e-08	2.21e-06	-2.48	4.56e-05	0.0005
1165	TMEM45B	transmembrane protein 45B	-4.49	6.17e-07	1.34e-05	-4.39	5e-07	1.22e-05
1166	ULBP3	UL16 binding protein 3	-4.49	1.47e-06	2.79e-05	-3.19	2.9e-05	0.0003
1167	FNIP2	folliculin interacting protein 2	-4.49	2.01e-08	8.06e-07	-4.52	4.24e-08	1.63e-06
1168	IQUB	IQ motif and ubiquitin domain containing	-4.53	7.23e-10	5.35e-08	-4.04	2.29e-09	1.64e-07
1169	MT1F	metallothionein 1F	-4.55	2.32e-06	4.06e-05	-38.81	8.99e-11	1.28e-08
1170	MYO5B	myosin VB	-4.55	3.96e-08	1.39e-06	-5.03	7.97e-09	4.36e-07
1171	LINC01111	long intergenic non-protein coding RNA 1111; long intergenic non-protein coding RNA 1109	-4.56	1.7e-07	4.59e-06	-9.54	2.7e-09	1.84e-07
1172	DGKA	diacylglycerol kinase alpha	-4.58	7.3e-09	3.58e-07	-2	3.08e-05	0.0004
1173	TGFBR2	transforming growth factor beta receptor II	-4.61	1.02e-10	1.21e-08	-2.55	3.06e-08	1.27e-06
1174	DEPTOR	DEP domain containing MTOR-interacting protein	-4.62	2.02e-07	5.32e-06	-5.02	1.48e-07	4.52e-06
1175	KLF5	Kruppel-like factor 5 (intestinal)	-4.64	3.07e-09	1.73e-07	-6.18	4.45e-10	4.43e-08
1176	SPINK13	serine peptidase inhibitor, Kazal type 13 (putative)	-4.66	8.35e-09	3.94e-07	-3.81	6.03e-08	2.17e-06
1177	FAM84B	family with sequence similarity 84, member B	-4.68	9.73e-11	1.16e-08	-5.67	3.29e-11	5.61e-09
1178	FAM214B	family with sequence similarity 214, member B	-4.69	1.85e-10	1.92e-08	-2.12	3.25e-07	8.68e-06
1179	NLGN4Y	neuroligin 4, Y-linked	-4.7	1.89e-07	5.03e-06	-4.72	2.62e-07	7.26e-06
1180	LOC105375304	collagen alpha-1(I) chain-like	-4.7	8.6e-08	2.65e-06	-5.08	3.41e-08	1.38e-06
1181	CCL2	chemokine (C-C motif) ligand 2	-4.71	1.13e-05	0.0002	-12.63	1.58e-08	7.48e-07
1182	MYO6	myosin VI	-4.72	1.82e-10	1.9e-08	-2.34	1.36e-07	4.21e-06
1183	MIR27A	microRNA 27a	-4.73	4.38e-07	1.01e-05	-3.54	5.37e-06	8.51e-05
1184	TMEM27	transmembrane protein 27	-4.73	1.34e-09	8.78e-08	-3.02	6.41e-08	2.28e-06
1185	SCCPDH	saccharopine dehydrogenase (putative)	-4.75	1.37e-10	1.52e-08	-2.35	6.05e-08	2.18e-06
1186	H1F0	H1 histone family, member 0	-4.75	2.58e-07	6.51e-06	-3.84	1.37e-06	2.77e-05
1187	RAB40B	RAB40B, member RAS oncogene family	-4.76	5.27e-07	1.18e-05	-2.64	2.44e-05	0.0003
1188	DYRK1B	dual specificity tyrosine-(Y)-phosphorylation regulated kinase 1B	-4.76	1.7e-08	7.03e-07	-2	5.64e-05	0.0006
1189	LGALS3	lectin, galactoside-binding, soluble, 3	-4.77	1.32e-09	8.67e-08	-2.75	1.28e-07	4.01e-06
1190	HES1	hes family bHLH transcription factor 1	-4.78	4.69e-07	1.07e-05	-4.06	2.1e-06	3.93e-05
1191	NOX4	NADPH oxidase 4	-4.79	4.25e-10	3.64e-08	-4.25	1.2e-09	9.59e-08
1192	SNX30	sorting nexin family member 30	-4.79	6.49e-10	4.96e-08	-4.69	6.22e-10	5.69e-08
1193	MTMR11	myotubularin related protein 11	-4.81	1.5e-07	4.15e-06	-3	4.87e-06	7.86e-05
1194	LINC01158	long intergenic non-protein coding RNA 1158	-4.83	1.09e-06	2.17e-05	-4.1	2.81e-06	5e-05
1195	INPPL1	inositol polyphosphate phosphatase-like 1	-4.84	1.52e-11	2.67e-09	-2.4	1.46e-08	7.02e-07
1196	TGFB2	transforming growth factor beta 2; TGFB2 overlapping transcript 1	-4.84	3.53e-09	1.96e-07	-5.29	2.14e-09	1.55e-07
1197	UGT2B7	UDP glucuronosyltransferase 2 family, polypeptide B7	-4.85	1.16e-08	5.13e-07	-2.44	1.12e-05	0.0002
1198	FTH1	ferritin, heavy polypeptide 1	-4.85	2.91e-10	2.72e-08	-2.31	4.88e-07	1.2e-05
1199	ZNF69	zinc finger protein 69	-4.86	5.06e-08	1.71e-06	-5.83	7.53e-09	4.18e-07
1200	NKAIN4	Na+/K+ transporting ATPase interacting 4	-4.89	6.22e-05	0.0006	-4.29	0.0001	0.0012
1201	TSPYL5	TSPY-like 5	-4.89	3.16e-10	2.89e-08	-2.66	9.48e-08	3.15e-06
1202	MYO1D	myosin ID	-4.93	3.27e-08	1.19e-06	-21.35	1.74e-11	3.52e-09
1203	SNORD116-21	small nucleolar RNA, C/D box 116-21; small nucleolar RNA, C/D box 116 cluster; small nucleolar RNA, C/D box 116-20	-4.94	3.14e-07	7.63e-06	-9.63	5.44e-09	3.2e-07
1204	C14orf132	chromosome 14 open reading frame 132	-4.94	5.54e-08	1.85e-06	-7.82	1.93e-09	1.43e-07
1205	SLCO4C1	solute carrier organic anion transporter family, member 4C1	-4.95	2.01e-10	2.04e-08	-7.64	1.1e-11	2.44e-09
1206	PDK4	pyruvate dehydrogenase kinase, isozyme 4	-4.95	4.95e-08	1.68e-06	-3.07	2.11e-06	3.94e-05
1207	TNFRSF21	tumor necrosis factor receptor superfamily, member 21	-4.97	2.77e-10	2.62e-08	-4.01	2.03e-09	1.48e-07
1208	SLC16A2	solute carrier family 16, member 2 (thyroid hormone transporter)	-5	1.12e-10	1.3e-08	-3.63	1.55e-09	1.18e-07
1209	SLC44A5	solute carrier family 44, member 5	-5.02	4.02e-10	3.48e-08	-3.01	3.26e-08	1.33e-06
1210	HOXC10	homeobox C10	-5.06	8.96e-09	4.17e-07	-2.01	3.51e-05	0.0004
1211	HNF1A-AS1	HNF1A antisense RNA 1	-5.09	1.09e-08	4.86e-07	-5.29	7.55e-09	4.19e-07
1212	ADAMTS7	ADAM metallopeptidase with thrombospondin type 1 motif 7	-5.09	6.89e-05	0.0007	-6.24	1.38e-05	0.0002
1213	BCRP3	breakpoint cluster region pseudogene 3	-5.1	7.03e-05	0.0007	-7.45	6.28e-06	9.68e-05
1214	ANXA3	annexin A3	-5.11	4e-09	2.18e-07	-10.17	1.2e-10	1.59e-08
1215	RHOB	ras homolog family member B	-5.14	1.58e-08	6.63e-07	-6.92	4.79e-09	2.9e-07
1216	GCNT1	glucosaminyl (N-acetyl) transferase 1, core 2	-5.17	2.93e-11	4.48e-09	-3.59	5.65e-10	5.27e-08
1217	SNORD116-5	small nucleolar RNA, C/D box 116-5; small nucleolar RNA, C/D box 116-7	-5.2	2.71e-08	1.02e-06	-23.24	1.94e-11	3.77e-09
1218	SESTD1	SEC14 and spectrin domains 1	-5.2	8.14e-11	9.99e-09	-4.78	1.39e-10	1.77e-08
1219	NEIL1	nei-like DNA glycosylase 1	-5.2	1.27e-06	2.48e-05	-6.93	2.16e-07	6.17e-06
1220	SOX2	SRY box 2	-5.25	3.81e-09	2.09e-07	-5.45	2.53e-09	1.77e-07
1221	C14orf37	chromosome 14 open reading frame 37	-5.26	1.07e-08	4.81e-07	-6.13	4.24e-09	2.63e-07
1222	TTC9	tetratricopeptide repeat domain 9	-5.29	2.14e-10	2.13e-08	-11.69	1.76e-12	6.23e-10
1223	SYNE2	spectrin repeat containing, nuclear envelope 2	-5.34	5.05e-09	2.65e-07	-7.27	4.15e-10	4.16e-08
1224	EIF1AY	eukaryotic translation initiation factor 1A, Y-linked	-5.38	3.45e-07	8.23e-06	-5.43	4.89e-07	1.2e-05
1225	CDKN2B	cyclin-dependent kinase inhibitor 2B (p15, inhibits CDK4)	-5.38	3.8e-11	5.55e-09	-5.25	4.42e-11	7.11e-09
1226	TMPRSS4	transmembrane protease, serine 4	-5.43	8.01e-08	2.49e-06	-5.7	5.92e-08	2.15e-06
1227	MEGF9	multiple EGF-like-domains 9	-5.46	9.37e-11	1.13e-08	-5.88	5.7e-11	8.76e-09
1228	CXCL16	chemokine (C-X-C motif) ligand 16	-5.48	1.64e-08	6.79e-07	-9.59	5.37e-10	5.12e-08
1229	ARHGEF38	Rho guanine nucleotide exchange factor 38	-5.49	9.94e-08	2.97e-06	-6.45	5.49e-08	2.02e-06
1230	FAXDC2	fatty acid hydroxylase domain containing 2	-5.52	1.63e-08	6.79e-07	-3.29	7.93e-07	1.77e-05
1231	TMSB4X	thymosin beta 4, X-linked	-5.53	5.57e-09	2.88e-07	-2.64	2.14e-06	3.98e-05
1232	FAM196B	family with sequence similarity 196, member B	-5.55	3.93e-09	2.15e-07	-2.4	1.02e-05	0.0001
1233	C2CD4A	C2 calcium-dependent domain containing 4A	-5.58	7.15e-07	1.52e-05	-5.51	3.63e-07	9.53e-06
1234	CTXN1	cortexin 1	-5.63	5.06e-10	4.13e-08	-3.01	6.05e-08	2.18e-06
1235	ARRDC4	arrestin domain containing 4	-5.67	6.72e-10	5.06e-08	-2.18	1.69e-06	3.27e-05
1236	EML1	echinoderm microtubule associated protein like 1	-5.68	6.91e-11	8.9e-09	-3.03	1.11e-08	5.74e-07
1237	SORT1	sortilin 1	-5.7	1.18e-11	2.18e-09	-4.83	4.03e-11	6.63e-09
1238	KLF9	Kruppel-like factor 9	-5.7	1.17e-08	5.17e-07	-5.23	1.36e-08	6.66e-07
1239	CARD6	caspase recruitment domain family, member 6	-5.72	1.21e-08	5.3e-07	-3.95	3.45e-07	9.18e-06
1240	TET1	tet methylcytosine dioxygenase 1	-5.74	6.23e-10	4.85e-08	-6.22	3.05e-10	3.32e-08
1241	PLXNA2	plexin A2	-5.74	5.13e-10	4.17e-08	-8.1	7.27e-11	1.09e-08
1242	SBSPON	somatomedin B and thrombospondin type 1 domain containing	-5.78	5.72e-07	1.27e-05	-3.86	7.43e-06	0.0001
1243	PAX2	paired box 2	-5.78	6.06e-09	3.04e-07	-9.35	6.11e-10	5.64e-08
1244	GJB3	gap junction protein beta 3	-5.84	2.22e-08	8.69e-07	-5.28	3.97e-08	1.55e-06
1245	MIR27B	microRNA 27b; chromosome 9 open reading frame 3; microRNA 23b	-5.85	5.36e-07	1.2e-05	-5.55	7.32e-07	1.68e-05
1246	CBLB	Cbl proto-oncogene B, E3 ubiquitin protein ligase	-5.85	2.66e-10	2.55e-08	-5.34	4.79e-10	4.66e-08
1247	FABP3	fatty acid binding protein 3, muscle and heart	-5.87	5.61e-08	1.86e-06	-6.52	2.47e-08	1.07e-06
1248	SOD3	superoxide dismutase 3, extracellular	-5.88	3.68e-08	1.31e-06	-5.5	3.68e-08	1.46e-06
1249	DDX3Y	DEAD (Asp-Glu-Ala-Asp) box helicase 3, Y-linked	-5.88	4.07e-10	3.5e-08	-6.2	2.25e-10	2.65e-08
1250	ADAMTS5	ADAM metallopeptidase with thrombospondin type 1 motif 5	-5.92	4.4e-07	1.01e-05	-5.68	5.47e-07	1.32e-05
1251	SNED1	sushi, nidogen and EGF-like domains 1	-5.92	1.19e-09	7.94e-08	-6.29	6.98e-10	6.24e-08
1252	SLC14A1	solute carrier family 14 (urea transporter), member 1 (Kidd blood group)	-5.95	7.39e-09	3.6e-07	-5.31	3.05e-08	1.26e-06
1253	SMPDL3A	sphingomyelin phosphodiesterase, acid-like 3A	-5.97	1.65e-09	1.04e-07	-5.86	1.32e-09	1.03e-07
1254	HOXD11	homeobox D11	-5.97	9.42e-10	6.62e-08	-5.76	8.78e-10	7.43e-08
1255	ITGB6	integrin beta 6	-5.97	2.25e-11	3.64e-09	-6.12	2.81e-11	4.98e-09
1256	HOXA2	homeobox A2	-5.99	1.03e-08	4.67e-07	-4.31	9.86e-08	3.25e-06
1257	SERPINE2	serpin peptidase inhibitor, clade E (nexin, plasminogen activator inhibitor type 1), member 2	-6	5.86e-11	7.77e-09	-3.07	1.24e-08	6.19e-07
1258	BNC2	basonuclin 2	-6	2.63e-11	4.14e-09	-2.66	3.36e-08	1.37e-06
1259	NR3C2	nuclear receptor subfamily 3, group C, member 2	-6.04	9.26e-09	4.3e-07	-5.5	1.2e-08	6.07e-07
1260	RARRES3	retinoic acid receptor responder (tazarotene induced) 3	-6.04	1.72e-10	1.82e-08	-2.3	8.05e-07	1.8e-05
1261	ARNT2	aryl-hydrocarbon receptor nuclear translocator 2	-6.05	1.19e-08	5.2e-07	-5.43	2.2e-08	9.74e-07
1262	FOXC1	forkhead box C1	-6.09	1.15e-09	7.73e-08	-3.49	5.17e-08	1.92e-06
1263	IRX1	iroquois homeobox 1	-6.1	7.76e-09	3.73e-07	-6.94	3.42e-09	2.21e-07
1264	SNORD116-1	small nucleolar RNA, C/D box 116-1	-6.1	8.48e-11	1.03e-08	-14.9	8.22e-13	3.45e-10
1265	TSPAN1	tetraspanin 1	-6.11	4.16e-11	5.99e-09	-5.18	1.11e-10	1.5e-08
1266	CAMK2N1	calcium/calmodulin-dependent protein kinase II inhibitor 1	-6.11	5.54e-12	1.27e-09	-6.53	3.69e-12	1.03e-09
1267	LMCD1	LIM and cysteine-rich domains 1	-6.16	2.41e-09	1.43e-07	-2.89	2.05e-06	3.85e-05
1268	ZNF229	zinc finger protein 229	-6.16	7.18e-07	1.52e-05	-4.47	1.77e-05	0.0002
1269	UNC5CL	unc-5 family C-terminal like; O-acyl-ADP-ribose deacylase 1	-6.2	8.47e-09	3.98e-07	-5.51	2.28e-08	1e-06
1270	HOXB3	homeobox B3	-6.25	1.33e-09	8.7e-08	-4.44	1.34e-08	6.59e-07
1271	SFRP1	secreted frizzled-related protein 1	-6.26	5.39e-11	7.32e-09	-7.17	1.74e-11	3.52e-09
1272	SALL1	spalt-like transcription factor 1	-6.29	2.49e-09	1.46e-07	-7.34	1.08e-09	8.71e-08
1273	TNFSF13	tumor necrosis factor (ligand) superfamily, member 13; tumor necrosis factor (ligand) superfamily, member 12; TNFSF12-TNFSF13 readthrough	-6.3	6.31e-09	3.14e-07	-5.59	1.3e-08	6.42e-07
1274	BCL2	B-cell CLL/lymphoma 2	-6.33	8.08e-11	9.94e-09	-6.59	6.21e-11	9.4e-09
1275	RIPK4	receptor-interacting serine-threonine kinase 4	-6.34	7.06e-11	8.98e-09	-13.08	1.33e-12	4.96e-10
1276	SLC22A3	solute carrier family 22 (organic cation transporter), member 3	-6.37	1.39e-09	9.06e-08	-3.14	1.49e-07	4.55e-06
1277	BCAM	basal cell adhesion molecule (Lutheran blood group)	-6.41	9.61e-09	4.43e-07	-6.08	1.48e-08	7.11e-07
1278	FHL2	four and a half LIM domains 2	-6.45	1.2e-12	4.09e-10	-2.44	6.36e-09	3.63e-07
1279	FOSB	FBJ murine osteosarcoma viral oncogene homolog B	-6.48	5.48e-07	1.22e-05	-2.26	0.0006	0.0043
1280	ITM2A	integral membrane protein 2A	-6.54	4.73e-10	3.92e-08	-3.07	1.96e-07	5.69e-06
1281	TP53	tumor protein p53	-6.55	2e-10	2.03e-08	-2.26	2.43e-06	4.43e-05
1282	CYS1	cystin 1	-6.6	5.15e-06	7.81e-05	-8.4	1.51e-06	2.99e-05
1283	TENM4	teneurin transmembrane protein 4	-6.61	4.11e-09	2.22e-07	-2.31	3.13e-05	0.0004
1284	SEMA6A	sema domain, transmembrane domain (TM), and cytoplasmic domain, (semaphorin) 6A	-6.65	3.18e-10	2.9e-08	-10.02	3.9e-11	6.46e-09
1285	DBP	D site of albumin promoter (albumin D-box) binding protein	-6.69	3.77e-08	1.34e-06	-5.83	6.45e-08	2.29e-06
1286	LINC00278	long intergenic non-protein coding RNA 278	-6.7	6.05e-07	1.32e-05	-6.5	3.13e-07	8.44e-06
1287	BDH2	3-hydroxybutyrate dehydrogenase, type 2; solute carrier family 9, subfamily B (NHA2, cation proton antiporter 2), member 2	-6.72	2.61e-11	4.13e-09	-3.72	2.5e-09	1.75e-07
1288	SPTLC3	serine palmitoyltransferase, long chain base subunit 3	-6.73	1.77e-11	3.03e-09	-2.78	2.33e-08	1.02e-06
1289	AIM1	absent in melanoma 1	-6.73	3.09e-09	1.74e-07	-5.24	2.23e-08	9.9e-07
1290	TPTEP1	transmembrane phosphatase with tensin homology pseudogene 1	-6.74	5.91e-09	2.98e-07	-7.43	5.15e-09	3.05e-07
1291	ZIK1	zinc finger protein interacting with K protein 1	-6.78	1.07e-08	4.82e-07	-5.7	2.49e-08	1.07e-06
1292	PCSK5	proprotein convertase subtilisin/kexin type 5	-6.79	5.11e-12	1.19e-09	-7.41	2.57e-12	8.27e-10
1293	FBXO32	F-box protein 32	-6.8	1.94e-09	1.2e-07	-2.09	9.34e-05	0.0009
1294	HOXD4	homeobox D4	-6.82	8.39e-10	6.07e-08	-3.68	8.55e-11	1.23e-08
1295	DMKN	dermokine	-6.82	5e-10	4.1e-08	-9.64	9.71e-11	1.35e-08
1296	BEND5	BEN domain containing 5; ATP/GTP binding protein-like 4	-6.83	5.03e-08	1.7e-06	-6.88	2.69e-08	1.14e-06
1297	DNAJC6	DnaJ (Hsp40) homolog, subfamily C, member 6	-6.84	1.97e-09	1.21e-07	-2.51	3.42e-06	5.89e-05
1298	ZNF618	zinc finger protein 618	-6.89	1.91e-08	7.73e-07	-3.39	2.88e-06	5.09e-05
1299	AJAP1	adherens junctions associated protein 1	-6.91	1.63e-10	1.77e-08	-16.2	2.37e-12	7.72e-10
1300	HOXD8	homeobox D8	-6.97	2.16e-10	2.14e-08	-5.88	4.57e-10	4.5e-08
1301	SLC25A27	solute carrier family 25, member 27	-6.99	1.62e-09	1.03e-07	-3.62	1.19e-07	3.77e-06
1302	PLLP	plasmolipin	-6.99	3.91e-10	3.4e-08	-15.45	6.8e-12	1.67e-09
1303	GSN	gelsolin	-7	1.73e-11	2.97e-09	-4.31	9.25e-10	7.74e-08
1304	C1orf106	chromosome 1 open reading frame 106	-7.03	2.65e-10	2.54e-08	-2.21	4.92e-06	7.92e-05
1305	LAMB3	laminin, beta 3	-7.05	2.53e-09	1.48e-07	-2.11	0.0002	0.0017
1306	ERAP2	endoplasmic reticulum aminopeptidase 2	-7.06	3.83e-11	5.58e-09	-2.25	9.87e-07	2.12e-05
1307	TMEM140	transmembrane protein 140	-7.11	7.22e-09	3.55e-07	-2.58	2.82e-05	0.0003
1308	OR7E14P	olfactory receptor, family 7, subfamily E, member 14 pseudogene	-7.12	1.12e-09	7.57e-08	-8.3	5.64e-10	5.27e-08
1309	PTH1R	parathyroid hormone 1 receptor	-7.18	4.08e-09	2.22e-07	-8.31	1.76e-09	1.32e-07
1310	AMTN	amelotin	-7.25	5.64e-06	8.45e-05	-8.25	2.53e-06	4.58e-05
1311	LIPG	lipase, endothelial	-7.27	2.51e-10	2.43e-08	-3.41	8.49e-08	2.9e-06
1312	RASSF9	Ras association (RalGDS/AF-6) domain family (N-terminal) member 9	-7.31	3.52e-10	3.11e-08	-5.72	1.56e-09	1.19e-07
1313	CCDC120	coiled-coil domain containing 120	-7.31	1.67e-11	2.9e-09	-6.08	5.16e-11	8.05e-09
1314	BEAN1	brain expressed, associated with NEDD4, 1	-7.31	7.53e-11	9.46e-09	-7.91	3.44e-11	5.81e-09
1315	ATP7B	ATPase, Cu++ transporting, beta polypeptide	-7.32	4.76e-10	3.94e-08	-10.83	8.93e-11	1.27e-08
1316	SPINT1	serine peptidase inhibitor, Kunitz type 1	-7.35	8.29e-11	1.01e-08	-45.64	3.01e-14	3.08e-11
1317	CPS1	carbamoyl-phosphate synthase 1	-7.4	4.9e-11	6.84e-09	-5.95	2.05e-10	2.49e-08
1318	ITGB4	integrin beta 4	-7.41	3.71e-10	3.26e-08	-54.36	1.59e-13	1.09e-10
1319	CTTNBP2	cortactin binding protein 2	-7.41	4.55e-11	6.47e-09	-3.58	9.96e-09	5.22e-07
1320	PTPRU	protein tyrosine phosphatase, receptor type, U	-7.42	1.08e-11	2.03e-09	-9.06	3.72e-12	1.03e-09
1321	RNF43	ring finger protein 43	-7.43	4.88e-11	6.84e-09	-6.74	8.96e-11	1.27e-08
1322	EPHA4	EPH receptor A4	-7.46	1.18e-09	7.91e-08	-5.41	9.22e-09	4.89e-07
1323	KCNN4	potassium channel, calcium activated intermediate/small conductance subfamily N alpha, member 4	-7.59	1.67e-09	1.06e-07	-2.32	2.7e-05	0.0003
1324	MIA2	melanoma inhibitory activity 2	-7.61	1.34e-10	1.5e-08	-4.33	8.64e-09	4.67e-07
1325	MIR181B1	microRNA 181b-1	-7.62	1.69e-08	6.98e-07	-4	1.43e-06	2.85e-05
1326	DSP	desmoplakin	-7.62	4.81e-09	2.55e-07	-54.03	2.29e-12	7.52e-10
1327	TRAF5	TNF receptor-associated factor 5	-7.62	5.68e-08	1.88e-06	-2.02	0.0004	0.0031
1328	FCGRT	Fc fragment of IgG, receptor, transporter, alpha	-7.74	1.59e-12	5e-10	-4.93	2.57e-11	4.6e-09
1329	B3GALT5-AS1	B3GALT5 antisense RNA 1	-7.75	3.78e-10	3.32e-08	-6.88	7.49e-10	6.58e-08
1330	SLC29A4	solute carrier family 29 (equilibrative nucleoside transporter), member 4	-7.8	5.44e-09	2.83e-07	-13.33	6.64e-10	5.98e-08
1331	PELI2	pellino E3 ubiquitin protein ligase family member 2	-7.81	3.95e-10	3.42e-08	-3.58	1.75e-07	5.2e-06
1332	RAB36	RAB36, member RAS oncogene family	-7.98	4.56e-11	6.47e-09	-3.31	3.97e-08	1.55e-06
1333	FOLR1	folate receptor 1 (adult)	-8.07	6.46e-08	2.09e-06	-30.63	1.84e-10	2.24e-08
1334	SOX4	SRY box 4	-8.22	1.43e-11	2.55e-09	-5.13	2.49e-10	2.86e-08
1335	ACSM2A	acyl-CoA synthetase medium-chain family member 2A	-8.22	6.54e-11	8.5e-09	-8.2	5.7e-11	8.76e-09
1336	ATP8A1	ATPase, aminophospholipid transporter (APLT), class I, type 8A, member 1	-8.3	4.55e-12	1.09e-09	-8.53	3.87e-12	1.07e-09
1337	IL17RD	interleukin 17 receptor D	-8.36	7.66e-10	5.61e-08	-6.73	2.28e-09	1.64e-07
1338	MAP7D2	MAP7 domain containing 2	-8.38	8.01e-11	9.88e-09	-8.61	8.5e-11	1.23e-08
1339	ADGRF1	adhesion G protein-coupled receptor F1	-8.38	9.4e-11	1.13e-08	-7	4.11e-10	4.13e-08
1340	PTPRB	protein tyrosine phosphatase, receptor type, B	-8.42	2.28e-10	2.24e-08	-2.5	2.88e-06	5.09e-05
1341	DNALI1	dynein, axonemal, light intermediate chain 1	-8.47	2.97e-09	1.68e-07	-8.77	2.07e-09	1.51e-07
1342	BMF	Bcl2 modifying factor	-8.6	5.68e-11	7.61e-09	-14.44	5.87e-12	1.49e-09
1343	CPVL	carboxypeptidase, vitellogenic-like	-8.62	2.77e-09	1.59e-07	-5.99	2.62e-08	1.12e-06
1344	VWA5A	von Willebrand factor A domain containing 5A	-8.63	2.18e-08	8.55e-07	-2.52	8.82e-05	0.0009
1345	PKHD1	polycystic kidney and hepatic disease 1 (autosomal recessive)	-8.66	4.29e-12	1.05e-09	-9.03	3.38e-12	9.71e-10
1346	TMEM47	transmembrane protein 47	-8.73	1.84e-12	5.54e-10	-2.52	2.9e-08	1.21e-06
1347	INPP4B	inositol polyphosphate-4-phosphatase type II B	-8.79	5e-12	1.18e-09	-2.06	1.13e-06	2.36e-05
1348	TMEM139	transmembrane protein 139	-8.83	5.87e-12	1.31e-09	-2.31	2.5e-07	6.98e-06
1349	FZD10	frizzled class receptor 10	-8.88	1.97e-11	3.26e-09	-9.02	2.36e-11	4.29e-09
1350	KDM5D	lysine (K)-specific demethylase 5D	-8.92	1.42e-11	2.55e-09	-8.99	1.51e-11	3.16e-09
1351	EFNA1	ephrin-A1	-8.94	6.79e-12	1.46e-09	-7.63	1.67e-11	3.44e-09
1352	CTSF	cathepsin F	-8.95	9.16e-12	1.8e-09	-3.68	5.05e-09	3.02e-07
1353	PITPNC1	phosphatidylinositol transfer protein, cytoplasmic 1	-9.12	9.76e-10	6.78e-08	-3.66	6.89e-07	1.59e-05
1354	EPCAM	epithelial cell adhesion molecule	-9.19	4.17e-12	1.03e-09	-33.27	2.26e-14	2.36e-11
1355	SMPD1	sphingomyelin phosphodiesterase 1, acid lysosomal	-9.24	9.43e-12	1.84e-09	-2.41	1.63e-07	4.87e-06
1356	RNF182	ring finger protein 182	-9.28	6.84e-11	8.84e-09	-6.43	7.9e-10	6.88e-08
1357	SLC3A1	solute carrier family 3 (amino acid transporter heavy chain), member 1	-9.46	1.17e-09	7.87e-08	-8.38	2.82e-09	1.9e-07
1358	HOXD9	homeobox D9	-9.47	1.93e-11	3.23e-09	-7.81	4.87e-11	7.68e-09
1359	HOXA6	homeobox A6	-9.5	5.16e-09	2.7e-07	-6.88	2.42e-08	1.05e-06
1360	LIMA1	LIM domain and actin binding 1	-9.5	2.16e-11	3.51e-09	-2.48	3.98e-07	1.02e-05
1361	TMEM220	transmembrane protein 220	-9.51	7.41e-11	9.33e-09	-10.73	5.73e-11	8.77e-09
1362	LINC01116	long intergenic non-protein coding RNA 1116	-9.64	1.59e-10	1.74e-08	-2.56	1.08e-06	2.29e-05
1363	KCCAT198	renal clear cell carcinoma-associated transcript 198	-9.66	4.9e-10	4.04e-08	-2.9	4.16e-06	6.89e-05
1364	SDPR	serum deprivation response	-9.75	7.38e-12	1.56e-09	-2.93	4.87e-08	1.83e-06
1365	HNMT	histamine N-methyltransferase	-9.8	3.92e-12	9.86e-10	-2.6	5.51e-08	2.02e-06
1366	SGIP1	SH3-domain GRB2-like (endophilin) interacting protein 1	-10.01	1.24e-11	2.28e-09	-5.95	2.27e-10	2.65e-08
1367	SAT2	spermidine/spermine N1-acetyltransferase family member 2	-10.05	1.73e-08	7.11e-07	-2.3	0.0004	0.0028
1368	SIM2	single-minded family bHLH transcription factor 2	-10.07	1.72e-10	1.82e-08	-11.61	6.7e-11	1.01e-08
1369	RASGRF2	Ras protein-specific guanine nucleotide-releasing factor 2	-10.13	2.84e-11	4.39e-09	-10.89	1.8e-11	3.6e-09
1370	PRICKLE2	prickle homolog 2	-10.16	6.87e-12	1.47e-09	-3.01	4.2e-08	1.62e-06
1371	AFAP1L2	actin filament associated protein 1-like 2	-10.24	1.67e-09	1.06e-07	-2.15	0.0003	0.0023
1372	SYTL2	synaptotagmin-like 2	-10.25	1.09e-10	1.27e-08	-3.68	6.23e-08	2.23e-06
1373	CA11	carbonic anhydrase XI	-10.31	3.37e-08	1.22e-06	-8.24	7.5e-08	2.6e-06
1374	SYT13	synaptotagmin XIII	-10.37	2.31e-09	1.38e-07	-2.31	0.0006	0.0043
1375	HLF	hepatic leukemia factor	-10.38	2.26e-11	3.64e-09	-5.08	1.42e-09	1.1e-07
1376	PRR15	proline rich 15	-10.42	3.64e-11	5.34e-09	-11.1	2.06e-11	3.94e-09
1377	FRAS1	Fraser extracellular matrix complex subunit 1	-10.44	2.05e-12	5.93e-10	-9.8	3.13e-12	9.32e-10
1378	PPP1R14C	protein phosphatase 1, regulatory (inhibitor) subunit 14C	-10.59	6.4e-10	4.94e-08	-9.04	2.09e-09	1.52e-07
1379	FIBCD1	fibrinogen C domain containing 1	-10.65	1.23e-10	1.4e-08	-16.1	1.32e-11	2.83e-09
1380	CYP1B1	cytochrome P450, family 1, subfamily B, polypeptide 1	-10.78	7.89e-12	1.61e-09	-10.15	1.14e-11	2.47e-09
1381	FZD3	frizzled class receptor 3	-10.79	4.93e-11	6.87e-09	-8.09	2.88e-10	3.16e-08
1382	CNR1	cannabinoid receptor 1 (brain)	-10.8	1.05e-12	3.7e-10	-8.85	3.17e-12	9.32e-10
1383	TXNIP	thioredoxin interacting protein	-11.13	1.98e-13	1.07e-10	-3.35	3.47e-10	3.67e-08
1384	SPRY4	sprouty RTK signaling antagonist 4	-11.19	7.73e-11	9.61e-09	-4.25	2.95e-08	1.23e-06
1385	GLDC	glycine dehydrogenase (decarboxylating)	-11.23	1.71e-12	5.31e-10	-9.95	3.54e-12	9.99e-10
1386	TFCP2L1	transcription factor CP2-like 1	-11.32	1.32e-09	8.65e-08	-50.34	3.17e-12	9.32e-10
1387	HOXD10	homeobox D10	-11.34	2.71e-11	4.22e-09	-14.82	9.86e-12	2.23e-09
1388	HOXB5	homeobox B5	-11.47	7.71e-11	9.61e-09	-4.8	1.34e-08	6.57e-07
1389	LIX1	limb and CNS expressed 1	-11.49	5.95e-10	4.7e-08	-10.65	4.47e-10	4.45e-08
1390	PPP1R1A	protein phosphatase 1, regulatory (inhibitor) subunit 1A	-11.6	1.34e-11	2.43e-09	-15.62	2.46e-12	7.95e-10
1391	EPHX4	epoxide hydrolase 4	-11.64	3.96e-13	1.87e-10	-5.54	4.37e-11	7.09e-09
1392	LAD1	ladinin 1	-11.67	1.68e-11	2.9e-09	-16.65	2.89e-12	8.82e-10
1393	TXLNGY	taxilin gamma pseudogene, Y-linked	-11.71	2.75e-12	7.42e-10	-10.37	8.28e-12	1.91e-09
1394	TBC1D19	TBC1 domain family, member 19	-11.98	8e-10	5.81e-08	-3.42	2.36e-06	4.33e-05
1395	OTUD1	OTU deubiquitinase 1	-12.03	2.96e-10	2.74e-08	-11.75	3.5e-10	3.69e-08
1396	DAPK1	death-associated protein kinase 1	-12.15	6.6e-14	5.59e-11	-6.04	3.32e-12	9.63e-10
1397	LURAP1L	leucine rich adaptor protein 1-like	-12.26	1.05e-10	1.24e-08	-7.82	1.51e-09	1.15e-07
1398	EDIL3	EGF-like repeats and discoidin I-like domains 3	-12.47	1.78e-13	1.02e-10	-12.55	1.28e-13	9.08e-11
1399	ANKRD34B	ankyrin repeat domain 34B	-12.48	2.21e-09	1.34e-07	-28.25	1.11e-10	1.5e-08
1400	LOXL1	lysyl oxidase-like 1	-12.6	4.07e-13	1.9e-10	-10.17	1.48e-12	5.41e-10
1401	POU3F3	POU class 3 homeobox 3	-12.64	5.91e-11	7.8e-09	-4.63	4.06e-08	1.58e-06
1402	TTTY15	testis-specific transcript, Y-linked 15 (non-protein coding)	-12.7	2.15e-10	2.14e-08	-11.33	2.74e-10	3.07e-08
1403	ACAA2	acetyl-CoA acyltransferase 2	-13.05	1.03e-10	1.22e-08	-3.29	3.5e-07	9.3e-06
1404	SKAP1	src kinase associated phosphoprotein 1	-13.21	1.37e-12	4.56e-10	-13.3	1.28e-12	4.82e-10
1405	ITGA11	integrin alpha 11	-13.91	1.49e-09	9.61e-08	-4.18	1.67e-06	3.23e-05
1406	HPGD	hydroxyprostaglandin dehydrogenase 15-(NAD)	-13.94	3.56e-14	3.72e-11	-16.63	1.72e-14	1.92e-11
1407	CLDN10	claudin 10	-14.04	5.47e-13	2.2e-10	-21.19	1.19e-13	8.6e-11
1408	EMX2	empty spiracles homeobox 2	-14.15	6.48e-13	2.54e-10	-14.32	5.62e-13	2.51e-10
1409	F2R	coagulation factor II (thrombin) receptor	-14.19	6.22e-12	1.36e-09	-2.85	2.12e-07	6.05e-06
1410	SLC44A3	solute carrier family 44, member 3	-14.35	1.13e-13	7.76e-11	-22.84	1.63e-14	1.92e-11
1411	HOXD3	homeobox D3; homeobox D4	-14.4	1.52e-11	2.67e-09	-13.37	1.71e-11	3.49e-09
1412	BLNK	B-cell linker	-14.41	4.06e-10	3.5e-08	-13.18	4.65e-10	4.57e-08
1413	METTL7A	methyltransferase like 7A	-14.42	9.72e-10	6.76e-08	-7.46	2.9e-08	1.21e-06
1414	PRKCQ	protein kinase C, theta	-14.7	4.58e-12	1.09e-09	-7.87	1.17e-10	1.56e-08
1415	ST14	suppression of tumorigenicity 14 (colon carcinoma)	-14.71	2.67e-13	1.39e-10	-14	3.31e-13	1.75e-10
1416	FERMT1	fermitin family member 1	-14.79	8.64e-11	1.05e-08	-6.38	6.85e-09	3.87e-07
1417	HOXB6	homeobox B6; homeobox B3	-14.88	4.44e-13	1.97e-10	-3.74	3.67e-09	2.33e-07
1418	GBP2	guanylate binding protein 2, interferon-inducible	-14.93	6.37e-11	8.37e-09	-2.41	3.9e-05	0.0004
1419	IFITM1	interferon induced transmembrane protein 1; interferon induced transmembrane protein 2	-15.06	8.71e-12	1.72e-09	-26.9	1.16e-12	4.49e-10
1420	GLT8D2	glycosyltransferase 8 domain containing 2	-15.25	2.85e-11	4.39e-09	-7.23	1.34e-09	1.04e-07
1421	SCARNA17	small Cajal body-specific RNA 17	-15.54	5.19e-11	7.15e-09	-4.54	4.08e-08	1.58e-06
1422	CDH1	cadherin 1, type 1	-15.62	5e-14	4.55e-11	-14.42	6.85e-14	5.27e-11
1423	SESN3	sestrin 3	-15.67	4.86e-12	1.15e-09	-4.21	7.02e-09	3.93e-07
1424	MAML2	mastermind-like transcriptional coactivator 2	-15.68	1.11e-13	7.76e-11	-2.1	3.74e-07	9.71e-06
1425	CITED4	Cbp/p300-interacting transactivator, with Glu/Asp rich carboxy-terminal domain, 4	-15.85	4.9e-10	4.04e-08	-4.81	2.77e-07	7.65e-06
1426	KRTAP2-3	keratin associated protein 2-3	-15.99	2.29e-10	2.25e-08	-9.83	3.52e-09	2.26e-07
1427	IGKV1-17	immunoglobulin kappa variable 1-17; immunoglobulin kappa constant	-16.25	1.89e-09	1.17e-07	-13.83	5.98e-09	3.45e-07
1428	FOS	FBJ murine osteosarcoma viral oncogene homolog	-16.3	3.98e-08	1.4e-06	-4.5	3.64e-05	0.0004
1429	SIM1	single-minded family bHLH transcription factor 1	-17.02	2.76e-12	7.42e-10	-5.05	1.7e-09	1.28e-07
1430	SEMA3A	sema domain, immunoglobulin domain (Ig), short basic domain, secreted, (semaphorin) 3A	-17.04	3.5e-10	3.11e-08	-6.42	7.96e-08	2.74e-06
1431	EMP1	epithelial membrane protein 1	-17.16	3.42e-12	8.81e-10	-4.47	4.21e-09	2.62e-07
1432	TOX3	TOX high mobility group box family member 3	-17.23	3.31e-13	1.61e-10	-17.56	3.04e-13	1.71e-10
1433	MMP2	matrix metallopeptidase 2	-17.36	6.04e-15	1.32e-11	-2.78	1.08e-09	8.71e-08
1434	SPOCK1	sparc/osteonectin, cwcv and kazal-like domains proteoglycan (testican) 1	-17.63	5.24e-10	4.24e-08	-3.53	3.43e-06	5.89e-05
1435	TACSTD2	tumor-associated calcium signal transducer 2	-17.69	2.32e-14	2.66e-11	-16.27	3.8e-14	3.52e-11
1436	SECTM1	secreted and transmembrane 1	-17.72	5.88e-12	1.31e-09	-16.49	7.7e-12	1.81e-09
1437	TRIM2	tripartite motif containing 2	-19.11	7.45e-12	1.56e-09	-7.29	8.01e-10	6.93e-08
1438	DENND2A	DENN/MADD domain containing 2A	-19.6	1.91e-11	3.2e-09	-21.4	1.49e-11	3.14e-09
1439	BEX4	brain expressed X-linked 4	-19.61	2.9e-12	7.72e-10	-3.23	1.75e-07	5.2e-06
1440	MMP7	matrix metallopeptidase 7	-19.77	4.44e-10	3.76e-08	-38.36	4.26e-11	6.93e-09
1441	SCNN1A	sodium channel, non voltage gated 1 alpha subunit	-19.92	2.01e-12	5.84e-10	-24.25	1.1e-12	4.34e-10
1442	NOS1	nitric oxide synthase 1 (neuronal)	-20.35	8.06e-15	1.51e-11	-19.54	8.22e-15	1.28e-11
1443	HOXA7	homeobox A7	-20.42	5.46e-11	7.37e-09	-11.86	6.15e-10	5.66e-08
1444	WNT7A	wingless-type MMTV integration site family, member 7A	-20.59	1.67e-10	1.79e-08	-25.07	4.87e-11	7.68e-09
1445	TMEM158	transmembrane protein 158 (gene/pseudogene)	-21.2	1.93e-12	5.67e-10	-23.42	9.77e-13	3.96e-10
1446	MECOM	MDS1 and EVI1 complex locus	-22.05	5.09e-14	4.55e-11	-8.29	4.96e-12	1.32e-09
1447	TDRD9	tudor domain containing 9	-22.11	4.38e-13	1.97e-10	-2.42	4.06e-07	1.03e-05
1448	ZNF667-AS1	ZNF667 antisense RNA 1 (head to head)	-22.58	3.19e-13	1.57e-10	-24.62	3.08e-13	1.71e-10
1449	HOXD1	homeobox D1; microRNA 7704	-22.85	1.83e-12	5.54e-10	-23.91	1.59e-12	5.76e-10
1450	DCDC2	doublecortin domain containing 2	-23.26	9.99e-14	7.3e-11	-16.93	2.76e-13	1.6e-10
1451	HOXA5	homeobox A5	-23.59	4.59e-11	6.49e-09	-3.99	6.47e-07	1.52e-05
1452	CFI	complement factor I	-23.73	1.12e-13	7.76e-11	-8.29	1.01e-11	2.28e-09
1453	F2RL1	coagulation factor II (thrombin) receptor-like 1	-24.01	3.9e-12	9.85e-10	-7.89	7.35e-10	6.51e-08
1454	NEXN	nexilin (F actin binding protein)	-24.18	3.96e-13	1.87e-10	-9.2	3.12e-11	5.38e-09
1455	TRHDE	thyrotropin-releasing hormone degrading enzyme	-24.59	1.61e-14	2.1e-11	-5.14	4.83e-11	7.68e-09
1456	BMP4	bone morphogenetic protein 4	-24.73	7.79e-12	1.59e-09	-6.85	2.99e-09	1.98e-07
1457	RHOD	ras homolog family member D	-26.14	7e-13	2.62e-10	-15.22	4.68e-12	1.26e-09
1458	TEAD2	TEA domain family member 2	-26.69	1.91e-13	1.06e-10	-3.1	5.06e-08	1.9e-06
1459	XKR4	X-linked Kx blood group related 4	-27.27	6.92e-11	8.9e-09	-20.86	9.84e-15	1.44e-11
1460	ANGPTL2	angiopoietin like 2	-27.28	1.75e-12	5.4e-10	-19.71	5.74e-12	1.47e-09
1461	FAM83B	family with sequence similarity 83, member B	-27.91	2.9e-13	1.46e-10	-12.13	8.54e-12	1.95e-09
1462	MAL	mal, T-cell differentiation protein	-28.01	5.64e-13	2.25e-10	-196.1	2.41e-15	6.45e-12
1463	ZNF532	zinc finger protein 532	-28.42	2.02e-11	3.32e-09	-2.65	1.41e-05	0.0002
1464	H2AFY2	H2A histone family, member Y2	-29.84	7.99e-15	1.51e-11	-3.59	5.83e-10	5.4e-08
1465	MT1M	metallothionein 1M	-30.55	1.85e-13	1.04e-10	-26.59	2.69e-13	1.6e-10
1466	NTN4	netrin 4	-31.62	1.4e-13	8.97e-11	-46.98	4.38e-14	3.91e-11
1467	NRK	Nik related kinase	-31.75	1.92e-15	6.62e-12	-31.73	1.91e-15	5.81e-12
1468	IGFBP5	insulin like growth factor binding protein 5	-32.91	8.62e-14	6.82e-11	-37.64	5.64e-14	4.54e-11
1469	ARID5B	AT rich interactive domain 5B (MRF1-like)	-34.39	4.84e-13	2.06e-10	-3.18	1.86e-07	5.47e-06
1470	USP9Y	ubiquitin specific peptidase 9, Y-linked	-35.82	2.85e-14	3.2e-11	-32.42	4.08e-14	3.71e-11
1471	CLDN16	claudin 16	-37.68	1.33e-13	8.97e-11	-13.31	7.48e-12	1.79e-09
1472	CHST9	carbohydrate (N-acetylgalactosamine 4-0) sulfotransferase 9	-38.23	2.52e-12	6.9e-10	-2.36	9.12e-06	0.0001
1473	SULF2	sulfatase 2	-38.72	4.54e-13	1.97e-10	-33.08	7.56e-13	3.23e-10
1474	TFAP2B	transcription factor AP-2 beta (activating enhancer binding protein 2 beta)	-39.96	2.29e-14	2.66e-11	-42.7	1.82e-14	1.95e-11
1475	FBN1	fibrillin 1	-40.46	5.12e-12	1.19e-09	-5.18	1.1e-07	3.54e-06
1476	EDN1	endothelin 1	-41.39	5.1e-15	1.25e-11	-55.03	2.34e-15	6.45e-12
1477	SCN3A	sodium channel, voltage gated, type III alpha subunit	-41.92	1.29e-14	1.89e-11	-38.52	1.64e-14	1.92e-11
1478	CYP27A1	cytochrome P450, family 27, subfamily A, polypeptide 1	-42.76	1.84e-15	6.62e-12	-43.78	1.93e-15	5.81e-12
1479	INA	internexin neuronal intermediate filament protein, alpha	-48.17	1.62e-13	9.74e-11	-34.92	5.37e-13	2.42e-10
1480	SLC34A2	solute carrier family 34 (type II sodium/phosphate cotransporter), member 2	-50.08	9.79e-17	1.05e-12	-45.66	1.32e-16	5.78e-13
1481	MUC1	mucin 1, cell surface associated	-54.99	3.62e-14	3.72e-11	-38.39	9.51e-14	6.95e-11
1482	FLRT3	fibronectin leucine rich transmembrane protein 3	-56.54	8.48e-15	1.51e-11	-23.38	1.72e-13	1.11e-10
1483	PROM1	prominin 1	-56.98	1.31e-16	1.05e-12	-60.33	1.03e-16	4.96e-13
1484	ACSM3	acyl-CoA synthetase medium-chain family member 3	-60.29	4.16e-14	3.95e-11	-4.31	6.13e-09	3.52e-07
1485	GPNMB	glycoprotein (transmembrane) nmb	-64.82	7.29e-13	2.68e-10	-28.72	8.32e-12	1.91e-09
1486	TERT	telomerase reverse transcriptase	-66.97	5.65e-15	1.3e-11	-66.11	5.04e-15	9.34e-12
1487	TNC	tenascin C	-68.51	5.02e-14	4.55e-11	-4.61	6.57e-09	3.73e-07
1488	HABP2	hyaluronan binding protein 2	-84.04	4.96e-15	1.25e-11	-82.04	4.93e-15	9.34e-12
1489	SCIN	scinderin	-89.14	1.89e-15	6.62e-12	-2.8	9.15e-08	3.06e-06
1490	CXCL14	chemokine (C-X-C motif) ligand 14	-93.81	2e-14	2.48e-11	-157.76	5.41e-15	9.67e-12
1491	GJA1	gap junction protein alpha 1	-118.45	4.44e-15	1.25e-11	-2.9	4.45e-07	1.12e-05
1492	CDH13	cadherin 13	-121.01	2.47e-13	1.31e-10	-2.05	9.82e-05	0.001
1493	SPON1	spondin 1, extracellular matrix protein	-122.32	2.87e-17	4.61e-13	-136.14	2.39e-17	1.92e-13
1494	CDH3	cadherin 3, type 1, P-cadherin (placental)	-136.16	1.24e-14	1.87e-11	-134.51	1.29e-14	1.72e-11
1495	ADGRL4	adhesion G protein-coupled receptor L4	-144.65	2.05e-17	4.61e-13	-157.58	1.78e-17	1.92e-13
1496	LAMC2	laminin, gamma 2	-147.42	1.78e-13	1.02e-10	-18.38	1.07e-10	1.45e-08
1497	LOC100132154	putative ankyrin repeat domain-containing protein 30B-like	-148.26	3.25e-14	3.49e-11	-25.3	8.16e-12	1.9e-09

## Sheet: Gene group categories
N	High level GO category	Genes
315	Extracellular region	THSD7A CX3CL1 SCIN PROM1 KIAA0100 TENM1 CD9 NISCH SLC6A13 DCN MTMR11 NSUN2 TLL1 CDH1 RAB27B TNC CP NEDD4L SYNE2 LAMC2 CA11 CNN2 ERBB3 COL17A1 MTHFD2 PLPP1 FSTL3 MGAT4A TRHDE ST6GAL1 NTN4 LMAN1 SEMA3A FBLN1 EDN1 MOXD1 COL4A4 PSMC5 MMP2 PTHLH TPX2 EFNB1 SEMA6A PHGDH TGFB2 CDC6 DSP PCSK5 MACROH2A2 COCH CST3 WFDC2 FAM83D LIPG EEA1 CTSH CA2 SFRP1 POP1 FCGRT PLD3 MET CPVL SERPINE1 DNM1 ENG PLEKHA1 PBLD…
254	Extracellular space	CX3CL1 SCIN PROM1 CD9 SLC6A13 DCN MTMR11 NSUN2 CDH1 RAB27B TNC CP NEDD4L SYNE2 LAMC2 ERBB3 COL17A1 MTHFD2 PLPP1 FSTL3 MGAT4A TRHDE LMAN1 SEMA3A FBLN1 EDN1 MOXD1 COL4A4 PSMC5 MMP2 PTHLH EFNB1 SEMA6A PHGDH TGFB2 DSP PCSK5 MACROH2A2 CST3 WFDC2 LIPG EEA1 CTSH CA2 SFRP1 POP1 FCGRT PLD3 CPVL SERPINE1 DNM1 ENG PLEKHA1 PBLD CCL2 SLC9A3R1 ALDOC AREG SOD3 FOLR1 IL23A SCNN1A VEGFA LOX SPARC STC2 WNT5A COL7A…
240	Organelle membrane	NDUFAB1 RHBDD2 PROM1 MGST1 CD9 EXTL3 CPS1 RAB27B CP FNIP2 SYNE2 ATP9A MCOLN3 NDC1 WDR3 TRAM2 PDIA5 ATXN3 ATG2B ATP11A MGAT4A ST6GAL1 MGLL LMAN1 MOXD1 CADPS2 XPO1 ULK2 NOX4 PPP1R15A SMOX SLC4A11 SLC8B1 NOS1 DSP ABL1 PCSK5 SCD RAB36 ABHD4 EEF1A2 EEA1 PORCN ZDHHC15 DHODH FA2H BMF ARMC1 SQLE FCGRT PLD3 CYTH2 MOSPD3 DNM1 RNF43 INTS2 CCDC47 LRRC59 TMEM97 AREG FOLR1 PITPNM1 SCNN1A NUP107 GOLT1B SPARC RA…
177	Cell junction	CD99 SCIN CD9 SLC6A13 MRC2 TSPAN9 SYT13 ABCC2 CASR CDH1 RAB27B TNC LIMA1 SYNE2 PTPRU LZTS1 CDH3 CNN2 COL17A1 ATXN3 IP6K2 CTTNBP2 APBB1IP CADPS2 NOX4 PSMC5 NOS1 EFNB1 GABRP DSP ABL1 MISP EEF1A2 FERMT1 SMAD7 MIB1 PORCN ZDHHC15 FZD3 CYTH2 CADM4 DNM1 ENG DDX58 EFNB3 GAB1 PPM1H CDCA3 BVES PERP PTK7 VEGFA PCDHB2 SPARC PCDHB3 CLDN16 WNT5A ECT2 FRMD4B KLHL24 EPB41L5 ITGB6 FHL2 EPHA4 DNAJC6 TSPAN1 IRF6 CN…
162	Extracellular organelle	SCIN PROM1 CD9 SLC6A13 MTMR11 NSUN2 CDH1 RAB27B CP NEDD4L SYNE2 PLPP1 MGAT4A TRHDE LMAN1 FBLN1 PSMC5 EFNB1 PHGDH DSP MACROH2A2 CST3 WFDC2 EEA1 CTSH CA2 SFRP1 PLD3 CPVL SERPINE1 DNM1 PLEKHA1 PBLD SLC9A3R1 ALDOC SOD3 FOLR1 SCNN1A WNT5A GALNT3 CACYBP NID1 TSPAN1 IRF6 PPL NPC2 LTBP2 EPCAM CD274 FABP3 UBL3 GLIPR2 CSE1L ATP8A1 CD70 C3 LRRN4 MMP24 FGL2 PAICS LAMA5 SMPDL3B ACLY LGALS3 FIGNL1 ITGB4 RIDA B…
159	Cell projection	THSD7A CX3CL1 SCIN PROM1 TENM1 SLC6A13 ANLN SYT13 ABCC2 CASR CDH1 RAB27B SPATA7 LIMA1 SYNE2 LZTS1 KIF2A FSTL3 SEMA3A CTTNBP2 APBB1IP MAP2 GNAO1 AURKA TPX2 NOS1 KIF4A SEMA6A TGFB2 CDC45 GABRP ABL1 ABLIM1 CBY1 FERMT1 EEA1 CA2 FZD3 NEFM KCNN4 CYTH2 COBL GLI3 SPATA6L DNM1 TESK1 DDX58 PLEKHA1 TUBD1 SLC9A3R1 FOLR1 SCNN1A BAG2 BVES HAVCR1 FRMD4B KLHL24 EPB41L5 STAT1 EPHA4 CACYBP CENPF CNR1 ABCG2 BBOF1 K…
120	Plasma membrane region	PROM1 CD9 SLC6A13 ABCC2 CASR CDH1 RAB27B LIMA1 SYNE2 LZTS1 CA11 ERBB3 ASPM PLPP1 NOX4 SLC4A11 GABRP DSP FERMT1 CA2 FZD3 MET DNM1 DDX58 PLEKHA1 EFNB3 SLC9A3R1 FOLR1 PITPNM1 SCNN1A BVES KIF20A PDE4D ECT2 EPB41L5 EPHA4 CNR1 SGIP1 ABCG2 EPCAM MASTL KIF18A ATP7B EFNB2 FLRT3 LDLR HIP1R SYNE1 PDLIM4 ITGB4 TRPC4 SORT1 STK26 FXYD6 SLC3A1 CEP55 CDH13 SKAP1 SLC14A1 PLK4 KCNH1 RHOB HSPD1 ANK2 SLC16A2 VLDLR C…
107	Chromatin	TFAP2B NFIX ARNTL2 RAD51 FOXC1 MCM2 TEAD2 TIPIN PAX2 RBL1 MACROH2A2 TTI1 E2F1 SMAD7 POLA1 SUV39H1 KLF8 KLF5 SALL1 OIP5 DBP HOXA2 HOXA5 HOXA6 EZH2 HOXB6 HLF FOXM1 RAD51AP1 TIMELESS SIM1 TBX18 TFCP2L1 CENPA STAT1 UCHL5 IRF6 CENPF KLF7 KLF9 HELLS HOXB8 HOXB5 HOXB3 HOXA7 SOX4 FOSB KDM4B HOXD1 HOXD3 HOXD9 HOXD10 HOXD11 ZBED3 SLF1 DSCC1 TP53 SMAD4 ANP32E PLK2 MMS22L CDCA5 TAF5 INCENP NCAPD3 NR3C2 SUV39…
97	Supramolecular fiber	DCN SYNE2 ASPM EML1 KIF2A LMAN1 GTSE1 SPAG5 FBLN1 MAP2 WDR47 MMP2 AURKA TPX2 BIRC5 KIF4A CAPN3 DSP MISP CEP170B BEX4 NEFM COBL AKNA DNM1 TUBD1 BAG2 KIF20A LMNB1 FHL2 MFAP2 NEK2 KIF14 PPL KIF18A OBSL1 KLC1 SYNE1 HAUS8 PDLIM4 TUBG1 MAP1B FHOD3 KRT7 CKAP2 KIF12 FHDC1 NUSAP1 KIF23 KIF11 KIF20B MNS1 CENPE KIF21A COL6A1 KIF2C SNCA ANK2 DCDC2 INA INCENP CCT5 ANK3 PSTPIP2 SORBS2 FBXO32 DMTN CSRP1 MYL3 SY…
96	Envelope	NDUFAB1 MGST1 CPS1 SYNE2 NDC1 WDR3 ATXN3 NUP37 XPO1 PPP1R15A SMOX SLC8B1 ABL1 POLA1 DHODH BMF ARMC1 DNM1 RNF43 INTS2 LRRC59 TMEM97 HTATIP2 NUP107 LMNB1 NUP155 MRPL3 EFHD1 EPHA4 CACYBP CENPF CNR1 ABCG2 HOXA7 CSE1L NUP85 SLC25A19 TRAP1 SYNE1 GCH1 LGALS3 ITGB4 SORT1 CYP27A1 BRIP1 PNPT1 MNS1 PRICKLE1 RAB40B KCNH1 DTL LBR HSPD1 SNCA DHX37 GJA1 SLC25A27 NUP205 CDC25C PINK1 OMA1 PRICKLE2 ABHD6 MAD2L1 ND…
90	Synapse	SLC6A13 SYT13 CASR CDH1 RAB27B LZTS1 ATXN3 CTTNBP2 CADPS2 PSMC5 NOS1 EFNB1 GABRP ABL1 EEF1A2 MIB1 PORCN ZDHHC15 FZD3 DNM1 EFNB3 PPM1H PCDHB2 SPARC PCDHB3 WNT5A EPHA4 DNAJC6 CNR1 SRGN OBSL1 EFNB2 FLRT3 LAMA5 HIP1R SYNE1 PDLIM4 MAP1B DOCK10 SERPINE2 SLC2A8 FXYD6 MCTP2 CDH13 RAB40B KCNH1 SNCA ANK2 SLC22A3 INA ANK3 TMEM163 SPOCK1 WNT7A SORCS3 LRP8 DMTN SYNC CAMK2N1 NTNG1 IGFN1 ABHD6 ITGA2 SLC29A4 NLG…
89	Anchoring junction	CD99 CD9 MRC2 TSPAN9 ABCC2 CDH1 TNC LIMA1 SYNE2 PTPRU CDH3 CNN2 COL17A1 APBB1IP NOX4 DSP MISP FERMT1 SMAD7 CYTH2 CADM4 ENG DDX58 GAB1 CDCA3 BVES PERP PTK7 VEGFA CLDN16 ECT2 FRMD4B KLHL24 EPB41L5 ITGB6 FHL2 EPHA4 PPL TJP2 EPCAM OBSL1 EFNB2 FLRT3 CGNL1 CNN1 PDLIM4 ITGB4 TRPC4 PDZD2 DSC2 CLDN10 TES KIF23 ITGA11 TGFB1I1 CDH13 SKAP1 GRB7 CGN RHOB ILDR1 ANK2 TMEM47 GSN ANK3 GJA1 SORBS2 PCDH1 CSRP1 FBLI…
74	External encapsulating structure	DCN TNC LAMC2 CDON COL17A1 NTN4 LMAN1 FBLN1 COL4A4 MMP2 TGFB2 COCH MMP15 CTSH SFRP1 SERPINE1 MEGF9 SOD3 VEGFA LOX SPARC WNT5A COL7A1 NID1 MFAP2 F3 LTBP2 FLRT3 MMP24 FGL2 LOXL1 LAMA5 FIBCD1 LGALS3 MATN3 ITGB4 SERPINE2 ADAMTS7 ANGPTL2 TINAG MMP7 THBS1 FRAS1 HAPLN3 MFGE8 TGFB1I1 CDH13 COL6A1 COL6A2 ADAMTS5 WNT7A LAD1 NTNG1 EDIL3 SBSPON FBN1 SCARA3 COL4A3 SDC2 CDH2 LAMB2 HPSE CTSF SSC5D GPC6 BCAM AMT…
74	Extracellular matrix	DCN TNC LAMC2 CDON COL17A1 NTN4 LMAN1 FBLN1 COL4A4 MMP2 TGFB2 COCH MMP15 CTSH SFRP1 SERPINE1 MEGF9 SOD3 VEGFA LOX SPARC WNT5A COL7A1 NID1 MFAP2 F3 LTBP2 FLRT3 MMP24 FGL2 LOXL1 LAMA5 FIBCD1 LGALS3 MATN3 ITGB4 SERPINE2 ADAMTS7 ANGPTL2 TINAG MMP7 THBS1 FRAS1 HAPLN3 MFGE8 TGFB1I1 CDH13 COL6A1 COL6A2 ADAMTS5 WNT7A LAD1 NTNG1 EDIL3 SBSPON FBN1 SCARA3 COL4A3 SDC2 CDH2 LAMB2 HPSE CTSF SSC5D GPC6 BCAM AMT…
72	Cell surface	CX3CL1 PROM1 CD9 ABCC2 CASR HMMR LIPG FZD3 SFRP1 FCGRT MET ENG AREG FOLR1 FZD10 VEGFA SPARC HAVCR1 WNT5A ITGB6 EPHA4 F3 ABCG2 EPCAM CD274 C3 BMP2 LDLR ULBP3 LGALS3 ITGB4 TRPC4 SORT1 VTCN1 SERPINE2 LRRC8A TLR4 MMP7 THBS1 SEMA6D MFGE8 FURIN CDH13 KCNH1 HSPD1 ANK3 PLA2R1 WNT7A LRP8 VCAM1 TGFBR2 MELTF ITGA2 NLGN4Y LRFN5 SDC2 ROBO1 CDH2 PKHD1 TNFRSF10C LRFN4 FZD4 DSCAML1 F2R GPC6 BACE1 BCAM SULF2 AJAP…
72	Polymeric cytoskeletal fiber	ASPM EML1 KIF2A GTSE1 SPAG5 MAP2 WDR47 AURKA TPX2 BIRC5 KIF4A DSP MISP CEP170B BEX4 NEFM COBL AKNA DNM1 TUBD1 BAG2 KIF20A LMNB1 NEK2 KIF14 PPL KIF18A KLC1 HAUS8 PDLIM4 TUBG1 MAP1B KRT7 CKAP2 KIF12 FHDC1 NUSAP1 KIF23 KIF11 KIF20B MNS1 CENPE KIF21A KIF2C DCDC2 INA INCENP CCT5 PSTPIP2 DMTN SYNC SKA3 PLK1 DAPK3 HID1 CDK1 JUP AURKB SKA2 KNTC1 FAM110C KIF18B SMTNL2 MYO6 PDLIM7 KIF13B PRC1 KIF4B KIFC1 S…
69	Nuclear outer membrane-endoplasmic reticulum membrane network	RHBDD2 MGST1 EXTL3 SYNE2 TRAM2 PDIA5 ATXN3 ATG2B ATP11A MGLL LMAN1 MOXD1 XPO1 NOX4 PPP1R15A NOS1 SCD ABHD4 PORCN FA2H SQLE PLD3 MOSPD3 RNF43 CCDC47 LRRC59 TMEM97 AREG FOLR1 PITPNM1 RASGRF2 ABCD4 FLRT3 SYNE1 SORT1 PNPT1 CYP1B1 LMBR1L LBR SNCA CYP4V2 CYP39A1 NSDHL MIA2 NR3C2 GJA1 SLC37A1 EMC10 DHRS3 ERAP2 DIPK1B ZFYVE1 SLC27A4 SCARA3 FAXDC2 CDK1 UGT2B7 BCL2 SPTLC3 DHCR7 BOK GRAMD1C P4HTM KPNA2 PROS…
66	Endoplasmic reticulum membrane	RHBDD2 MGST1 EXTL3 SYNE2 TRAM2 PDIA5 ATXN3 ATG2B ATP11A MGLL LMAN1 MOXD1 NOX4 PPP1R15A NOS1 SCD ABHD4 PORCN FA2H SQLE PLD3 MOSPD3 RNF43 CCDC47 LRRC59 TMEM97 AREG FOLR1 PITPNM1 RASGRF2 ABCD4 FLRT3 SORT1 PNPT1 CYP1B1 LMBR1L LBR CYP4V2 CYP39A1 NSDHL MIA2 NR3C2 GJA1 SLC37A1 EMC10 DHRS3 ERAP2 DIPK1B ZFYVE1 SLC27A4 SCARA3 FAXDC2 CDK1 UGT2B7 BCL2 SPTLC3 DHCR7 BOK GRAMD1C P4HTM KPNA2 PROS1 HACD4 ASPH NOS…
62	Membrane protein complex	NDUFAB1 RHBDD2 CDH1 SYNE2 CDH3 CALCRL ERBB3 APBB1IP TRAF5 NOX4 GNAO1 NOS1 GABRP SMAD7 PORCN KCNN4 DNM1 SLC9A3R1 SCNN1A PDE4D ITGB6 KLHL12 SGIP1 ABCD4 BMP2 TRPM4 SYNE1 ITGB4 TRPC4 LRRC8A TLR4 ATP6V1G1 ITGA11 CDH13 SKAP1 KCNH1 HSPD1 GJA1 SCN3A CACHD1 EMC10 VCAM1 ABHD6 ITGA2 PLEKHA7 STX3 C15orf48 COA6 IRS1 SLC25A6 CDH2 BCL2 SPTLC3 JUP GNG5 SESTD1 GJB3 ASPH NOS1AP UQCRHL HLA-DMB CHRNB1
59	Cell-cell junction	ABCC2 CDH1 PTPRU CDH3 CNN2 COL17A1 DSP SMAD7 CYTH2 CADM4 DDX58 GAB1 CDCA3 BVES PERP PTK7 VEGFA CLDN16 ECT2 FRMD4B KLHL24 EPB41L5 EPHA4 PPL TJP2 EPCAM OBSL1 EFNB2 FLRT3 CGNL1 PDLIM4 TRPC4 PDZD2 DSC2 CLDN10 SKAP1 CGN ILDR1 ANK2 TMEM47 ANK3 GJA1 PCDH1 NEXN VANGL2 PLEKHA7 STX3 CDH2 JUP FZD4 CDC42EP4 IQGAP3 AMTN NHS GJB3 AJAP1 PDLIM7 DPP4 OCLN
51	Apical part of cell	PROM1 MGST1 CD9 ABCC2 CASR RAB27B LZTS1 ASPM PLPP1 NOX4 SLC4A11 CA2 FZD3 SLC9A3R1 FOLR1 SCNN1A PDE4D ABCG2 EPCAM LDLR HIP1R TUBG1 STK26 SLC3A1 ANK2 SLC16A2 GJA1 SLC25A27 SORBS2 SLC34A2 PTH1R VCAM1 VANGL2 SLC6A20 SLC29A4 STX3 MYO5B SRR CDH2 PKHD1 CLCN5 MAL SPTBN2 SVBP MUC1 NHS FAT4 SLC6A9 AJAP1 MYO6 DPP4
48	Postsynapse	CDH1 LZTS1 CTTNBP2 PSMC5 NOS1 GABRP ABL1 MIB1 ZDHHC15 DNM1 EFNB3 WNT5A EPHA4 DNAJC6 SRGN FLRT3 HIP1R SYNE1 PDLIM4 MAP1B DOCK10 FXYD6 KCNH1 SNCA ANK2 INA ANK3 SPOCK1 SORCS3 LRP8 DMTN CAMK2N1 ABHD6 NLGN4Y LRFN5 STX3 CDH2 MYD88 LRFN4 SPTBN2 BNIP3 ERBB4 F2R KPNA2 BCR SLC6A9 SIPA1L1 CHRNB1
43	Cell-substrate junction	CD99 CD9 MRC2 TSPAN9 TNC LIMA1 SYNE2 CNN2 COL17A1 APBB1IP NOX4 MISP FERMT1 ENG PTK7 EPB41L5 ITGB6 FHL2 EFNB2 FLRT3 CNN1 ITGB4 TES KIF23 ITGA11 TGFB1I1 CDH13 GRB7 RHOB GSN GJA1 SORBS2 CSRP1 FBLIM1 NEXN ITGA2 CDH2 JUP SPRY4 NHS PDLIM7 DPP4 ASAP3
43	Cell body	CX3CL1 CASR ERCC8 LZTS1 MAP2 GNAO1 AURKA TPX2 TGFB2 ABL1 EEF1A2 DHODH FZD3 KCNN4 COBL PITPNM1 KLHL24 EPHA4 CACYBP NRSN2 TRPM4 HIP1R MAP1B SORT1 DAB2IP ANXA3 MAPK8IP3 KCNH1 SNCA SLC22A3 CCT5 SLC25A27 LRP8 PINK1 PDE9A CAMK2N1 PTPN13 RRM1 SRR SPTBN2 MYO1D BACE1 ANG
40	Cell leading edge	CDH1 LIMA1 SYNE2 APBB1IP ABL1 ABLIM1 FERMT1 CADM4 COBL TESK1 DDX58 PLEKHA1 SLC9A3R1 FRMD4B EPB41L5 KIF18A HIP1R PDLIM4 TUBG1 ITGB4 TLR4 PLCE1 KCNH1 GSN JMY SORBS2 PDE9A PTPN13 INPPL1 STX3 CDH2 MYO1D SPATA13 SPRY4 NHS MYO6 PDLIM7 DPP4 CD177 ASAP3
34	Presynapse	SLC6A13 CASR RAB27B CTTNBP2 CADPS2 FZD3 DNM1 EFNB3 EPHA4 DNAJC6 CNR1 EFNB2 FLRT3 SLC2A8 FXYD6 MCTP2 RAB40B KCNH1 SNCA SLC22A3 TMEM163 WNT7A NTNG1 ITGA2 SLC29A4 NLGN4Y STX3 CDH2 CLCN5 SPTBN2 ERBB4 BACE1 SLC6A9 UNC13B
33	Basal part of cell	SLC6A13 CASR CA11 ERBB3 EDN1 SLC4A11 DSP CA2 MET FOLR1 EPCAM ATP7B LDLR ITGB4 TRPC4 SLC14A1 ANK2 ST14 ANK3 PTH1R HPGD ITGA2 SLC29A4 CDH16 CDH2 SLCO4C1 MYO1D ERBB4 TACSTD2 SLC6A9 AJAP1 ENPP1 ALPK2
32	Cilium	PROM1 SPATA7 KIF2A AURKA CDC45 CBY1 GLI3 SPATA6L TUBD1 SLC9A3R1 SCNN1A HAVCR1 CENPF BBOF1 TUBG1 MAP1B DZIP1 FHDC1 MNS1 AK7 LYAR DCDC2 CCDC120 CDHR1 CDK20 DHRS3 CFAP221 DNALI1 IQUB PKHD1 FANK1 CYS1
31	Glutamatergic synapse	CDH1 CTTNBP2 CADPS2 PORCN DNM1 EFNB3 PPM1H SPARC WNT5A EPHA4 CNR1 SRGN EFNB2 FLRT3 FXYD6 WNT7A SORCS3 NTNG1 ABHD6 NLGN4Y LRFN5 STX3 LRFN4 SPTBN2 FZD4 ERBB4 KPNA2 GPC6 BCR NOS1AP PTPRD
30	Side of membrane	CD9 CDH1 TRAF5 GNAO1 EEF1A2 FCGRT PLEKHA4 ENG FOLR1 ITGB6 F3 ABCG2 CD274 LDLR ULBP3 VTCN1 SERPINE2 TLR4 THBS1 MFGE8 CDH13 VCAM1 TGFBR2 ITGA2 PKHD1 JUP GNG5 BCAM AJAP1 CD24
30	Ribonucleoprotein complex	NDUFAB1 BRCA1 MRTO4 WDR3 JMJD6 RBMS2 XPO1 CWF19L1 POP1 RBM28 DDX58 MRPL3 IVNS1ABP TTF2 HEATR1 UTP20 RPP40 SNRPN RPS4Y1 DKC1 TOP2A LGALS3 NIP7 PNPT1 UTP14A U2SURP TERT NOLC1 SF3B3 PRKDC
29	Synaptic membrane	LZTS1 GABRP DNM1 EFNB3 EPHA4 CNR1 EFNB2 FLRT3 HIP1R SYNE1 PDLIM4 FXYD6 KCNH1 ANK2 ANK3 SORCS3 NTNG1 ABHD6 NLGN4Y LRFN5 STX3 CDH2 LRFN4 ERBB4 F2R KPNA2 SLC6A9 UNC13B CHRNB1
28	Midbody	ANLN ASPM SPAG5 AURKA BIRC5 KIF4A PITPNM1 KIF20A ECT2 NEK2 CENPF KIF14 CDCA8 URB2 KIF23 CEP55 KIF20B CENPE SCCPDH INCENP CENPV PLK1 CDK1 SHCBP1 AURKB KLHDC8B CCDC69 PRC1
28	Postsynaptic specialization	LZTS1 NOS1 MIB1 ZDHHC15 DNM1 EFNB3 EPHA4 DNAJC6 SRGN HIP1R MAP1B KCNH1 SPOCK1 SORCS3 LRP8 DMTN CAMK2N1 NLGN4Y LRFN5 CDH2 MYD88 LRFN4 BNIP3 ERBB4 KPNA2 BCR SLC6A9 SIPA1L1
27	Neuron to neuron synapse	LZTS1 NOS1 MIB1 ZDHHC15 DNM1 EFNB3 EPHA4 DNAJC6 HIP1R MAP1B KCNH1 SPOCK1 SORCS3 LRP8 DMTN CAMK2N1 NLGN4Y LRFN5 CDH2 MYD88 LRFN4 BNIP3 ERBB4 BACE1 BCR SLC6A9 SIPA1L1
24	Intrinsic component of organelle membrane	RHBDD2 RAB27B TRAM2 SLC8B1 PCSK5 SCD PORCN ZDHHC15 CCDC47 CNR1 SLC25A19 B4GALNT1 LRRC8A FURIN LBR TMEM163 PINK1 SLC37A1 EMC10 DHCR7 BNIP3 HACD4 SLC6A9 ASPH
22	Extrinsic component of membrane	CDH1 CDH3 ATG2B MGLL GNAO1 SMAD7 EEA1 PLEKHA4 SERPINE2 SYTL2 MFGE8 CDH13 ST14 SYTL3 ZFYVE1 COQ4 HID1 CDH2 MAL JUP GNG5 KPNA2
21	Protein-DNA complex	MCM2 PAX2 MCM6 CDC45 MACROH2A2 POLA1 MCM4 CENPA POT1 GINS2 SLF1 XPA PRIM2 GINS4 TERT FOS JUP NUPR1 PRIM1 PRKDC TINF2
18	Outer membrane	MGST1 SYNE2 PPP1R15A BMF ARMC1 EPHA4 CNR1 SYNE1 SNCA GJA1 PINK1 BCL2 DHCR7 BNIP3 BOK SNN BRI3BP MIEF2
15	Site of polarized growth	MAP2 CYTH2 COBL EPHA4 CNR1 FLRT3 KLC1 MAP1B KIF20B MAPK8IP3 SNCA CCDC120 PINK1 STX3 ANG
13	Synaptic vesicle	RAB27B CTTNBP2 DNM1 SLC2A8 MCTP2 RAB40B SNCA TMEM163 STX3 CLCN5 BACE1 SLC6A9 UNC13B
13	Intercellular bridge	NISCH TPX2 CDC6 FAM83D KIF20A CDCA8 XPA KIF23 CEP55 KIF20B NUPR1 KLHDC8B PRC1
12	Cluster of actin-based cell projections	ABCC2 LIMA1 SLC9A3R1 FOLR1 ABCG2 SLC3A1 DCDC2 SLC34A2 RALGDS PTH1R SLC27A4 MYO1D
11	Intrinsic component of postsynaptic membrane	EFNB3 EPHA4 FLRT3 FXYD6 SORCS3 ABHD6 LRFN5 CDH2 LRFN4 ERBB4 SLC6A9
10	Neuromuscular junction	EPHA4 LAMA5 SERPINE2 ANK3 SPOCK1 SYNC LAMB2 F2R UNC13B CHRNB1
10	Intrinsic component of presynaptic membrane	EFNB3 EPHA4 CNR1 EFNB2 FXYD6 KCNH1 NTNG1 CDH2 ERBB4 SLC6A9
9	Cell division site	ANLN LIMA1 PITPNM1 KIF20A ECT2 MASTL CEP55 PLK4 RHOB
8	Clathrin-coated pit	SGIP1 LDLR HIP1R SORT1 HSPD1 VLDLR MYO6 LRP10
8	Host cellular component	NDC1 NUP37 XPO1 NUP107 NUP155 NUP85 NUP205 KPNA2
7	Blood microparticle	CP PSMC5 ENG C3 GSN PROS1 CFB
7	GABA-ergic synapse	CNR1 CDH13 ABHD6 NLGN4Y LRFN5 LRFN4 ERBB4
6	Synaptic vesicle membrane	RAB27B MCTP2 SNCA TMEM163 SLC6A9 UNC13B
6	Oxidoreductase complex	NDUFAB1 NOX4 RRM1 RRM2 GLDC UQCRHL
5	Nucleoid	CPS1 LRRC59 DNA2 TFB2M TERT
5	Nuclear outer membrane	SYNE2 SYNE1 SNCA DHCR7 BOK
5	Mitochondrial nucleoid	CPS1 LRRC59 DNA2 TFB2M TERT
5	Myelin sheath	GNAO1 PLLP GSN BCL2 MYO1D
5	Presynaptic active zone	FZD3 NTNG1 STX3 CDH2 UNC13B
4	Respirasome	NDUFAB1 C15orf48 COA6 UQCRHL
3	Methyltransferase complex	EZH2 RBBP5 KDM6B
3	Organelle membrane contact site	OSBPL1A ZFYVE1 GRAMD1C
3	Coated membrane	DNM1 KLHL12 SGIP1
3	Excitatory synapse	NLGN4Y SPTBN2 SLC6A9
3	Contractile ring	ANLN KIF20B PRC1
3	Flemming body	KIF14 KIF23 CEP55
3	Intrinsic component of synaptic vesicle membrane	RAB27B TMEM163 SLC6A9
2	Organellar ribosome	NDUFAB1 MRPL3
2	Fibrinogen complex	FGL2 THBS1
2	Protein-lipid complex	LDLR VLDLR
2	Plasma lipoprotein particle	LDLR VLDLR
2	Synaptic cleft	LAMA5 LAMB2
2	Postsynaptic cytoskeleton	CTTNBP2 SPTBN2
2	Endoribonuclease complex	POP1 RPP40
1	Annulate lamellae	XPO1
1	Protein serine/threonine phosphatase complex	PPP1R15A
1	Insulin-like growth factor binding protein complex	IGFBP5
1	Angiogenin-PRI complex	ANG
1	Stereocilium	SLC9A3R1
1	Stereocilium tip	SLC9A3R1
1	Compact myelin	PLLP
1	Inhibin complex	INHBA
1	Dendritic spine head	DNM1
1	Inhibitory synapse	NLGN4Y
1	Kinocilium	DCDC2
1	Interleukin-23 complex	IL23A
1	Ribbon synapse	DNM1
1	Lateral part of cell	GPSM2
1	Presynaptic active zone cytoplasmic component	UNC13B
1	Presynaptic endocytic zone	DNM1
1	Postsynaptic endocytic zone	DNM1
1	Extrinsic component of postsynaptic membrane	KPNA2
1	Perisynaptic extracellular matrix	TNC

## Sheet: Secretome genes
			KIJ265T			Caki-1
No.	Gene name	Description	Fold Change	P-value	FDR P-value	Fold Change	P-value	FDR P-value
1	SPARC	secreted protein, acidic, cysteine-rich (osteonectin)	6.36	1.46e-07	4.06e-06	26.13	3.12e-10	3.36e-08
2	STC2	stanniocalcin 2	6.05	2.75e-09	1.59e-07	6.81	1.89e-09	1.41e-07
3	SERPINE1	serpin peptidase inhibitor, clade E (nexin, plasminogen activator inhibitor type 1), member 1	5.39	2.54e-11	4.04e-09	9.55	6.89e-13	3.02e-10
4	FUCA1	fucosidase, alpha-L- 1, tissue	-2.21	1.27e-06	2.49e-05	-2.34	1.35e-06	2.74e-05
5	DPP7	dipeptidyl-peptidase 7	-2.5	3.5e-07	8.32e-06	-3.43	1.66e-08	7.76e-07
6	DPP4	dipeptidyl-peptidase 4	-3.83	3.54e-10	3.12e-08	-5.69	2.55e-11	4.59e-09
7	PRDX2	peroxiredoxin 2	-3.89	1.4e-10	1.56e-08	-11.42	2.01e-13	1.24e-10
8	LGALS3	lectin, galactoside-binding, soluble, 3	-4.77	1.32e-09	8.67e-08	-2.75	1.28e-07	4.01e-06
9	FTH1	ferritin, heavy polypeptide 1	-4.85	2.91e-10	2.72e-08	-2.31	4.88e-07	1.2e-05
10	GSN	gelsolin	-7	1.73e-11	2.97e-09	-4.31	9.25e-10	7.74e-08
11	ACAA2	acetyl-CoA acyltransferase 2	-13.05	1.03e-10	1.22e-08	-3.29	3.5e-07	9.3e-06
12	SPOCK1	sparc/osteonectin, cwcv and kazal-like domains proteoglycan (testican) 1	-17.63	5.24e-10	4.24e-08	-3.53	3.43e-06	5.89e-05
13	SCIN	scinderin	-89.14	1.89e-15	6.62e-12	-2.8	9.15e-08	3.06e-06

## Sheet: Protein transport
			KIJ265T			Caki-1
No.	Gene Symbol	Description	Fold Change	P-value	FDR P-value	Fold Change	P-value	FDR P-value
1	KIF20A	kinesin family member 20A	24.76	1.36e-13	8.97e-11	11.55	3.69e-12	1.03e-09
2	CENPF	centromere protein F	10.06	6.97e-13	2.62e-10	8.94	1.19e-12	4.57e-10
3	ABCA12	ATP binding cassette subfamily A member 12	7.07	6.53e-11	8.5e-09	7.44	4.55e-11	7.3e-09
4	CADPS2	Ca++-dependent secretion activator 2	5.16	8.96e-08	2.74e-06	5.72	3.41e-08	1.38e-06
5	SYTL3	synaptotagmin-like 3	3.66	5.58e-07	1.24e-05	4.2	4.2e-07	1.07e-05
6	GLI3	GLI family zinc finger 3	5.17	1.08e-08	4.84e-07	3.47	2.85e-07	7.85e-06
7	ANK2	ankyrin 2, neuronal	2.63	3.95e-08	1.39e-06	3.4	2.12e-09	1.54e-07
8	KPNA2	karyopherin alpha 2 (RAG cohort 1, importin alpha 1)	3.2	1.51e-08	6.37e-07	3.3	1.22e-08	6.16e-07
9	XPOT	exportin, tRNA	3.3	4.13e-09	2.23e-07	3.24	3.18e-09	2.09e-07
10	NUP205	nucleoporin 205kDa	3.26	2.91e-10	2.72e-08	3.21	3.31e-10	3.55e-08
11	NDC1	NDC1 transmembrane nucleoporin	4.36	6.11e-11	8.06e-09	2.88	2.71e-09	1.85e-07
12	KIF18A	kinesin family member 18A	4.17	2.7e-08	1.02e-06	2.86	9.17e-07	1.99e-05
13	CSE1L	CSE1 chromosome segregation 1-like (yeast)	2.86	3.74e-09	2.06e-07	2.76	4.06e-09	2.55e-07
14	NUP107	nucleoporin 107kDa	3.69	2.44e-07	6.24e-06	2.74	1.7e-06	3.29e-05
15	GOLT1B	golgi transport 1B	2.54	1.96e-08	7.9e-07	2.72	8.85e-09	4.75e-07
16	HSPD1	heat shock 60kDa protein 1 (chaperonin)	2.35	4.17e-08	1.46e-06	2.69	8.92e-09	4.76e-07
17	SCFD2	sec1 family domain containing 2	2.87	1.42e-07	3.99e-06	2.53	5.95e-07	1.41e-05
18	NUP85	nucleoporin 85kDa	3.52	4.89e-09	2.58e-07	2.47	1.04e-07	3.38e-06
19	NUP37	nucleoporin 37kDa	3.31	2.5e-08	9.57e-07	2.26	1.38e-06	2.79e-05
20	NUP155	nucleoporin 155kDa	4.42	7.25e-11	9.16e-09	2.2	1.84e-07	5.41e-06
21	LMAN1	lectin, mannose-binding, 1	2.05	1.35e-07	3.83e-06	2.15	5.69e-08	2.08e-06
22	RAB27B	RAB27B, member RAS oncogene family	2.05	0.0008	0.0057	2.14	0.0002	0.002
23	XPO1	exportin 1	2.58	7.87e-08	2.46e-06	2.09	7.81e-07	1.75e-05
24	ECT2	epithelial cell transforming 2	2.6	1.03e-08	4.67e-07	2.08	2.2e-07	6.25e-06
25	VLDLR	very low density lipoprotein receptor	-2.19	3.2e-05	0.0004	-2.05	1.84e-05	0.0002
26	ARRDC4	arrestin domain containing 4	-5.67	6.72e-10	5.06e-08	-2.18	1.69e-06	3.27e-05
27	MAPK8IP3	mitogen-activated protein kinase 8 interacting protein 3	-2.04	0.0002	0.0016	-2.2	3.48e-05	0.0004
28	LTBP2	latent transforming growth factor beta binding protein 2	-3.35	2.03e-08	8.11e-07	-2.21	1.64e-06	3.19e-05
29	TRAM2	translocation associated membrane protein 2	-2.83	6.6e-09	3.27e-07	-2.25	1.48e-07	4.52e-06
30	TP53	tumor protein p53	-6.55	2e-10	2.03e-08	-2.26	2.43e-06	4.43e-05
31	MYO6	myosin VI	-4.72	1.82e-10	1.9e-08	-2.34	1.36e-07	4.21e-06
32	DOPEY1	dopey family member 1	-2.64	4.48e-06	6.97e-05	-2.39	1.19e-05	0.0002
33	CALCRL	calcitonin receptor like receptor	-3.48	1.72e-09	1.08e-07	-2.4	5.49e-08	2.02e-06
34	KIF13B	kinesin family member 13B	-3.41	1.43e-07	4.01e-06	-2.49	1.61e-06	3.15e-05
35	ANK3	ankyrin 3, node of Ranvier (ankyrin G)	-3.47	2.13e-08	8.39e-07	-2.55	9.9e-07	2.12e-05
36	ZDHHC15	zinc finger, DHHC-type containing 15	-2.46	2.95e-06	4.93e-05	-2.59	7.98e-07	1.78e-05
37	HPSE	heparanase	-4.4	2.51e-07	6.36e-06	-2.63	8.09e-06	0.0001
38	SVBP	small vasohibin binding protein	-3.24	3.69e-08	1.32e-06	-2.65	3.21e-07	8.62e-06
39	TOM1L2	target of myb1 like 2 membrane trafficking protein	-4.15	2.83e-10	2.68e-08	-2.78	9.85e-09	5.18e-07
40	PITPNM1	phosphatidylinositol transfer protein, membrane-associated 1	-3.35	3.7e-07	8.75e-06	-2.78	2.16e-06	4.01e-05
41	DMTN	dematin actin binding protein	-2.37	1.06e-06	2.11e-05	-2.84	1.18e-07	3.75e-06
42	CD24	CD24 molecule	-4.27	2.19e-08	8.59e-07	-3.09	3.41e-07	9.08e-06
43	SUCNR1	succinate receptor 1	-2.92	6.71e-08	2.16e-06	-3.13	2.98e-08	1.24e-06
44	RAB36	RAB36, member RAS oncogene family	-7.98	4.56e-11	6.47e-09	-3.31	3.97e-08	1.55e-06
45	TXNIP	thioredoxin interacting protein	-11.13	1.98e-13	1.07e-10	-3.35	3.47e-10	3.67e-08
46	RAB11FIP1	RAB11 family interacting protein 1 (class I)	-3.95	3e-10	2.77e-08	-3.57	7.68e-10	6.72e-08
47	SYTL2	synaptotagmin-like 2	-10.25	1.09e-10	1.27e-08	-3.68	6.23e-08	2.23e-06
48	PRICKLE1	prickle homolog 1	-2.43	1.61e-07	4.39e-06	-3.94	1.28e-09	1.01e-07
49	MIA2	melanoma inhibitory activity 2	-7.61	1.34e-10	1.5e-08	-4.33	8.64e-09	4.67e-07
50	SNX30	sorting nexin family member 30	-4.79	6.49e-10	4.96e-08	-4.69	6.22e-10	5.69e-08
51	SORT1	sortilin 1	-5.7	1.18e-11	2.18e-09	-4.83	4.03e-11	6.63e-09
52	MYO5B	myosin VB	-4.55	3.96e-08	1.39e-06	-5.03	7.97e-09	4.36e-07
53	CBLB	Cbl proto-oncogene B, E3 ubiquitin protein ligase	-5.85	2.66e-10	2.55e-08	-5.34	4.79e-10	4.66e-08
54	RASSF9	Ras association (RalGDS/AF-6) domain family (N-terminal) member 9	-7.31	3.52e-10	3.11e-08	-5.72	1.56e-09	1.19e-07
55	RHOB	ras homolog family member B	-5.14	1.58e-08	6.63e-07	-6.92	4.79e-09	2.9e-07
56	PORCN	porcupine homolog (Drosophila)	-2.8	2.46e-07	6.26e-06	-7.03	2.75e-10	3.07e-08
57	TBC1D13	TBC1 domain family, member 13	-2.01	4.07e-07	9.5e-06	-7.09	3.35e-12	9.68e-10
58	PCSK5	proprotein convertase subtilisin/kexin type 5	-6.79	5.11e-12	1.19e-09	-7.41	2.57e-12	8.27e-10
59	FRAS1	Fraser extracellular matrix complex subunit 1	-10.44	2.05e-12	5.93e-10	-9.8	3.13e-12	9.32e-10
60	MYO1D	myosin ID	-4.93	3.27e-08	1.19e-06	-21.35	1.74e-11	3.52e-09
61	DENND2A	DENN/MADD domain containing 2A	-19.6	1.91e-11	3.2e-09	-21.4	1.49e-11	3.14e-09

## Sheet: Protein secretion
		KIJ265T			Caki-1
Gene Symbol	Description	Fold Change	P-value	FDR P-value	Fold Change	P-value	FDR P-value
DMTN	dematin actin binding protein	-2.37	1.06e-06	2.11e-05	-2.84	1.18e-07	3.75e-06
PORCN	porcupine homolog (Drosophila)	-2.8	2.46e-07	6.26e-06	-7.03	2.75e-10	3.07e-08
SUCNR1	succinate receptor 1	-2.92	6.71e-08	2.16e-06	-3.13	2.98e-08	1.24e-06
SVBP	small vasohibin binding protein	-3.24	3.69e-08	1.32e-06	-2.65	3.21e-07	8.62e-06
LTBP2	latent transforming growth factor beta binding protein 2	-3.35	2.03e-08	8.11e-07	-2.21	1.64e-06	3.19e-05
PCSK5	proprotein convertase subtilisin/kexin type 5	-6.79	5.11e-12	1.19e-09	-7.41	2.57e-12	8.27e-10
MIA2	melanoma inhibitory activity 2	-7.61	1.34e-10	1.5e-08	-4.33	8.64e-09	4.67e-07

## Sheet: Export from the cell
			KIJ265T			Caki-1
No.	Gene name	Description	Fold Change	P-value	FDR P-value	Fold Change	P-value	FDR P-value
1	ABCC2	ATP binding cassette subfamily C member 2	137.16	6.39e-16	3.85e-12	11.37	3.15e-12	9.32e-10
2	ABCA12	ATP binding cassette subfamily A member 12	7.07	6.53e-11	8.5e-09	7.44	4.55e-11	7.3e-09
3	CADPS2	Ca++-dependent secretion activator 2	5.16	8.96e-08	2.74e-06	5.72	3.41e-08	1.38e-06
4	SYTL3	synaptotagmin-like 3	3.66	5.58e-07	1.24e-05	4.2	4.2e-07	1.07e-05
5	SNCA	synuclein alpha	3.62	4.29e-09	2.3e-07	6.22	8.74e-11	1.25e-08
6	SCFD2	sec1 family domain containing 2	2.87	1.42e-07	3.99e-06	2.53	5.95e-07	1.41e-05
7	ENG	endoglin	2.85	3.15e-07	7.64e-06	38.09	3.4e-13	1.78e-10
8	INHBA	inhibin beta A	2.71	1.11e-05	0.0001	19.61	5.46e-11	8.47e-09
9	KCNT2	potassium channel, sodium activated subfamily T, member 2	2.6	8.43e-05	0.0008	4.21	3.36e-06	5.8e-05
10	ABCG2	ATP binding cassette subfamily G member 2 (Junior blood group)	2.39	9.8e-06	0.0001	3.03	9.41e-07	2.03e-05
11	RAB27B	RAB27B, member RAS oncogene family	2.05	0.0008	0.0057	2.14	0.0002	0.002
12	DMTN	dematin actin binding protein	-2.37	1.06e-06	2.11e-05	-2.84	1.18e-07	3.75e-06
13	ILDR1	immunoglobulin-like domain containing receptor 1	-2.66	1.87e-08	7.6e-07	-2.49	3.72e-08	1.47e-06
14	UNC13B	unc-13 homolog B (C. elegans)	-2.77	3.41e-06	5.57e-05	-2.3	9.39e-06	0.0001
15	PINK1	PTEN induced putative kinase 1	-2.78	7.88e-08	2.46e-06	-2.06	5.3e-06	8.41e-05
16	PORCN	porcupine homolog (Drosophila)	-2.8	2.46e-07	6.26e-06	-7.03	2.75e-10	3.07e-08
17	SUCNR1	succinate receptor 1	-2.92	6.71e-08	2.16e-06	-3.13	2.98e-08	1.24e-06
18	ADM	adrenomedullin	-3.03	8.06e-07	1.68e-05	-4.01	9.76e-08	3.22e-06
19	SVBP	small vasohibin binding protein	-3.24	3.69e-08	1.32e-06	-2.65	3.21e-07	8.62e-06
20	LTBP2	latent transforming growth factor beta binding protein 2	-3.35	2.03e-08	8.11e-07	-2.21	1.64e-06	3.19e-05
21	FURIN	furin (paired basic amino acid cleaving enzyme)	-3.43	1.09e-07	3.21e-06	-2.8	3.53e-07	9.33e-06
22	FZD4	frizzled class receptor 4	-3.66	2.45e-09	1.45e-07	-5.25	9.84e-11	1.36e-08
23	RAB11FIP1	RAB11 family interacting protein 1 (class I)	-3.95	3e-10	2.77e-08	-3.57	7.68e-10	6.72e-08
24	SLC16A2	solute carrier family 16, member 2 (thyroid hormone transporter)	-5	1.12e-10	1.3e-08	-3.63	1.55e-09	1.18e-07
25	ANXA3	annexin A3	-5.11	4e-09	2.18e-07	-10.17	1.2e-10	1.59e-08
26	SERPINE2	serpin peptidase inhibitor, clade E (nexin, plasminogen activator inhibitor type 1), member 2	-6	5.86e-11	7.77e-09	-3.07	1.24e-08	6.19e-07
27	PCSK5	proprotein convertase subtilisin/kexin type 5	-6.79	5.11e-12	1.19e-09	-7.41	2.57e-12	8.27e-10
28	ATP7B	ATPase, Cu++ transporting, beta polypeptide	-7.32	4.76e-10	3.94e-08	-10.83	8.93e-11	1.27e-08
29	MIA2	melanoma inhibitory activity 2	-7.61	1.34e-10	1.5e-08	-4.33	8.64e-09	4.67e-07
30	SLC29A4	solute carrier family 29 (equilibrative nucleoside transporter), member 4	-7.8	5.44e-09	2.83e-07	-13.33	6.64e-10	5.98e-08
31	SYTL2	synaptotagmin-like 2	-10.25	1.09e-10	1.27e-08	-3.68	6.23e-08	2.23e-06
32	SYT13	synaptotagmin XIII	-10.37	2.31e-09	1.38e-07	-2.31	0.0006	0.0043
33	WNT7A	wingless-type MMTV integration site family, member 7A	-20.59	1.67e-10	1.79e-08	-25.07	4.87e-11	7.68e-09
34	EDN1	endothelin 1	-41.39	5.1e-15	1.25e-11	-55.03	2.34e-15	6.45e-12
35	SCIN	scinderin	-89.14	1.89e-15	6.62e-12	-2.8	9.15e-08	3.06e-06
36	GJA1	gap junction protein alpha 1	-118.45	4.44e-15	1.25e-11	-2.9	4.45e-07	1.12e-05

## Sheet: Kinesins
			KIJ265T			Caki-1
No.	Gene name	Description	Fold Change	P-value	FDR P-value	Fold Change	P-value	FDR P-value
1	KIF20A	kinesin family member 20A	24.76	1.36e-13	8.97e-11	11.55	3.69e-12	1.03e-09
2	KIF14	kinesin family member 14	22.77	6e-14	5.26e-11	22.2	6.88e-14	5.27e-11
3	KIF4A	kinesin family member 4A	19.43	5.22e-11	7.17e-09	12.22	4.85e-10	4.71e-08
4	KIF11	kinesin family member 11	13.68	9.97e-14	7.3e-11	10.29	4.01e-13	1.96e-10
5	KIF18B	kinesin family member 18B	11.3	3.31e-08	1.2e-06	6.11	1.59e-06	3.11e-05
6	KIF2C	kinesin family member 2C	8.9	7.16e-11	9.09e-09	5.53	1.23e-09	9.73e-08
7	KIFC1	kinesin family member C1	8.13	5.94e-12	1.31e-09	3.89	8.52e-10	7.25e-08
8	KIF23	kinesin family member 23	7.9	3.25e-12	8.55e-10	4.26	2.36e-10	2.75e-08
9	KIF15	kinesin family member 15	7.56	7.46e-09	3.63e-07	2.5	3.84e-05	0.0004
10	KIF4B	kinesin family member 4B	7.47	4.38e-11	6.27e-09	3.89	2.9e-09	1.94e-07
11	KIF20B	kinesin family member 20B	7.46	1.46e-09	9.46e-08	5.88	8.14e-09	4.45e-07
12	KIF18A	kinesin family member 18A	4.17	2.7e-08	1.02e-06	2.86	9.17e-07	1.99e-05
13	KIF21A	kinesin family member 21A	2.52	8.15e-08	2.53e-06	2.87	2.27e-08	1e-06
14	KIF2A	kinesin heavy chain member 2A	2.06	9.17e-07	1.87e-05	2.02	9.77e-07	2.1e-05
15	KLC1	kinesin light chain 1	-2.63	2.57e-06	4.41e-05	-2.28	3.62e-05	0.0004
16	KIF13B	kinesin family member 13B	-3.41	1.43e-07	4.01e-06	-2.49	1.61e-06	3.15e-05
17	KIF12	kinesin family member 12	-3.68	3.05e-07	7.43e-06	-4.12	1.35e-07	4.18e-06

## Sheet: SLC genes
			KIJ265T			Caki-1
No.	Gene name	Description	Fold Change	P-value	FDR P-value	Fold Change	P-value	FDR P-value
1	SLC16A4	solute carrier family 16, member 4	6	1.31e-08	5.68e-07	29.94	1.93e-11	3.77e-09
2	SLC9A3R1; MIR3615	solute carrier family 9, subfamily A (NHE3, cation proton antiporter 3), member 3 regulator 1; microRNA 3615	7.32	1.78e-12	5.43e-10	3.47	4.49e-10	4.45e-08
3	SLC25A19	solute carrier family 25 (mitochondrial thiamine pyrophosphate carrier), member 19	3.11	1.59e-07	4.35e-06	3.4	3.57e-08	1.43e-06
4	SLC39A11	solute carrier family 39, member 11	2.01	2.66e-05	0.0003	2.98	1.56e-07	4.73e-06
5	SLC25A32	solute carrier family 25 (mitochondrial folate carrier), member 32	3.33	9.13e-08	2.79e-06	2.81	4.69e-07	1.16e-05
6	SLC9A9	solute carrier family 9, subfamily A (NHE9, cation proton antiporter 9), member 9	2.71	3.8e-06	6.08e-05	2.11	0.0002	0.0021
7	SLC35D2	solute carrier family 35 (UDP-GlcNAc/UDP-glucose transporter), member D2	-2.33	2.6e-06	4.46e-05	-2	2.21e-05	0.0003
8	SLC2A8	solute carrier family 2 (facilitated glucose transporter), member 8	-2.39	8.48e-08	2.62e-06	-2.04	7.12e-07	1.63e-05
9	SLC6A20	solute carrier family 6 (proline IMINO transporter), member 20	-2.05	0.0002	0.0014	-2.13	4.44e-05	0.0005
10	SLC8B1	solute carrier family 8 (sodium/lithium/calcium exchanger), member B1	-2.37	1.03e-06	2.08e-05	-2.18	1.09e-06	2.29e-05
11	SLC16A5	solute carrier family 16 (monocarboxylate transporter), member 5	-3.71	4.76e-08	1.63e-06	-2.34	3.85e-06	6.47e-05
12	SLC27A4	solute carrier family 27 (fatty acid transporter), member 4	-2.69	9.33e-08	2.84e-06	-2.41	1.88e-07	5.51e-06
13	SLC25A6	solute carrier family 25 (mitochondrial carrier; adenine nucleotide translocator), member 6	-2.25	1.26e-08	5.47e-07	-2.52	3.26e-09	2.13e-07
14	SLC37A1	solute carrier family 37 (glucose-6-phosphate transporter), member 1	-2.17	3.82e-05	0.0004	-2.59	5.22e-06	8.31e-05
15	SLC6A13	solute carrier family 6 (neurotransmitter transporter), member 13	-2.15	5.26e-06	7.96e-05	-2.72	3.01e-07	8.22e-06
16	SLC44A5	solute carrier family 44, member 5	-5.02	4.02e-10	3.48e-08	-3.01	3.26e-08	1.33e-06
17	SLC2A6	solute carrier family 2 (facilitated glucose transporter), member 6	-2.13	4.34e-07	1e-05	-3.04	1e-08	5.26e-07
18	SLC22A3	solute carrier family 22 (organic cation transporter), member 3	-6.37	1.39e-09	9.06e-08	-3.14	1.49e-07	4.55e-06
19	SLC25A27	solute carrier family 25, member 27	-6.99	1.62e-09	1.03e-07	-3.62	1.19e-07	3.77e-06
20	SLC16A2	solute carrier family 16, member 2 (thyroid hormone transporter)	-5	1.12e-10	1.3e-08	-3.63	1.55e-09	1.18e-07
21	BDH2; SLC9B2	3-hydroxybutyrate dehydrogenase, type 2; solute carrier family 9, subfamily B (NHA2, cation proton antiporter 2), member 2	-6.72	2.61e-11	4.13e-09	-3.72	2.5e-09	1.75e-07
22	SLC43A2	solute carrier family 43 (amino acid system L transporter), member 2	-2.38	9.54e-06	0.0001	-3.76	9.89e-08	3.25e-06
23	SLC25A29	solute carrier family 25 (mitochondrial carnitine/acylcarnitine carrier), member 29	-2.41	3.87e-06	6.18e-05	-3.88	4.12e-08	1.59e-06
24	SLC2A11	solute carrier family 2 (facilitated glucose transporter), member 11	-2.44	2.91e-07	7.18e-06	-4.03	2.61e-09	1.81e-07
25	SLC29A3	solute carrier family 29 (equilibrative nucleoside transporter), member 3	-2.61	2.21e-06	3.9e-05	-4.28	7.19e-09	4.01e-07
26	SLC6A9	solute carrier family 6 (neurotransmitter transporter, glycine), member 9	-2.75	1.69e-06	3.12e-05	-4.97	4.7e-09	2.87e-07
27	SLC14A1	solute carrier family 14 (urea transporter), member 1 (Kidd blood group)	-5.95	7.39e-09	3.6e-07	-5.31	3.05e-08	1.26e-06
28	SLCO2A1	solute carrier organic anion transporter family, member 2A1	-3.62	2.06e-07	5.38e-06	-6.58	2.78e-09	1.89e-07
29	SLCO4C1	solute carrier organic anion transporter family, member 4C1	-4.95	2.01e-10	2.04e-08	-7.64	1.1e-11	2.44e-09
30	SLC3A1	solute carrier family 3 (amino acid transporter heavy chain), member 1	-9.46	1.17e-09	7.87e-08	-8.38	2.82e-09	1.9e-07
31	SLC4A11	solute carrier family 4, sodium borate transporter, member 11	-2.56	6.3e-07	1.37e-05	-10.63	1.93e-11	3.77e-09
32	SLC29A4	solute carrier family 29 (equilibrative nucleoside transporter), member 4	-7.8	5.44e-09	2.83e-07	-13.33	6.64e-10	5.98e-08
33	SLC44A3	solute carrier family 44, member 3	-14.35	1.13e-13	7.76e-11	-22.84	1.63e-14	1.92e-11
34	SLC34A2	solute carrier family 34 (type II sodium/phosphate cotransporter), member 2	-50.08	9.79e-17	1.05e-12	-45.66	1.32e-16	5.78e-13
