# Supplementary material for: Coordinated reprogramming of renal cancer transcriptome, metabolome and secretome associates with immune tumor infiltration
Source: Cancer Cell Int. 2023 Jan 5;23:2. doi: 10.1186/s12935-022-02845-y (PMC9814214; doi:10.1186/s12935-022-02845-y)
Supplement: Supplementary file 1 — Additional file 1: Table S1. The conditions of ELISA assays. Table S2. Sequences of primers used for qPCR reactions. Table S3. The characteristics of tissue samples used for RNA isolation. N.D.: not determined. Table S4. The result of proteomic analysis of conditioned media isolated from five ccRCC-derived cell lines: Caki-1, KIJ265T, KIJ308T, A498, and 786–0, compared with conditioned media isolated from RPTEC cell line, derived from normal proximal tubules. Table S5. The results of microarray transcriptomic analysis of ccRCC-derived cell lines (Caki-1, KIJ265T) compared with RPTEC cell line, derived from normal proximal tubules. Table S6. The result of GO enrichment analysis of genes commonly altered in Caki-1 and KIJ265T cells when compared with RPTEC. Top enriched GO terms are shown. The analysis was performed using ShinyGO 0.76 (http://bioinformatics.sdstate.edu/go/). Table S7. The expression of genes involved in secretion and trafficking in ccRCC tumors. The table shows gene expression in TCGA data, KIRC cohort, analyzed using ENCORI platform (https://starbase.sysu.edu.cn/). Table S8. Correlations between the expression of the 85 genes encoding proteins of ccRCC secretome and the immune infiltration in ccRCC tumors. The analysis was performed using http://timer.comp-genomics.org/. Table S9. GO enrichment analysis of genes of which expression correlates with SPARC in KIRC, BRCA, and COAD TCGA data. The list of genes correlating with SPARC in KIRC, BRCA, and COAD tumors was generated using UALCAN platform. GO analysis was performed using ShinyGO (http://bioinformatics.sdstate.edu/go/). Table S10. The association of 85 secretome genes with immune infiltration in 40 cancer types and > 12,000 tumor samples. The analysis was performed using http://timer.comp-genomics.org/. Table S11. The results of GC–MS analysis of ccRCC-conditioned media. The table shows metabolites altered in CM from five RCC-derived cell lines when compared with RPTEC. [file 12935_2022_2845_MOESM1_ESM.zip › Supplementary Data/Table S9_ESM.xlsx]

## Sheet: Supplementary Table S9
Table S9
GO enrichment analysis of genes of which expression correlates with SPARC in KIRC, BRCA, and COAD TCGA data. The list of genes correlating with SPARC in KIRC, BRCA, and COAD tumors was generated using UALCAN platform. GO analysis was performed using ShinyGO (http://bioinformatics.sdstate.edu/go/).
	Genes corr with SPARC_KIRC: The list of genes correlating with SPARC in ccRCC tumors. Correlation analysis was performed using UALCAN platform and TCGA KIRC data. Genes with pearson r ≥ 0.5 are shown in violet font.
	GO_BP top_KIRC: Top enriched biological processes in genes positively correlating with SPARC in ccRCC tumors. Only genes with r>0.5 correlations were analyzed. The analysis was performed using ShinyGO 0.76 (http://bioinformatics.sdstate.edu/go/).
	GO_MF top_KIRC: Top enriched molecular functions in genes positively correlating with SPARC in ccRCC tumors. Only genes with r>0.5 correlations were analyzed. The analysis was performed using ShinyGO 0.76 (http://bioinformatics.sdstate.edu/go/).
	Genes corr with SPARC_BRCA: The list of genes correlating with SPARC in breast invasive carcinoma tumors. Correlation analysis was performed using UALCAN platform and TCGA BRCA data. Genes with pearson r ≥ 0.5 are shown in violet font.
	GO_BP top_BRCA: Top enriched biological processes in genes positively correlating with SPARC in BRCA tumors. Only genes with r>0.5 correlations were analyzed. The analysis was performed using ShinyGO 0.76 (http://bioinformatics.sdstate.edu/go/).
	Genes corr with SPARC_COAD: The list of genes correlating with SPARC in colon adenocarcinoma tumors. Correlation analysis was performed using UALCAN platform and TCGA COAD data. Genes with pearson r ≥ 0.5 are shown in violet font.
	GO_BP top_COAD: Top enriched biological processes in genes positively correlating with SPARC in COAD tumors. Only genes with r>0.5 correlations were analyzed. The analysis was performed using ShinyGO 0.76 (http://bioinformatics.sdstate.edu/go/).
	GO_MF top_COAD: Top enriched molecular functions in genes positively correlating with SPARC in COAD tumors. Only genes with r>0.5 correlations were analyzed. The analysis was performed using ShinyGO 0.76 (http://bioinformatics.sdstate.edu/go/).

## Sheet: Genes corr with SPARC_KIRC
The list of genes correlating with SPARC in ccRCC tumors. Correlation analysis was performed using UALCAN platform and TCGA KIRC data. Genes with Pearson r ≥ 0.5 are bolded.
Positive correlations			Negative correlations
Genes	PearsonCC		Genes	PearsonCC
JAM3	0.81		GPX4	-0.45
RHOJ	0.8		DCI	-0.43
COL4A1	0.8		COQ9	-0.42
FKBP7	0.78		C17orf37	-0.42
COL4A2	0.77		CCDC24	-0.42
MSRB3	0.77		GSTK1	-0.41
FBXL7	0.76		ATG4D	-0.4
CD93	0.76		FAM195A	-0.4
NID1	0.76		SAMD10	-0.4
DKK3	0.76		NDUFA7	-0.39
CHSY3	0.75		NDUFS8	-0.39
PTRF	0.75		MFSD3	-0.39
MCAM	0.74		CCDC64	-0.38
FAM26E	0.74		NDUFS7	-0.38
CYTH3	0.74		COX5B	-0.37
GPR161	0.74		HAGH	-0.37
ADAMTS7	0.74		RGS14	-0.37
ITGB1	0.74		FXYD2	-0.36
SGK269	0.74		C5orf32	-0.36
GPR21	0.74		GCHFR	-0.36
ANTXR1	0.74		HSPE1	-0.36
COL15A1	0.73		STXBP2	-0.36
ERG	0.73		AP1M2	-0.36
GRK5	0.73		COX6B1	-0.35
COL3A1	0.73		NUDT8	-0.35
NES	0.73		KLHDC9	-0.35
FBN1	0.73		NDUFA2	-0.35
GPR124	0.72		SULT1C2	-0.35
CBX2	0.72		LOC113230	-0.35
GNAI2	0.72		FAM173A	-0.35
CNRIP1	0.72		PLEKHJ1	-0.35
A2M	0.72		TAF10	-0.35
TCF4	0.72		PDZK1IP1	-0.35
MYO1B	0.72		MRPL12	-0.34
PDGFRB	0.72		PAX8	-0.34
FKBP1A	0.72		TIMM16	-0.34
EPHA3	0.71		ESRRA	-0.34
NUAK1	0.71		ACADS	-0.34
CDH5	0.71		LOC150381	-0.34
COL5A2	0.71		CCDC56	-0.34
MSN	0.7		DENND2D	-0.34
CD34	0.7		ATP5G1	-0.34
TPM4	0.7		BSG	-0.34
VCL	0.7		TST	-0.34
BGN	0.7		ACTR3C	-0.34
CSPG4	0.7		UQCR10	-0.34
THY1	0.7		C11orf35	-0.34
F2R	0.7		RARRES3	-0.33
MPRIP	0.7		SFXN4	-0.33
ST3GAL2	0.7		NDUFA3	-0.33
ANKRD50	0.7		MACROD1	-0.33
FHL3	0.7		NARFL	-0.33
EDNRA	0.7		CHCHD10	-0.33
TGFB1I1	0.7		HINT2	-0.33
GUCY1A2	0.7		MRPL41	-0.33
RFTN2	0.7		ATP6V0C	-0.33
HEPH	0.7		SPR	-0.33
MYH9	0.7		PPP1R16A	-0.33
LAMC1	0.7		C6orf136	-0.33
HMCN1	0.69		SLC25A39	-0.33
ZNF423	0.69		COX4I1	-0.33
SH3PXD2A	0.69		NDUFA1	-0.33
ITGA11	0.69		BLOC1S1	-0.33
LHFP	0.69		LSM4	-0.33
CDH13	0.69		NDUFB9	-0.33
LIX1L	0.69		COX7C	-0.33
DUSP7	0.69		RHPN1	-0.32
ITGA5	0.69		NECAB3	-0.32
ATP8B2	0.69		COMTD1	-0.32
ZEB1	0.68		PIGQ	-0.32
NOTCH3	0.68		PRDX5	-0.32
AFAP1L1	0.68		IRF5	-0.32
NID2	0.68		TSTD1	-0.32
PXDN	0.68		C19orf36	-0.32
PRSS23	0.68		TRPT1	-0.32
C3orf70	0.68		SLC25A10	-0.32
EHD4	0.68		ATP6V0E2	-0.32
RAB31	0.68		ATP5H	-0.32
PCDH12	0.68		NUDT22	-0.32
ESAM	0.68		FAM71E1	-0.32
PLXND1	0.68		PCYT2	-0.32
HSPG2	0.68		SNRNP25	-0.32
ACVRL1	0.68		RILP	-0.32
PARVA	0.68		SMPD2	-0.31
ITGA1	0.68		HIGD2A	-0.31
CALM1	0.68		CLCN7	-0.31
ZNF71	0.67		CEMP1	-0.31
CXorf36	0.67		COX17	-0.31
MAP4K4	0.67		FDX1L	-0.31
CHST7	0.67		RHBDL1	-0.31
ELK3	0.67		SCO2	-0.31
SIPA1L2	0.67		COX8A	-0.31
LAMA4	0.67		COX5A	-0.31
KIAA1462	0.67		PPPDE2	-0.31
TIE1	0.67		SLC22A18	-0.31
FILIP1	0.67		ATP5I	-0.31
OLFML2A	0.67		C19orf70	-0.31
GJC1	0.67		HAGHL	-0.31
BCL6B	0.67		TMEM143	-0.31
DCHS1	0.67		EFCAB4A	-0.3
TCF7L1	0.67		ITGB7	-0.3
NRP1	0.67		SLC25A19	-0.3
PEA15	0.67		FAM162A	-0.3
MARCKSL1	0.67		MPST	-0.3
GPR176	0.67		ATP5J2	-0.3
UACA	0.67		PHKG2	-0.3
CTNNB1	0.67		PRELID1	-0.3
ENTPD1	0.67		C19orf24	-0.3
OLFML2B	0.67		MRPS12	-0.3
RAPGEF5	0.66		EIF4EBP3	-0.3
MEX3B	0.66		ABHD11	-0.3
THSD1	0.66		PTGES2	-0.3
HDGFRP3	0.66		C12orf62	-0.3
PCDH18	0.66		LOC100130933	-0.3
COL12A1	0.66		C7orf47	-0.3
ARHGAP23	0.66		CAPN10	-0.3
TMEM184B	0.66		TMEM184A	-0.3
FMNL3	0.66		ATP6V1F	-0.3
RSU1	0.66		ACY1	-0.3
DAAM2	0.66		C16orf7	-0.3
MEF2C	0.66		YDJC	-0.3
CLEC14A	0.66		ADAP1	-0.3
HIP1	0.66
RBM9	0.66
EXT2	0.66
PTK2	0.66
KLHDC8A	0.66
TP53I11	0.66
MFGE8	0.65
HEYL	0.65
PRR16	0.65
STARD13	0.65
CDC42EP3	0.65
CPT1C	0.65
PRKG1	0.65
FAM124B	0.65
MFRP	0.65
FYN	0.65
SMAD1	0.65
SHROOM4	0.65
GJA1	0.65
CD248	0.65
MYCT1	0.65
MMP2	0.64
FBLIM1	0.64
TRPC4	0.64
GIPC3	0.64
ROBO4	0.64
GDF11	0.64
COL1A2	0.64
S1PR1	0.64
NAV1	0.64
GNG2	0.64
PDCL	0.64
ELTD1	0.64
MMRN2	0.64
PGM2L1	0.64
CCDC102B	0.64
PDGFB	0.64
PLEKHG1	0.64
JAG1	0.64
SEC23A	0.64
MICAL2	0.64
SH2B3	0.64
RAPH1	0.63
JAM2	0.63
LRRC17	0.63
FERMT2	0.63
TNFAIP8L1	0.63
DOCK9	0.63
IPO11	0.63
CDKN2B	0.63
SEPT4	0.63
ITGA9	0.63
CTNNBIP1	0.63
ZNF792	0.63
ETS1	0.63
ECSCR	0.63
FLI1	0.63
ACTN1	0.63
UNC5B	0.63
PAMR1	0.63
KIAA0355	0.63
USP13	0.63
LHX6	0.63
SEPT7	0.62
RBMS3	0.62
CALHM2	0.62
SERPINH1	0.62
UTP11L	0.62
ITPKB	0.62
EBF1	0.62
TNFAIP1	0.62
KCTD10	0.62
CEP68	0.62
DLC1	0.62
SPRY4	0.62
XYLT1	0.62
MEF2D	0.62
TANC1	0.62
BACE1	0.62
TSHZ3	0.62
SNAI2	0.62
RPS6KA2	0.62
PALMD	0.62
SULF1	0.62
NDST1	0.62
C3orf64	0.62
EFNB2	0.62
SEPN1	0.62
ENG	0.62
TMOD2	0.62
CDH11	0.62
SYDE1	0.62
RGS3	0.62
EPHB4	0.62
AFAP1L2	0.62
TTYH2	0.62
RASGRP3	0.61
OR51E1	0.61
BVES	0.61
NYNRIN	0.61
HEG1	0.61
ADPRH	0.61
SLC1A4	0.61
MGP	0.61
TMEM181	0.61
SOCS5	0.61
GSN	0.61
ASAP1	0.61
PCDH17	0.61
KCTD15	0.61
PLS3	0.61
STIM2	0.61
ERC1	0.61
KLHL5	0.61
FAM109B	0.61
SWAP70	0.61
APLNR	0.61
CYYR1	0.61
ARHGAP31	0.61
LAYN	0.61
FLNA	0.61
SEC14L1	0.6
OAZ2	0.6
ARHGEF15	0.6
PEAR1	0.6
SH3GLB1	0.6
SOX17	0.6
FAM126A	0.6
LRRC8C	0.6
CNPY4	0.6
LRRC32	0.6
AFAP1	0.6
KIRREL	0.6
SPRED2	0.6
TIMP2	0.6
MYL12A	0.6
EPAS1	0.6
SEMA6B	0.6
TJP1	0.6
PALM2-AKAP2	0.6
ADAMTS2	0.6
ZFPM2	0.6
RECK	0.6
KLC1	0.6
BTBD3	0.59
PPM1F	0.59
ZNF362	0.59
RASL12	0.59
KANK2	0.59
NHSL2	0.59
GUCY1B3	0.59
C1orf144	0.59
ID3	0.59
SLIT3	0.59
TMEM204	0.59
CACNA1C	0.59
CD276	0.59
LMCD1	0.59
RBMS1	0.59
PECAM1	0.59
TGFB3	0.59
ANO1	0.59
ARAP3	0.59
PLXNA2	0.59
NDEL1	0.59
LZTS1	0.59
RASAL2	0.59
SH2D3C	0.59
SPOP	0.59
GRAP	0.59
MANSC1	0.59
CDC42EP1	0.59
APBB2	0.58
SHE	0.58
KCTD20	0.58
EXTL2	0.58
GIMAP8	0.58
CALCRL	0.58
FBLN2	0.58
KCNE4	0.58
TRIM62	0.58
FRMD6	0.58
TRPC6	0.58
GNA12	0.58
C11orf95	0.58
DENND5A	0.58
DACT1	0.58
KALRN	0.58
C15orf39	0.58
HEY1	0.58
LBH	0.58
NOVA2	0.58
SYNJ2	0.58
LDB2	0.58
RARG	0.58
MAGED2	0.58
SCARF1	0.58
GPR4	0.58
CHIC2	0.58
CDK17	0.58
GNB1	0.58
NRBP1	0.58
PLXDC1	0.58
SCARF2	0.58
TESK2	0.58
STK38L	0.58
COL14A1	0.58
RAMP2	0.58
CHN1	0.58
HDAC1	0.57
DLG4	0.57
NOS3	0.57
VASH1	0.57
DLL4	0.57
FSCN1	0.57
MORF4L1	0.57
FAP	0.57
PLSCR3	0.57
TBXA2R	0.57
EFNB3	0.57
TBC1D2B	0.57
ABCC9	0.57
COL21A1	0.57
HECW2	0.57
UBA2	0.57
FEZ1	0.57
KCNJ8	0.57
SPRED1	0.57
C5orf13	0.57
ICAM2	0.57
FLT4	0.57
POPDC2	0.57
LATS2	0.57
SAE1	0.57
NOTCH1	0.57
DOCK1	0.57
SNRK	0.57
C20orf202	0.57
TEK	0.56
BTBD10	0.56
ARHGDIB	0.56
C4orf32	0.56
NEURL1B	0.56
GGT5	0.56
EML1	0.56
MRVI1	0.56
LTBP2	0.56
CDR2L	0.56
PHACTR2	0.56
TEAD2	0.56
C3orf21	0.56
FAM38B	0.56
TRAM2	0.56
GIMAP6	0.56
CALD1	0.56
ZNF416	0.56
SOX7	0.56
MYOM1	0.56
DCLRE1B	0.56
FAM198B	0.56
COL5A1	0.56
POSTN	0.56
CAMK4	0.56
KLHL23	0.56
CHST1	0.56
IL3RA	0.56
COL1A1	0.56
ANKH	0.56
RUNX1T1	0.56
PDE3A	0.56
HSPA12B	0.56
PDE2A	0.56
FAM70B	0.56
PDE5A	0.56
ZNF366	0.56
UTRN	0.56
PPP3CA	0.56
PHF2	0.56
ARL15	0.56
SEMA4C	0.56
NONO	0.55
SLC12A2	0.55
RAB23	0.55
MAML3	0.55
C20orf4	0.55
PALLD	0.55
COL5A3	0.55
GALNT1	0.55
ZCCHC24	0.55
LMO2	0.55
JAG2	0.55
ANGPTL2	0.55
ADCY3	0.55
ST6GALNAC3	0.55
TAF11	0.55
KBTBD2	0.55
ATXN3	0.55
C1orf52	0.55
EHD3	0.55
KIAA0494	0.55
PIP5K1C	0.55
ICMT	0.55
GABRD	0.55
KCNN2	0.55
PMP22	0.55
CYBRD1	0.55
FKBP14	0.55
RHOA	0.55
EMP1	0.55
ELF2	0.55
FSTL1	0.55
HHIPL1	0.55
MYO1D	0.55
FLJ10357	0.55
PPP1R8	0.55
TCEB3	0.55
S1PR3	0.55
PVRL1	0.55
MFAP3	0.55
ATP8B1	0.55
ZNF35	0.55
WDR82	0.55
SPRY1	0.55
KIAA0922	0.55
HECA	0.55
SEC24D	0.55
ABL2	0.55
RABGAP1	0.55
BMPR2	0.55
FRMD8	0.55
ARHGEF17	0.55
GLT8D2	0.55
DYSF	0.55
TRIL	0.55
DOCK6	0.55
NT5DC2	0.55
PLVAP	0.55
MARVELD1	0.55
ECM2	0.55
FKBP9	0.55
PIK3C2B	0.54
SKI	0.54
ZBTB46	0.54
CCDC48	0.54
CLEC1A	0.54
FAM43A	0.54
TGFBR2	0.54
IL33	0.54
DDR2	0.54
EMP2	0.54
C1orf198	0.54
C20orf160	0.54
FHL5	0.54
PIAS3	0.54
GABPB1	0.54
C3orf54	0.54
LUZP1	0.54
MKL2	0.54
GJA4	0.54
INPP5A	0.54
TLN1	0.54
ADAM19	0.54
SH3BP5	0.54
LARGE	0.54
VWF	0.54
LRRC8A	0.54
C20orf112	0.54
SPRY3	0.54
SNED1	0.54
DISC1	0.54
PRKCH	0.54
C7orf58	0.54
C9orf85	0.54
EVI5	0.54
P2RY1	0.54
GLI3	0.54
RPIA	0.54
TMEM39B	0.54
FCHSD2	0.54
GRB10	0.54
CDK2AP1	0.54
INSR	0.54
TBCEL	0.54
GUCY1A3	0.54
CCNY	0.53
MON1A	0.53
FAM127C	0.53
FLRT2	0.53
ZFHX3	0.53
TMEM119	0.53
EXTL3	0.53
PDE4B	0.53
ARCN1	0.53
CBL	0.53
CRTC3	0.53
SVIL	0.53
ZCCHC17	0.53
GLI2	0.53
RAI14	0.53
CNN3	0.53
STXBP5	0.53
PDS5B	0.53
ZNF521	0.53
KDR	0.53
GPR137C	0.53
MAP1B	0.53
MAP3K3	0.53
OSTF1	0.53
IGFBP7	0.53
AVEN	0.53
C17orf39	0.53
TMTC1	0.53
CTTNBP2NL	0.53
MID2	0.53
TECPR2	0.53
YAP1	0.53
L3MBTL3	0.53
HTR7P1	0.53
C1orf216	0.53
PID1	0.53
RFTN1	0.53
DACT3	0.53
PHLDB1	0.53
DNM3	0.53
MPDZ	0.53
SEPT8	0.53
GNA14	0.53
AKAP13	0.53
CNST	0.53
UBE2J1	0.52
PTPRG	0.52
NFATC4	0.52
LEPRE1	0.52
ARRB1	0.52
IQGAP1	0.52
MATN2	0.52
PARM1	0.52
KIF17	0.52
FAM129A	0.52
PTPRB	0.52
FOXJ2	0.52
CYGB	0.52
ZNF286A	0.52
ROCK2	0.52
PODXL	0.52
SUPT16H	0.52
PPP4R1	0.52
SLCO3A1	0.52
PCDHAC2	0.52
MAP4K5	0.52
NR5A2	0.52
AMOTL1	0.52
AKT1	0.52
ZNF833	0.52
ECE1	0.52
CDC27	0.52
EXT1	0.52
MYLK	0.52
PMEPA1	0.52
LOC100302401	0.52
C1QTNF2	0.52
ZDHHC20	0.52
WISP1	0.52
ITGB5	0.52
SERINC3	0.52
CAP1	0.52
FGD5	0.52
FRMD4A	0.52
RNF24	0.52
LPHN2	0.52
NKIRAS2	0.52
PBRM1	0.52
INHBA	0.52
ZEB2	0.52
GFOD2	0.52
NRARP	0.52
LXN	0.52
BICD2	0.52
SKIL	0.52
ISY1	0.52
HYAL2	0.52
PRDM1	0.52
ADAM17	0.52
BMX	0.52
C21orf82	0.52
PGM2	0.52
EMILIN1	0.51
PRND	0.51
SEPT2	0.51
PSMD10	0.51
SYT11	0.51
ZNF532	0.51
NOD1	0.51
FEZ2	0.51
CDC5L	0.51
ZNHIT6	0.51
DPY19L3	0.51
FAM89A	0.51
SMTN	0.51
VASP	0.51
PRKACA	0.51
JDP2	0.51
RASSF2	0.51
VAMP3	0.51
ZNF30	0.51
OPHN1	0.51
ATF7	0.51
AKAP2	0.51
GEFT	0.51
LOC644538	0.51
PTPRE	0.51
PTPN12	0.51
ANTXR2	0.51
TRPV2	0.51
ZMIZ1	0.51
SSRP1	0.51
SNAI1	0.51
ZIK1	0.51
FLT1	0.51
RCOR1	0.51
LOC339524	0.51
BNIP2	0.51
PAPSS1	0.51
GAB1	0.51
OSBPL5	0.51
EML3	0.51
FAM49A	0.51
FCF1	0.51
LRRC70	0.51
ADCY4	0.51
SEPT11	0.51
ZNF609	0.51
ROBO1	0.51
NUDT3	0.51
PPP1R16B	0.51
CCDC46	0.51
CBX1	0.51
EPHX4	0.51
SMARCA1	0.51
SASH1	0.51
C1QTNF6	0.51
MED20	0.51
PKNOX1	0.51
TMEM173	0.51
VPS24	0.51
RASIP1	0.51
MACF1	0.51
MTA2	0.51
CHSY1	0.51
LASS5	0.51
CDC42	0.51
FHOD1	0.51
TBC1D25	0.51
C18orf1	0.51
ITPRIPL2	0.51
GALNTL2	0.51
C10orf119	0.51
COL16A1	0.51
PIK3R3	0.51
ZRANB1	0.51
LINGO1	0.51
HNRNPUL1	0.51
TINF2	0.51
ZBTB8A	0.51
RILPL2	0.51
MARCKS	0.51
UBTD2	0.51
HIGD1B	0.5
FLJ42709	0.5
TBCCD1	0.5
EPC2	0.5
CYSLTR1	0.5
PANK2	0.5
DMD	0.5
ARID1A	0.5
GPKOW	0.5
FAM116A	0.5
ITPRIP	0.5
HNRNPR	0.5
MTSS1L	0.5
KCNAB1	0.5
KIF13A	0.5
TMC7	0.5
FYTTD1	0.5
EIF4G3	0.5
SF3A3	0.5
MYL9	0.5
ZNF660	0.5
CENPB	0.5
RNF144A	0.5
EBF3	0.5
RGS5	0.5
ZNF41	0.5
KDM5B	0.5
ARHGEF2	0.5
ZFYVE20	0.5
SNTB2	0.5
KIAA0040	0.5
KLHDC5	0.5
ACTA2	0.5
C18orf54	0.5
ADAM15	0.5
CXCR7	0.5
PTP4A3	0.5
RAP2A	0.5
DEM1	0.5
ANXA6	0.5
TMEM47	0.5
PCDH1	0.5
DUSP6	0.5
MIB1	0.5
FAM162B	0.5
PPP1R12A	0.5
ZNF805	0.5
MAP1A	0.5
LOC221710	0.5
HMG20A	0.5
CAMSAP1L1	0.5
C1orf54	0.5
GPR3	0.5
FES	0.5
DENND2C	0.5
MKL1	0.5
VGLL3	0.5
LRRC33	0.5
CARD8	0.5
EIF2S1	0.5
SLC16A2	0.5
RBMS2	0.5
TSPAN15	0.5
MAML1	0.5
GJA5	0.5
RASSF3	0.5
PRKD3	0.5
SRGAP2	0.5
ODF2	0.5
NOTCH4	0.5
SNRNP40	0.5
GFOD1	0.49
PKN3	0.49
KLHL20	0.49
ZNF17	0.49
STYX	0.49
IQSEC1	0.49
ADAMTS5	0.49
TUBA1A	0.49
TAF3	0.49
PDLIM5	0.49
MYLIP	0.49
HDAC2	0.49
C14orf4	0.49
PODN	0.49
FAM160B1	0.49
GPIHBP1	0.49
ARMCX1	0.49
GRIK3	0.49
GNAI3	0.49
CTGF	0.49
DAAM1	0.49
SORT1	0.49
TSPAN14	0.49
RAPGEF2	0.49
AOC3	0.49
NUP188	0.49
EPB41L2	0.49
QKI	0.49
C1orf183	0.49
GNAI1	0.49
PLN	0.49
RNF2	0.49
MAGEH1	0.49
FBXO45	0.49
WASF2	0.49
PDGFD	0.49
CCL14	0.49
PPP3R1	0.49
RBM15B	0.49
UBTF	0.49
KIAA0427	0.49
ZNF652	0.49
MAPK3	0.49
DLX5	0.49
FGD1	0.49
DYRK1A	0.49
S1PR5	0.49
HIATL1	0.49
KIAA1429	0.49
GIMAP4	0.49
SEMA3F	0.49
AKT3	0.49
MSL3	0.49
C3orf10	0.49
ZNF134	0.49
TMEM109	0.49
CSRNP2	0.49
ZNF673	0.49
CLEC11A	0.49
SOX18	0.49
PTPRK	0.49
ST6GALNAC6	0.49
COL18A1	0.48
ANKRD40	0.48
ZNF624	0.48
CHURC1	0.48
PPP2R5C	0.48
SPIN4	0.48
MTUS1	0.48
MTMR9	0.48
NAP1L3	0.48
TUBB6	0.48
ARHGEF6	0.48
VANGL1	0.48
CCDC85A	0.48
PHF16	0.48
TSPAN2	0.48
PDE7B	0.48
LUM	0.48
PNMAL2	0.48
ZNF398	0.48
ADAMTS12	0.48
STK10	0.48
ELMO1	0.48
RYK	0.48
PLCG1	0.48
LASP1	0.48
YWHAB	0.48
ARHGEF10	0.48
DPYSL3	0.48
ZNF788	0.48
TMCC3	0.48
MSX1	0.48
SMARCA2	0.48
FBXO18	0.48
ITGA10	0.48
CLASP1	0.48
ATP2B4	0.48
PLEKHG2	0.48
UVRAG	0.48
ELK1	0.48
FRY	0.48
MED12	0.48
C9orf25	0.48
FN1	0.48
P2RY8	0.48
NECAP2	0.48
CALU	0.48
SIP1	0.48
TRIM24	0.48
METAP2	0.48
C20orf117	0.48
RRP1B	0.48
C13orf29	0.48
KCNJ2	0.48
YWHAH	0.48
ZNF518B	0.48
NR2F2	0.48
OR51E2	0.48
LAMB2	0.48
PPPDE1	0.48
PTEN	0.48
DNAJC18	0.48
INHBB	0.48
NIN	0.48
NEXN	0.48
GOLIM4	0.48
DR1	0.48
SLC10A7	0.47
CHD8	0.47
FNDC1	0.47
ARHGAP17	0.47
DYNC1LI2	0.47
SMU1	0.47
ARL4A	0.47
ZNF549	0.47
CD99	0.47
NCOA3	0.47
MXRA5	0.47
DPYSL2	0.47
CSGALNACT2	0.47
CSDE1	0.47
FILIP1L	0.47
PDGFRA	0.47
KIAA1274	0.47
ZBTB39	0.47
SERBP1	0.47
SMARCE1	0.47
VRK1	0.47
RARB	0.47
CSRP1	0.47
RNASE1	0.47
RGS7BP	0.47
SENP1	0.47
ARID1B	0.47
HTRA1	0.47
EXOC3L	0.47
ENAH	0.47
ZNF543	0.47
EDNRB	0.47
PIP4K2B	0.47
VWA1	0.47
ZNF583	0.47
CCDC23	0.47
ZNF643	0.47
CLDND1	0.47
MEIS3	0.47
FIP1L1	0.47
MYOZ1	0.47
PTENP1	0.47
C17orf72	0.47
MCC	0.47
GMEB1	0.47
ARF4	0.47
MBTPS1	0.47
TCEAL1	0.47
KPNA3	0.47
PTPN9	0.47
VGLL4	0.47
PCGF6	0.47
MYH10	0.47
ROCK1	0.47
LSM11	0.47
PRPF38A	0.47
PLEKHH3	0.47
ZNF436	0.47
TAL1	0.46
HRC	0.46
BRD3	0.46
MAP7D1	0.46
ZNF347	0.46
PELI1	0.46
DEDD	0.46
GIMAP7	0.46
PITPNB	0.46
SSC5D	0.46
MRFAP1	0.46
ADARB1	0.46
TTLL5	0.46
MCTP1	0.46
PPAP2A	0.46
RP2	0.46
ANXA5	0.46
SSH1	0.46
HNRNPM	0.46
C17orf28	0.46
SLC6A9	0.46
UBP1	0.46
EIF4G2	0.46
SNX25	0.46
TOR1A	0.46
ZNF567	0.46
ZNF22	0.46
DCAF12	0.46
TBC1D20	0.46
CDC42EP2	0.46
KHDRBS1	0.46
ZAK	0.46
DCAF5	0.46
ASAP2	0.46
CD200	0.46
FAM122A	0.46
ST5	0.46
C14orf106	0.46
SLC44A2	0.46
EPC1	0.46
CYP4X1	0.46
NUP54	0.46
PWP2	0.46
SARS	0.46
EHD2	0.46
FAM129B	0.46
LRRFIP1	0.46
FMO3	0.46
FANCM	0.46
RCC2	0.46
COL6A2	0.46
JAZF1	0.46
FOXO4	0.46
SOX5	0.46
ZNF773	0.46
CDC123	0.46
RIOK1	0.46
GIMAP1	0.46
C9orf110	0.46
ZNF853	0.46
DSTN	0.46
ZFP1	0.46
RMND5A	0.46
CCDC3	0.46
CDK2	0.46
ZNF304	0.46
SNIP1	0.46
TIMP3	0.46
SLC38A2	0.46
ATP1B2	0.46
MGAT2	0.46
RPGR	0.46
ENC1	0.46
MSH6	0.46
ABI2	0.46
DYNC1H1	0.46
BMP6	0.46
YES1	0.46
DCBLD1	0.46
PPP1R9B	0.46
CNOT8	0.46
IRAK3	0.46
ANGPT2	0.46
PTPRA	0.46
CTDSP2	0.45
CUL4B	0.45
TMOD3	0.45
RCN2	0.45
PELO	0.45
ANO2	0.45
STRN4	0.45
KCNN3	0.45
GPR1	0.45
PTGIR	0.45
CBLB	0.45
SMAD7	0.45
FDPS	0.45
HIC1	0.45
SLC10A6	0.45
CDC42SE1	0.45
SMARCA5	0.45
VEGFC	0.45
HIVEP2	0.45
CCDC111	0.45
MEX3C	0.45
IFT52	0.45
BCAP29	0.45
C1orf124	0.45
MEF2A	0.45
LPPR2	0.45
ZNF410	0.45
MED6	0.45
TBPL1	0.45
FAM46A	0.45
FAM131B	0.45
FAM55C	0.45
KIAA0090	0.45
TAF12	0.45
PLSCR4	0.45
ZNF264	0.45
ZNF551	0.45
ITGA2	0.45
MAGI1	0.45
KIF5C	0.45
SLC26A2	0.45
KLHDC8B	0.45
ELN	0.45
KLF12	0.45
GABPA	0.45
KIAA0247	0.45
INTS5	0.45
HHEX	0.45
HMGN2	0.45
BRPF1	0.45
NRIP2	0.45
GOSR2	0.45
TPM2	0.45
C2orf55	0.45
TAF5L	0.45
CPNE2	0.45
RXFP1	0.45
RAPGEF4	0.45
USP48	0.45
APCDD1	0.45
CDC42BPB	0.45
DPY19L1	0.45
THRAP3	0.45
TUBB	0.45
RELL1	0.45
ZNF677	0.45
C9orf21	0.45
DIO2	0.45
FAM40A	0.45
TCEAL8	0.45
RASGRF2	0.45
SKA2	0.45
AHDC1	0.45
SLC35F1	0.45
ZNF501	0.45
ZNF197	0.45
CASC3	0.45
SFRS3	0.45
NTRK3	0.45
CTCF	0.45
TAGLN	0.45
HDX	0.45
HEY2	0.45
ZSCAN22	0.45
IPO9	0.44
HDAC7	0.44
TACC1	0.44
CHRM3	0.44
ZSCAN20	0.44
ZFP37	0.44
ADAMTSL2	0.44
HIAT1	0.44
PRICKLE2	0.44
ZNF34	0.44
KDM5A	0.44
KIAA0586	0.44
SELP	0.44
TGIF2	0.44
DNAJC8	0.44
ATXN1	0.44
FAM101B	0.44
GTF2A1	0.44
REEP3	0.44
PTK7	0.44
CHST14	0.44
MKRN2	0.44
ICK	0.44
FTSJ1	0.44
CRK	0.44
C13orf15	0.44
HIPK1	0.44
TENC1	0.44
UBTD1	0.44
VCP	0.44
SNW1	0.44
ASPN	0.44
FAM171B	0.44
RAB6A	0.44
RUNX1	0.44
WASF3	0.44
ACE	0.44
INPP4B	0.44
RABEP1	0.44
MAMDC2	0.44
RPS6KC1	0.44
APP	0.44
LIN52	0.44
EID1	0.44
SLC29A1	0.44
ZNF143	0.44
DGKE	0.44
CASP10	0.44
RNF168	0.44
RGMA	0.44
C2orf44	0.44
RGS4	0.44
HNRNPK	0.44
C6orf89	0.44
ITGBL1	0.44
GRRP1	0.44
DDX20	0.44
TMEM127	0.44
CHD6	0.44
EXOSC10	0.44
POLA1	0.44
C10orf72	0.44
CCDC149	0.44
TAF1	0.44
TNRC6C	0.44
GIMAP5	0.44
G2E3	0.44
NASP	0.44
CPNE5	0.44
MFSD11	0.44
MYO1E	0.44
NCOA5	0.44
CD302	0.44
LDLRAP1	0.44
PLAT	0.44
SF3B3	0.44
CDYL	0.44
ARPC2	0.44
SEMA5A	0.44
UBXN2A	0.44
EFNB1	0.44
AP3M2	0.44
PREP	0.44
ZMYM4	0.44
CASKIN2	0.44
TMEM50A	0.44
KIAA1432	0.44
PDLIM7	0.44
FAM102B	0.44
KDM1A	0.44
EIF2AK4	0.44
ZC3H10	0.44
CRISPLD2	0.44
RNF38	0.44
SNX9	0.44
ZNF469	0.44
LZIC	0.44
HNRNPA1L2	0.44
ARHGEF7	0.44
EDC3	0.44
DHX33	0.44
ADRA1B	0.44
JOSD1	0.44
JARID2	0.44
LDLRAD3	0.44
ZNF845	0.44
LTBP4	0.43
ZNF146	0.43
SHANK3	0.43
HMGXB4	0.43
DDX50	0.43
HEATR5A	0.43
CREB1	0.43
HRH1	0.43
BRMS1L	0.43
RSF1	0.43
IL1R1	0.43
KLF3	0.43
VIPAR	0.43
WTIP	0.43
LLGL1	0.43
ATL3	0.43
WDR47	0.43
TMEM2	0.43
RASA3	0.43
FXYD6	0.43
POLE3	0.43
ACOT9	0.43
FOXD2	0.43
HNRNPD	0.43
USP46	0.43
FOXS1	0.43
KLF13	0.43
ZNF407	0.43
MCM3	0.43
RRM1	0.43
PPP2R3C	0.43
ZNF510	0.43
TNFRSF1A	0.43
DYNC1LI1	0.43
NCOA1	0.43
ZNF2	0.43
ANO3	0.43
ZNF776	0.43
RECQL	0.43
ZBTB22	0.43
ZNF175	0.43
KIAA1143	0.43
MRC2	0.43
CASP7	0.43
GNL3L	0.43
SLFN5	0.43
KIF3C	0.43
ADAM12	0.43
TAF5	0.43
H2AFV	0.43
MPZL2	0.43
KDELC2	0.43
GPX7	0.43
ISG20L2	0.43
SCFD2	0.43
PLK2	0.43
AP4S1	0.43
SLC12A4	0.43
TTC3	0.43
SLC2A10	0.43
TMX3	0.43
SLC39A10	0.43
TUBGCP3	0.43
STAT3	0.43
CLDN5	0.43
DDX6	0.43
FJX1	0.43
PUM1	0.43
RTF1	0.43
IP6K1	0.43
RIN2	0.43
ACVR2A	0.43
SH3D19	0.43
MMP11	0.43
PKIG	0.43
AMMECR1L	0.43
TMEM87A	0.43
KTELC1	0.43
TOP2B	0.43
TRMT5	0.43
ZC3H13	0.43
NFASC	0.43
WDHD1	0.43
ACER2	0.43
PDLIM3	0.43
TMEM185A	0.43
RBM17	0.43
CDC42BPA	0.43
RCSD1	0.43
GLG1	0.43
TSN	0.43
MICALL1	0.43
GPR20	0.43
APOLD1	0.43
PREX1	0.43
HOPX	0.43
SKP2	0.43
BCL9L	0.43
SLC43A3	0.43
FAM190B	0.43
LOC151162	0.43
CCDC80	0.43
SMG6	0.43
USP1	0.43
RHOC	0.43
MAPRE1	0.43
PRRX1	0.43
SCN4B	0.43
TGFB1	0.43
FAM104A	0.43
C14orf139	0.43
SLC25A32	0.43
SIN3A	0.43
MMP28	0.43
REM1	0.43
GATAD2B	0.43
RBMXL1	0.42
TDP1	0.42
NCL	0.42
SORBS3	0.42
VAMP7	0.42
STX6	0.42
GNG10	0.42
STC1	0.42
EXOC3L2	0.42
AQR	0.42
WDFY1	0.42
FAM120C	0.42
PTMA	0.42
RBM22	0.42
TMX1	0.42
TTLL11	0.42
HNRNPUL2	0.42
MYST3	0.42
MARCH3	0.42
OSBPL9	0.42
C10orf46	0.42
EIF2B3	0.42
YY1	0.42
LOC389333	0.42
ZNFX1	0.42
ZFP161	0.42
WDFY2	0.42
HP1BP3	0.42
KLHL28	0.42
TERF2	0.42
LOC158376	0.42
MMP14	0.42
RYBP	0.42
DIAPH2	0.42
ZNF641	0.42
VIM	0.42
TMEM22	0.42
METTL4	0.42
JAK1	0.42
PPP2R5E	0.42
FBXO42	0.42
LIMS2	0.42
BAHCC1	0.42
FABP5	0.42
KCNE3	0.42
H3F3B	0.42
CCNK	0.42
APEX1	0.42
SP2	0.42
WWC3	0.42
RNF8	0.42
PRSS35	0.42
PPP3CC	0.42
MORF4L2	0.42
C12orf68	0.42
TRERF1	0.42
GOPC	0.42
SLC9A1	0.42
FAM114A1	0.42
SEMA3G	0.42
IFNAR1	0.42
MEX3D	0.42
ETV3	0.42
TMEM43	0.42
TLE4	0.42
FUBP3	0.42
NLGN2	0.42
STOM	0.42
ATN1	0.42
LY6H	0.42
CERK	0.42
YME1L1	0.42
NTAN1	0.42
BMP8A	0.42
SLAIN2	0.42
NRGN	0.42
COPS3	0.42
CYTSA	0.42
SIAH1	0.42
TRIM32	0.42
UBR7	0.42
EPN2	0.42
SPTBN1	0.42
SRP72	0.42
QRICH1	0.42
YBX1	0.42
VPS26B	0.42
ARHGAP29	0.42
MAGED1	0.42
TGFB2	0.42
ABHD4	0.42
ARHGEF12	0.42
ZNF670	0.42
SETD5	0.42
CREB3L2	0.42
PIK3CA	0.42
SLC9A6	0.42
MED1	0.42
CAV1	0.42
CHD4	0.42
FAM83D	0.42
TCF7L2	0.42
HNRNPL	0.42
AATK	0.42
FAM98B	0.42
FAM163A	0.42
DSTYK	0.42
RIC8A	0.42
PLEKHO2	0.42
TPPP3	0.42
DUSP12	0.42
PJA1	0.42
GPX8	0.42
APC	0.42
C4orf46	0.42
SLC23A2	0.42
LSM14A	0.42
TBX2	0.42
TNFRSF4	0.42
ZFP82	0.42
ZNF45	0.42
C14orf49	0.42
GTDC1	0.42
USP6NL	0.41
PHF20	0.41
PLRG1	0.41
PPP2R2A	0.41
ABL1	0.41
ACAP2	0.41
HACE1	0.41
HUWE1	0.41
RAPGEF1	0.41
HK1	0.41
LCA5	0.41
TOX4	0.41
SETD7	0.41
MTMR3	0.41
PPP1R13B	0.41
DSCC1	0.41
ZNF25	0.41
GLI1	0.41
ART4	0.41
SSBP2	0.41
PGAP1	0.41
ACVR1	0.41
DNTTIP2	0.41
RANBP9	0.41
SMARCB1	0.41
FURIN	0.41
ITPRIPL1	0.41
LRP6	0.41
NAF1	0.41
TMEM30A	0.41
ETV5	0.41
ING1	0.41
GAS2L1	0.41
RFX3	0.41
AGTPBP1	0.41
C12orf5	0.41
TBX3	0.41
GNG11	0.41
WDR3	0.41
HMGB1	0.41
CTDSPL2	0.41
COMMD2	0.41
ADAMTS4	0.41
SUMO2	0.41
BCORL1	0.41
TFDP1	0.41
ULBP2	0.41
C2CD2	0.41
PPP2R5D	0.41
RFX7	0.41
C10orf26	0.41
CDC14A	0.41
SMC3	0.41
SMAP1	0.41
EMCN	0.41
SMAD2	0.41
TCEAL7	0.41
LOC401093	0.41
SOBP	0.41
CAPZB	0.41
ZFP28	0.41
HDAC5	0.41
ZW10	0.41
UTP14A	0.41
ZNF329	0.41
LAMB1	0.41
ZNF584	0.41
HAUS2	0.41
KIN	0.41
ATL1	0.41
CPA3	0.41
TARDBP	0.41
TMEM110	0.41
LAMA2	0.41
C1orf123	0.41
UBE2R2	0.41
LOC643837	0.41
ZNF200	0.41
TRA2B	0.41
ASCC1	0.41
DPF2	0.41
STON1	0.41
GANAB	0.41
RAMP3	0.41
KAL1	0.41
ZNF772	0.41
TGFBR3	0.41
OLFML3	0.41
EDEM3	0.41
CYFIP1	0.41
NRP2	0.41
PRAF2	0.41
DYNC1I2	0.41
EIF2C1	0.41
CSTF2	0.41
CYTL1	0.41
YLPM1	0.41
UBIAD1	0.41
ZNF227	0.41
NRF1	0.41
C13orf33	0.41
CDC42EP5	0.41
CRIP2	0.41
SAMD4B	0.41
FAM171A2	0.41
CPSF2	0.41
HVCN1	0.41
ZNF649	0.41
MDFI	0.41
POLR3GL	0.41
R3HDM1	0.41
WFDC1	0.41
PPM1D	0.41
MLXIP	0.41
GAN	0.41
ARNT	0.41
BAT2L1	0.41
FBXW2	0.41
SPATA5	0.41
SYNPO	0.41
PHF10	0.41
SLC10A3	0.41
DIMT1L	0.4
TRAF6	0.4
FOXN3	0.4
KLHDC3	0.4
RNF139	0.4
NEK9	0.4
URB1	0.4
NEDD4	0.4
HBEGF	0.4
NKRF	0.4
ANKRD28	0.4
PSMC6	0.4
CRISPLD1	0.4
RQCD1	0.4
HTR2B	0.4
WDR76	0.4
CTNNAL1	0.4
ANP32B	0.4
G3BP1	0.4
CREBBP	0.4
RARS2	0.4
SMCHD1	0.4
GEMIN4	0.4
SF3A1	0.4
CTNND1	0.4
RAC1	0.4
SOX13	0.4
RFC3	0.4
FOLH1	0.4
C14orf128	0.4
FAM110A	0.4
GLT25D1	0.4
PTCH1	0.4
THBS2	0.4
B3GALNT2	0.4
OLFML1	0.4
ZSWIM4	0.4
BBS9	0.4
MAP3K4	0.4
LRP12	0.4
PASK	0.4
ZBTB2	0.4
ITGA8	0.4
FAM69B	0.4
DYRK2	0.4
UTP23	0.4
C3orf63	0.4
FBXO4	0.4
CASP2	0.4
PPIL4	0.4
SURF4	0.4
LOH3CR2A	0.4
CD99L2	0.4
SYNCRIP	0.4
TMED10	0.4
PHF8	0.4
HAT1	0.4
RC3H2	0.4
EIF2C2	0.4
LMOD1	0.4
MFAP4	0.4
FOXO3B	0.4
ZNF180	0.4
LRP4	0.4
MYST2	0.4
SGEF	0.4
RPS6KA5	0.4
PSMD5	0.4
LMO4	0.4
NCK2	0.4
MAP3K6	0.4
GALNT10	0.4
NDE1	0.4
B3GALT6	0.4
FZD4	0.4
SAV1	0.4
ZRANB3	0.4
CHD3	0.4
ARPC5	0.4
SAMD8	0.4
U2AF1	0.4
DNAJB6	0.4
TOR1B	0.4
NOL9	0.4
PHF20L1	0.4
C17orf51	0.4
ZNF484	0.4
FRYL	0.4
PSIP1	0.4
KLF9	0.4
CASP8AP2	0.4
DHX8	0.4
GGTA1	0.4
SP3	0.4
HNRNPA3P1	0.4
C9orf40	0.4
USP27X	0.4
FEM1B	0.4
CRYBG3	0.4
TCEAL4	0.4
TXNDC16	0.4
HNRNPA3	0.4
PCNT	0.4
C17orf85	0.4
NFYA	0.4
RALB	0.4
STARD8	0.4
STAG1	0.4
DGKH	0.4
IFITM2	0.4
MRFAP1L1	0.4
ZNF256	0.4
ARMCX6	0.4
SOCS2	0.4
MAP2K1	0.4
FAM120B	0.4
SLCO2A1	0.4
C1orf55	0.4
NUCKS1	0.4
MLL5	0.4
PURB	0.4
SOS1	0.4
ACTL6A	0.4
THOC2	0.4
CLP1	0.4
ZNF639	0.4
REV3L	0.4
FAM123B	0.4
NFIB	0.4
RPA1	0.4
FANCE	0.4
BECN1	0.4
CENPQ	0.39
HS2ST1	0.39
CXorf56	0.39
ASNSD1	0.39
ZNF568	0.39
DCTN1	0.39
CALCOCO2	0.39
ZFYVE9	0.39
TSPAN18	0.39
UPF2	0.39
LBR	0.39
TBC1D12	0.39
SMC1A	0.39
TTC5	0.39
RBM12	0.39
CEP76	0.39
CDKN2AIP	0.39
FKBP1AP1	0.39
KIAA1949	0.39
TEX10	0.39
PPIL5	0.39
TRIP11	0.39
PUM2	0.39
FRG1	0.39
YTHDF2	0.39
BFSP1	0.39
SYNPO2	0.39
COIL	0.39
PARP11	0.39
RPL22	0.39
C11orf30	0.39
PDLIM2	0.39
WDR89	0.39
SORBS2	0.39
NOTCH2	0.39
ERH	0.39
ARHGAP10	0.39
C20orf11	0.39
ZHX1	0.39
DMWD	0.39
ACTR2	0.39
ZNF225	0.39
MBNL2	0.39
XRCC6	0.39
CSTF2T	0.39
CDKN2D	0.39
DPP8	0.39
MARK4	0.39
HOOK3	0.39
USP11	0.39
SLC9A3R2	0.39
MFAP2	0.39
ZNF507	0.39
PPP6C	0.39
ZC3H4	0.39
BCL10	0.39
LOC550643	0.39
RAB3GAP1	0.39
TRIM3	0.39
HSPC159	0.39
FGFR1OP2	0.39
ALKBH8	0.39
BAZ1B	0.39
AP1S2	0.39
PRDM2	0.39
PABPC5	0.39
SCHIP1	0.39
NUP133	0.39
ZNF287	0.39
MCF2L	0.39
NAP1L5	0.39
OAS2	0.39
LIN9	0.39
DET1	0.39
LRCH1	0.39
KDELR2	0.39
PITPNC1	0.39
PAFAH1B1	0.39
NFIX	0.39
EFEMP2	0.39
AEBP1	0.39
RAB13	0.39
PHF14	0.39
WWTR1	0.39
ZNF420	0.39
HLX	0.39
TAF9B	0.39
DAPK3	0.39
TIPIN	0.39
TOR1AIP1	0.39
EPHB3	0.39
ZNF530	0.39
ZNF786	0.39
TNKS1BP1	0.39
ZNF616	0.39
BUD13	0.39
RNF20	0.39
NEK7	0.39
STEAP4	0.39
ZKSCAN4	0.39
TNS3	0.39
MED13L	0.39
C18orf45	0.39
SET	0.39
PLEKHG5	0.39
APLN	0.39
C14orf119	0.39
LOC145820	0.39
PTN	0.39
ALKBH1	0.39
RNF145	0.39
SMEK1	0.39
TAF13	0.39
ATG4C	0.39
IL6ST	0.39
RELA	0.39
CNOT6L	0.39
BYSL	0.39
FAM167B	0.39
C4orf27	0.39
RAD18	0.39
LOXL1	0.39
NSD1	0.39
PAK1IP1	0.39
SIKE1	0.39
ZNF582	0.39
ABHD13	0.39
FAM179B	0.39
ZNF615	0.39
FAM108B1	0.39
MTOR	0.39
PRKRIR	0.39
SGK223	0.39
TTC28	0.39
FAT4	0.38
CHST15	0.38
TNKS2	0.38
ZNF614	0.38
SNX18	0.38
RBM16	0.38
SCLT1	0.38
IER5	0.38
FBXL3	0.38
RAB28	0.38
MAP4	0.38
STAG2	0.38
TMEM150C	0.38
MAGED4B	0.38
FAM69A	0.38
MEAF6	0.38
MOBKL2C	0.38
PHTF2	0.38
POLR2G	0.38
SLC16A14	0.38
BBS7	0.38
NIPBL	0.38
MEIS1	0.38
PPP3CB	0.38
ZNF271	0.38
TAX1BP3	0.38
C16orf80	0.38
MATR3	0.38
NR2F1	0.38
ACTR1A	0.38
EFCAB4B	0.38
RPL23AP53	0.38
MSH2	0.38
PORCN	0.38
HTRA2	0.38
LOC642852	0.38
MED14	0.38
FOXN2	0.38
PGBD3	0.38
CHD7	0.38
SHQ1	0.38
DAXX	0.38
ZNF550	0.38
TCEAL3	0.38
RCN3	0.38
SP6	0.38
SEPT10	0.38
MYO1C	0.38
COPA	0.38
PSMB5	0.38
KHSRP	0.38
PLEKHM2	0.38
PYGM	0.38
MAMLD1	0.38
ZNF280C	0.38
POLR1E	0.38
YWHAQ	0.38
EIF2B2	0.38
SAR1A	0.38
TBC1D10A	0.38
ZNF548	0.38
WDR7	0.38
GOLGA2	0.38
EIF4H	0.38
BOC	0.38
RALBP1	0.38
YEATS2	0.38
TEAD3	0.38
BMP4	0.38
AGFG2	0.38
C10orf88	0.38
GRASP	0.38
STX12	0.38
EP300	0.38
MAX	0.38
FBXO11	0.38
POLR2B	0.38
GNB4	0.38
ZSCAN12	0.38
PEF1	0.38
WDR26	0.38
CNOT2	0.38
ABI3	0.38
HCFC2	0.38
ADNP	0.38
TLK2	0.38
ACTR3	0.38
LPP	0.38
ATRX	0.38
ZNF318	0.38
THBD	0.38
MADD	0.38
HNRNPC	0.38
DDX19A	0.38
LATS1	0.38
PINK1	0.38
CAND1	0.38
LOC284441	0.38
NGDN	0.38
SEC63	0.38
C4orf43	0.38
COL8A1	0.38
BUB3	0.38
CNN2	0.38
HECTD1	0.38
EBF2	0.38
BAG5	0.38
SNX12	0.38
LOC441089	0.38
MYL4	0.38
RBM4	0.38
PRPS1	0.38
IL1RAP	0.38
ARHGAP19	0.38
GAPVD1	0.38
SNAP23	0.38
SRPK2	0.38
TRIB2	0.38
SPRY2	0.38
C6orf35	0.38
ADD1	0.38
SETBP1	0.38
NDC80	0.38
DDHD1	0.38
HNRNPU	0.38
RAP1A	0.38
MFSD6	0.38
ABCG2	0.38
KLF7	0.38
TTF1	0.38
OTUD7B	0.38
PRR12	0.38
YIPF5	0.38
RLIM	0.38
KCTD21	0.38
GTF3C1	0.38
RNGTT	0.38
PCOLCE	0.38
POLDIP3	0.38
TLE2	0.38
ASTE1	0.38
HNRPLL	0.38
RASSF9	0.38
SF3B2	0.38
LPHN3	0.38
RIOK2	0.38
ZNF207	0.38
HNRNPH3	0.38
ANGPT1	0.38
SAP30L	0.38
[truncated: 1,554 more rows]

## Sheet: GO_BP top_KIRC
Top enriched biological processes in genes positively correlating with SPARC in ccRCC tumors. Only genes with r>0.5 correlations were analyzed. The analysis was performed using ShinyGO 0.76 (http://bioinformatics.sdstate.edu/go/).
Enrichment FDR	nGenes	Pathway Genes	Fold Enrichment	Pathway	URL	Genes
6.57791e-38	90	544	5.49766	Angiogenesis	http://amigo.geneontology.org/amigo/term/GO:0001525	PLXND1 TBXA2R FLT4 SLC12A2 CALCRL FOXJ2 TIE1 RHOA CDC42 VASH1 MCAM FAP MMP2 NRP1 MYH9 JAG1 PPP1R16B FLT1 RASIP1 ENG UNC5B GAB1 ELK3 SASH1 PDGFRB EPAS1 PIK3R3 TEK RECK CALD1 EFNB2 PANK2 RHOJ PTPRB KDR DLL4 RAMP2 STARD13 ROCK2 APLNR COL4A2 ETS1 ANGPTL2 SULF1 EMILIN1 ACVRL1 MFGE8 CDH13 AKT1 HSPG2 ADAM15 NOTCH1 ITGB1 EDNRA THY1 ROBO4 PKNOX1 PLXDC1 ITGA5 FMNL3 TGFBR2 HEY1 SOX17 NOS3 AMOTL1 SPRED1 JAM3…
1.2485e-46	114	717	5.28348	Blood vessel development	http://amigo.geneontology.org/amigo/term/GO:0001568	PLXND1 TBXA2R FLT4 PRDM1 SLC12A2 CALCRL MYLK FOXJ2 TIE1 RHOA NDST1 CDC42 VASH1 TEAD2 MCAM FAP MEF2C MMP2 NRP1 PDGFB MYH9 JAG1 PPP1R16B MIB1 FLT1 RASIP1 GLI3 ENG UNC5B ACTA2 ZMIZ1 COL1A1 GAB1 ELK3 SASH1 LAMA4 PDGFRB EPAS1 PIK3R3 TEK RECK CALD1 EFNB2 PANK2 RHOJ PTPRB KDR DLL4 COL5A1 RAMP2 STARD13 ROCK2 APLNR COL4A2 ETS1 ANGPTL2 SULF1 YAP1 EMILIN1 ACVRL1 MFGE8 CDH13 AKT1 HSPG2 ADAM15 NOTCH1 ITGB1 ED…
1.20392e-23	60	381	5.23312	Cell-substrate adhesion	http://amigo.geneontology.org/amigo/term/GO:0031589	VCL EPHA3 VAMP3 ATXN3 RHOA TESK2 CDC42 MAP4K4 ACTN1 FERMT2 COL5A3 ITGB5 COL16A1 NID2 NRP1 PPM1F PDGFB JAG1 ECM2 COL1A1 VWF BVES NID1 TEK MACF1 KDR POSTN ROCK2 LAMC1 THSD1 ITGA11 EMILIN1 ACVRL1 IQGAP1 CDH13 ADAM15 NOTCH1 RSU1 ITGB1 DOCK1 UTRN THY1 ITGA5 SNED1 DISC1 FBLN2 DLC1 JAM3 CTNNB1 COL3A1 PTK2 ANTXR1 CD34 SPRY4 FLNA PARVA DMD EMP2 ITGA1 SRGAP2
1.57371e-39	99	635	5.18079	Blood vessel morphogenesis	http://amigo.geneontology.org/amigo/term/GO:0048514	PLXND1 TBXA2R FLT4 PRDM1 SLC12A2 CALCRL MYLK FOXJ2 TIE1 RHOA CDC42 VASH1 TEAD2 MCAM FAP MMP2 NRP1 MYH9 JAG1 PPP1R16B FLT1 RASIP1 ENG UNC5B ZMIZ1 GAB1 ELK3 SASH1 PDGFRB EPAS1 PIK3R3 TEK RECK CALD1 EFNB2 PANK2 RHOJ PTPRB KDR DLL4 RAMP2 STARD13 ROCK2 APLNR COL4A2 ETS1 ANGPTL2 SULF1 YAP1 EMILIN1 ACVRL1 MFGE8 CDH13 AKT1 HSPG2 ADAM15 NOTCH1 ITGB1 EDNRA THY1 ROBO4 PKNOX1 PLXDC1 ITGA5 FMNL3 TGFBR2 HEY1 S…
1.49022e-46	116	748	5.15337	Vasculature development	http://amigo.geneontology.org/amigo/term/GO:0001944	PLXND1 TBXA2R FLT4 PRDM1 SLC12A2 CALCRL MYLK FOXJ2 TIE1 RHOA NDST1 CDC42 VASH1 TEAD2 MCAM FAP MEF2C MMP2 NRP1 PDGFB MYH9 JAG1 PPP1R16B MIB1 FLT1 RASIP1 GLI3 ENG UNC5B ACTA2 ZMIZ1 COL1A1 GAB1 ELK3 SASH1 LAMA4 PDGFRB EPAS1 PIK3R3 TEK RECK CALD1 EFNB2 PANK2 RHOJ PTPRB KDR DLL4 COL5A1 RAMP2 TMEM204 STARD13 ROCK2 APLNR COL4A2 ETS1 ANGPTL2 SULF1 YAP1 EMILIN1 ACVRL1 MFGE8 CDH13 AKT1 HSPG2 ADAM15 NOTCH1 …
1.47949e-40	118	886	4.42571	Tube morphogenesis	http://amigo.geneontology.org/amigo/term/GO:0035239	PLXND1 TBXA2R FLT4 PRDM1 SLC12A2 CALCRL MYLK FOXJ2 TIE1 RHOA CDC42 VASH1 GLI2 TEAD2 MCAM FAP MEF2C MMP2 NRP1 MYH9 JAG1 PPP1R16B MIB1 FLT1 RASIP1 GLI3 ENG UNC5B ZMIZ1 GAB1 ELK3 SASH1 PDGFRB EPAS1 KDM5B PIK3R3 TEK RECK CALD1 EFNB2 VASP PANK2 RHOJ PTPRB KDR PODXL DLL4 RAMP2 STARD13 MICAL2 ROCK2 APLNR COL4A2 ETS1 ANGPTL2 SULF1 YAP1 EMILIN1 ACVRL1 MFGE8 CDH13 AKT1 HSPG2 ADAM15 NOTCH1 ZEB1 ITGB1 EDNRA …
1.3381e-25	77	583	4.38891	Heart development	http://amigo.geneontology.org/amigo/term/GO:0007507	PLXND1 SNAI2 PRDM1 CALCRL TIE1 NDST1 CDC42 RPS6KA2 GLI2 TEAD2 MEF2C FKBP1A NRP1 PDGFB JAG1 MIB1 GLI3 ENG ZMIZ1 BVES PDGFRB MEF2D ECE1 TEK KCNJ8 POPDC2 SNAI1 EFNB2 DLL4 COL5A1 RAMP2 MICAL2 ROCK2 APLNR YAP1 EMILIN1 DUSP6 ACVRL1 ADAM15 NOTCH1 ITGB1 EDNRA GJA1 TGFBR2 HEYL SPRY1 HEY1 SOX17 DLC1 NOS3 SPRED1 FBN1 DCHS1 CTNNB1 COL3A1 KCNAB1 PTK2 LUZP1 ROBO1 ZFPM2 SMAD1 AKAP13 S1PR1 INSR HEG1 EXT1 GJC1 SL…
4.891e-47	143	1127	4.21645	Circulatory system development	http://amigo.geneontology.org/amigo/term/GO:0072359	PLXND1 TBXA2R SNAI2 FLT4 PRDM1 SLC12A2 CALCRL MYLK FOXJ2 TIE1 RHOA NDST1 CDC42 RPS6KA2 VASH1 GLI2 TEAD2 MCAM FAP MEF2C MMP2 FKBP1A NRP1 PDGFB MYH9 JAG1 PPP1R16B MIB1 FLT1 RASIP1 GLI3 ENG UNC5B ACTA2 ZMIZ1 COL1A1 GAB1 ELK3 SASH1 BVES LAMA4 PDGFRB EPAS1 MEF2D ECE1 PIK3R3 TEK KCNJ8 POPDC2 RECK CALD1 SNAI1 EFNB2 PANK2 RHOJ PTPRB KDR DLL4 COL5A1 RAMP2 TMEM204 STARD13 MICAL2 ROCK2 APLNR COL4A2 ETS1 ANG…
9.93637e-36	124	1094	3.76651	Tube development	http://amigo.geneontology.org/amigo/term/GO:0035295	PLXND1 TBXA2R FLT4 PRDM1 SLC12A2 CALCRL MYLK FOXJ2 TIE1 RHOA CDC42 VASH1 GLI2 TEAD2 PLXNA2 MCAM FAP MEF2C MMP2 NRP1 MYH9 JAG1 PPP1R16B MIB1 FLT1 RASIP1 GLI3 ENG UNC5B ZMIZ1 GAB1 ELK3 SASH1 HECA PDGFRB EPAS1 KDM5B PIK3R3 TGFB3 TEK RECK CALD1 EFNB2 VASP PANK2 RHOJ PTPRB KDR PODXL DLL4 RAMP2 STARD13 MICAL2 ROCK2 APLNR COL4A2 ETS1 ANGPTL2 SULF1 YAP1 EMILIN1 ACVRL1 MFGE8 CDH13 AKT1 HSPG2 GPR161 ADAM15…
7.9353e-39	134	1183	3.76404	Anatomical structure formation involved in morphogenesis	http://amigo.geneontology.org/amigo/term/GO:0048646	PLXND1 TBXA2R PHLDB1 SNAI2 FLT4 SLC12A2 CALCRL FOXJ2 TIE1 RHOA CDC42 VASH1 ACTN1 GLI2 TEAD2 PLXNA2 MCAM FAP OPHN1 MEF2C ATP8B1 ITGB5 MMP2 FKBP1A NRP1 MYH9 JAG1 PPP1R16B MIB1 FLT1 RASIP1 GLI3 ENG UNC5B SH3PXD2A COL1A1 PMP22 GAB1 ELK3 COL12A1 SASH1 PDGFRB TANC1 EPAS1 HDAC1 PIK3R3 TEK INHBA RECK CALD1 SNAI1 EFNB2 VASP PANK2 RHOJ PTPRB KDR PODXL TMOD2 DLL4 COL5A1 RAMP2 STARD13 ROCK2 APLNR COL4A2 ETS1…
4.67297e-24	97	946	3.40734	Reg. of cell migration	http://amigo.geneontology.org/amigo/term/GO:0030334	PLXND1 TBXA2R SNAI2 VCL FLT4 MYLK TIE1 RHOA HYAL2 MAP4K4 VASH1 FERMT2 PLXNA2 MCAM MEF2C NRP1 PPM1F PDGFB JAG1 FLT1 SYDE1 ENG COL1A1 GAB1 ARHGDIB SASH1 LAMA4 PDGFRB TBCCD1 GNAI2 ARHGEF2 PIK3R3 TEK RECK SNAI1 RAP2A RHOJ MACF1 KDR PODXL DLL4 PLVAP POSTN STARD13 SWAP70 ROCK2 ETS1 IL33 SULF1 EMILIN1 PPP3CA ACVRL1 IQGAP1 CDH13 AKT1 ADAM15 PTPRG GNA12 MSN NOTCH1 MTA2 ITGB1 DOCK1 ADAM17 GJA1 THY1 ROBO4 J…
1.95397e-23	104	1092	3.16479	Reg. of cellular component movement	http://amigo.geneontology.org/amigo/term/GO:0051270	PLXND1 TBXA2R SNAI2 VCL FLT4 MYLK TIE1 RHOA HYAL2 MAP4K4 VASH1 ACTN1 FERMT2 PLXNA2 MCAM MEF2C NRP1 PPM1F PDGFB JAG1 FLT1 SYDE1 ENG COL1A1 GAB1 ARHGDIB SASH1 LAMA4 PDGFRB TBCCD1 GNAI2 ARHGEF2 PIK3R3 TEK RECK SNAI1 RAP2A RHOJ MACF1 KDR PODXL DLL4 PLVAP POSTN STARD13 SWAP70 ROCK2 ETS1 IL33 SULF1 EMILIN1 PPP3CA ACVRL1 IQGAP1 CDH13 AKT1 ABL2 ADAM15 PTPRG GNA12 MSN NOTCH1 MTA2 FEZ1 ITGB1 DOCK1 ADAM17 G…
4.05044e-23	103	1085	3.15458	Cell morphogenesis	http://amigo.geneontology.org/amigo/term/GO:0000902	PLXND1 FYN ZRANB1 VCL EPHA3 VAMP3 LZTS1 RHOA CDC42 MAP4K4 ACTN1 FERMT2 GLI2 NOTCH3 PLXNA2 OPHN1 MEF2C NRP1 PALMD MYH9 MYL12A GRB10 GLI3 UNC5B EFNB3 GAB1 BVES TBCCD1 ARHGEF2 TEK SEPTIN7 RAP2A EFNB2 VASP RHOJ MACF1 KDR CDC42EP1 CHN1 PALLD CAP1 MAP1B DLG4 BTBD3 NES POSTN LAMC1 SKIL TRPC6 YAP1 HECW2 PPP3CA IQGAP1 CDH11 MSN NOTCH1 FEZ1 ITGB1 DOCK1 RILPL2 GJA1 THY1 ROBO4 FGD5 PALM2AKAP2 KALRN FMNL3 FBL…
7.67345e-33	147	1590	3.07224	Cell migration	http://amigo.geneontology.org/amigo/term/GO:0016477	PLXND1 TBXA2R FYN SNAI2 ZRANB1 VCL FLT4 EPHA3 SLC12A2 MYLK TIE1 RHOA HYAL2 CDC42 MAP4K4 VASH1 FERMT2 FSCN1 PLXNA2 MCAM FAP OPHN1 MEF2C ITGB5 NRP1 PPM1F PDGFB MYH9 JAG1 FLT1 SYDE1 GRB10 GLI3 LHX6 ENG ZMIZ1 COL1A1 TNFAIP1 GAB1 ARHGDIB SASH1 BVES LAMA4 PDGFRB TBCCD1 GNAI2 ARHGEF2 PIK3R3 TEK RECK SNAI1 RAP2A EFNB2 RHOJ MACF1 KDR PODXL DLL4 PALLD PLVAP COL5A1 CAP1 MAP1B PIK3C2B POSTN STARD13 SWAP70 RO…
5.57897e-32	148	1639	3.00066	Cell adhesion	http://amigo.geneontology.org/amigo/term/GO:0007155	PLXND1 CYTH3 FYN SNAI2 VCL EPHA3 VAMP3 PPP1R12A ATXN3 RHOA TESK2 CDC42 MAP4K4 ACTN1 FERMT2 GLI2 NUAK1 PLXNA2 MCAM FAP COL5A3 ITGB5 COL16A1 NID2 NRP1 PPM1F PDGFB MYH9 MYL9 JAG1 MYL12A BMX CD276 GLI3 ECM2 ENG ZMIZ1 ICAM2 COL1A1 EFNB3 VWF SH2B3 ARHGDIB COL12A1 BVES LAMA4 PCDH12 NID1 CNN3 PCDH17 TEK EFNB2 CD93 MACF1 KDR CDC42EP1 PODXL PALLD COL5A1 DLG4 POSTN SWAP70 ROCK2 ETS1 ADAM19 LAMC1 THSD1 TLN1 …
8.21461e-32	148	1646	2.9879	Biological adhesion	http://amigo.geneontology.org/amigo/term/GO:0022610	PLXND1 CYTH3 FYN SNAI2 VCL EPHA3 VAMP3 PPP1R12A ATXN3 RHOA TESK2 CDC42 MAP4K4 ACTN1 FERMT2 GLI2 NUAK1 PLXNA2 MCAM FAP COL5A3 ITGB5 COL16A1 NID2 NRP1 PPM1F PDGFB MYH9 MYL9 JAG1 MYL12A BMX CD276 GLI3 ECM2 ENG ZMIZ1 ICAM2 COL1A1 EFNB3 VWF SH2B3 ARHGDIB COL12A1 BVES LAMA4 PCDH12 NID1 CNN3 PCDH17 TEK EFNB2 CD93 MACF1 KDR CDC42EP1 PODXL PALLD COL5A1 DLG4 POSTN SWAP70 ROCK2 ETS1 ADAM19 LAMC1 THSD1 TLN1 …
6.77765e-30	151	1776	2.82533	Cell motility	http://amigo.geneontology.org/amigo/term/GO:0048870	PLXND1 TBXA2R FYN SNAI2 ZRANB1 VCL FLT4 EPHA3 SLC12A2 MYLK TIE1 RHOA HYAL2 CDC42 MAP4K4 VASH1 FERMT2 FSCN1 PLXNA2 MCAM FAP OPHN1 MEF2C ITGB5 NRP1 PPM1F PDGFB MYH9 JAG1 FLT1 SYDE1 GRB10 GLI3 LHX6 ENG ZMIZ1 COL1A1 TNFAIP1 GAB1 ARHGDIB SASH1 BVES LAMA4 PDGFRB TBCCD1 GNAI2 ARHGEF2 PIK3R3 TEK RECK SNAI1 RAP2A EFNB2 RHOJ MACF1 KDR PODXL DLL4 PALLD PLVAP COL5A1 CAP1 MAP1B PIK3C2B POSTN STARD13 SWAP70 RO…
6.77765e-30	151	1776	2.82533	Localization of cell	http://amigo.geneontology.org/amigo/term/GO:0051674	PLXND1 TBXA2R FYN SNAI2 ZRANB1 VCL FLT4 EPHA3 SLC12A2 MYLK TIE1 RHOA HYAL2 CDC42 MAP4K4 VASH1 FERMT2 FSCN1 PLXNA2 MCAM FAP OPHN1 MEF2C ITGB5 NRP1 PPM1F PDGFB MYH9 JAG1 FLT1 SYDE1 GRB10 GLI3 LHX6 ENG ZMIZ1 COL1A1 TNFAIP1 GAB1 ARHGDIB SASH1 BVES LAMA4 PDGFRB TBCCD1 GNAI2 ARHGEF2 PIK3R3 TEK RECK SNAI1 RAP2A EFNB2 RHOJ MACF1 KDR PODXL DLL4 PALLD PLVAP COL5A1 CAP1 MAP1B PIK3C2B POSTN STARD13 SWAP70 RO…
7.17102e-31	163	1982	2.73287	Locomotion	http://amigo.geneontology.org/amigo/term/GO:0040011	PLXND1 TBXA2R FYN SNAI2 ZRANB1 VCL FLT4 EPHA3 SLC12A2 MYLK TIE1 RHOA HYAL2 CDC42 MAP4K4 VASH1 FERMT2 GLI2 NOTCH3 FSCN1 PLXNA2 MCAM FAP OPHN1 MEF2C ITGB5 NRP1 PPM1F PDGFB MYH9 JAG1 FLT1 SYDE1 GRB10 GLI3 LHX6 ENG UNC5B ZMIZ1 COL1A1 EFNB3 TNFAIP1 GAB1 ARHGDIB SASH1 BVES LAMA4 PDGFRB TBCCD1 GNAI2 ARHGEF2 PIK3R3 TEK RECK SNAI1 RAP2A EFNB2 VASP RHOJ MACF1 KDR PODXL CHN1 DLL4 PALLD PLVAP COL5A1 CAP1 MAP…

## Sheet: GO_MF top_KIRC
Top enriched molecular functions in genes positively correlating with SPARC in ccRCC tumors. Only genes with r>0.5 correlations were analyzed. The analysis was performed using ShinyGO 0.76 (http://bioinformatics.sdstate.edu/go/).
Enrichment FDR	nGenes	Pathway Genes	Fold Enrichment	Pathway	URL	Genes
3.82688e-07	7	11	21.1466	Platelet-derived growth factor binding	http://amigo.geneontology.org/amigo/term/GO:0048407	PDGFB COL1A1 PDGFRB COL5A1 COL1A2 COL3A1 COL4A1
3.46519e-08	13	45	9.59987	Extracellular matrix structural constituent conferring tensile strength	http://amigo.geneontology.org/amigo/term/GO:0030020	COL5A3 COL16A1 COL1A1 COL12A1 COL21A1 COL5A1 COL4A2 COL1A2 COL3A1 COL4A1 COL14A1 COL5A2 COL15A1
2.08447e-12	28	152	6.12137	Integrin binding	http://amigo.geneontology.org/amigo/term/GO:0005178	TIMP2 ACTN1 FERMT2 FAP ITGB5 COL16A1 MYH9 ECM2 ICAM2 VWF KDR COL5A1 TLN1 EMILIN1 MFGE8 ADAM15 ITGB1 ADAM17 UTRN THY1 JAM2 JAM3 FBN1 COL3A1 PTK2 DMD S1PR3 EMP2
3.0154e-13	32	186	5.71704	Extracellular matrix structural constituent	http://amigo.geneontology.org/amigo/term/GO:0005201	COL5A3 COL16A1 NID2 COL1A1 VWF MGP COL12A1 LAMA4 NID1 LTBP2 COL21A1 PXDN COL5A1 MATN2 POSTN COL4A2 LAMC1 EMILIN1 MFGE8 HSPG2 HMCN1 IGFBP7 FBLN2 COL1A2 FBN1 COL3A1 MMRN2 BGN COL4A1 COL14A1 COL5A2 COL15A1
4.33664e-09	24	152	5.24689	Growth factor binding	http://amigo.geneontology.org/amigo/term/GO:0019838	FLT4 HYAL2 NRP1 PDGFB FLT1 ENG COL1A1 PDGFRB LTBP2 TGFB3 TEK KDR PXDN COL5A1 LRRC32 ACVRL1 IGFBP7 TGFBR2 COL1A2 COL3A1 INSR A2M COL4A1 BMPR2
1.31884e-07	22	156	4.68633	Transmembrane receptor protein kinase activity	http://amigo.geneontology.org/amigo/term/GO:0019199	FYN FLT4 EPHA3 TIE1 TESK2 NRP1 BMX FLT1 ENG EFNB3 PDGFRB TEK KDR ACVRL1 ABL2 DDR2 TGFBR2 PTK2 INSR FES EPHB4 BMPR2
2.88013e-08	28	229	4.0631	Actin filament binding	http://amigo.geneontology.org/amigo/term/GO:0051015	VCL ACTN1 FERMT2 FSCN1 MYH9 MYOM1 PLS3 MACF1 HIP1 MYO1B MPRIP FHOD1 TLN1 IQGAP1 ABL2 GSN UTRN SHROOM4 FMNL3 TPM4 ANTXR1 MARCKSL1 MYO1D FLNA ANXA6 SVIL DMD MARCKS
3.93743e-17	65	577	3.74345	Cell adhesion molecule binding	http://amigo.geneontology.org/amigo/term/GO:0050839	VCL TIMP2 ACTN1 FERMT2 NOTCH3 FSCN1 FAP ITGB5 ERC1 COL16A1 DOCK9 SH3GLB1 MYH9 EHD4 ECM2 ICAM2 CBL VWF CNN3 SEPTIN7 CALD1 VASP PTPRB MACF1 KDR CDC42EP1 MYO1B PALLD COL5A1 MPRIP TRPC4 POSTN SWAP70 TLN1 ITGA11 EMILIN1 MFGE8 IQGAP1 CDH11 CDH13 ADAM15 MSN ESAM ITGB1 ADAM17 UTRN ASAP1 THY1 ROBO4 JAM2 JAM3 FBN1 DCHS1 CTNNB1 COL3A1 PTK2 CDH5 FLNA PARVA DMD BMPR2 S1PR3 EMP2 ITGA1 TJP1
8.10643e-14	53	477	3.69226	Actin binding	http://amigo.geneontology.org/amigo/term/GO:0003779	VCL RAI14 MYLK VASH1 ACTN1 FERMT2 FSCN1 OPHN1 MYH9 MYOM1 PLS3 PHACTR2 CNN3 CALD1 VASP MACF1 HIP1 MYO1B TMOD2 PALLD CAP1 MAP1B MPRIP MICAL2 FHOD1 TLN1 TRPC6 IQGAP1 ABL2 DAAM2 MSN GSN ITGB1 UTRN SHROOM4 FMNL3 NOS3 MAP1A TPM4 PTK2 ANTXR1 MARCKSL1 MYO1D FHL3 SMTN AFAP1 FLNA ANXA6 SVIL PARVA DMD STK38L MARCKS
1.86859e-07	34	354	3.19161	Cadherin binding	http://amigo.geneontology.org/amigo/term/GO:0045296	VCL NOTCH3 FSCN1 ERC1 DOCK9 SH3GLB1 MYH9 EHD4 CBL CNN3 SEPTIN7 CALD1 VASP PTPRB MACF1 KDR CDC42EP1 MYO1B MPRIP TRPC4 SWAP70 TLN1 IQGAP1 CDH11 CDH13 ITGB1 ASAP1 DCHS1 CTNNB1 CDH5 FLNA PARVA BMPR2 TJP1
4.48882e-09	45	490	3.05176	GTPase activator activity	http://amigo.geneontology.org/amigo/term/GO:0005096	CYTH3 RABGAP1 ARHGAP31 EVI5 TBC1D25 RASAL2 OPHN1 DOCK9 SH2D3C NRP1 SEC23A SYDE1 ARHGEF17 ARHGDIB ARHGEF2 SIPA1L2 PLEKHG1 ARAP3 CHN1 DOCK6 SH3BP5 STARD13 RAPGEF5 ARRB1 RGS3 BNIP2 IQGAP1 RGS5 ADPRH DOCK1 RASGRP3 ASAP1 THY1 FGD5 KALRN MON1A STXBP5 DLC1 TBC1D2B AKAP13 DENND2C DENND5A ARHGEF15 SRGAP2 ARHGAP23
2.88013e-08	45	525	2.84831	GTPase regulator activity	http://amigo.geneontology.org/amigo/term/GO:0030695	CYTH3 RABGAP1 ARHGAP31 EVI5 TBC1D25 RASAL2 OPHN1 DOCK9 SH2D3C NRP1 SEC23A SYDE1 ARHGEF17 ARHGDIB ARHGEF2 SIPA1L2 PLEKHG1 ARAP3 CHN1 DOCK6 SH3BP5 STARD13 RAPGEF5 ARRB1 RGS3 BNIP2 IQGAP1 RGS5 ADPRH DOCK1 RASGRP3 ASAP1 THY1 FGD5 KALRN MON1A STXBP5 DLC1 TBC1D2B AKAP13 DENND2C DENND5A ARHGEF15 SRGAP2 ARHGAP23
2.88013e-08	45	525	2.84831	Nucleoside-triphosphatase regulator activity	http://amigo.geneontology.org/amigo/term/GO:0060589	CYTH3 RABGAP1 ARHGAP31 EVI5 TBC1D25 RASAL2 OPHN1 DOCK9 SH2D3C NRP1 SEC23A SYDE1 ARHGEF17 ARHGDIB ARHGEF2 SIPA1L2 PLEKHG1 ARAP3 CHN1 DOCK6 SH3BP5 STARD13 RAPGEF5 ARRB1 RGS3 BNIP2 IQGAP1 RGS5 ADPRH DOCK1 RASGRP3 ASAP1 THY1 FGD5 KALRN MON1A STXBP5 DLC1 TBC1D2B AKAP13 DENND2C DENND5A ARHGEF15 SRGAP2 ARHGAP23
8.10643e-14	84	1050	2.65843	Cytoskeletal protein binding	http://amigo.geneontology.org/amigo/term/GO:0008092	FYN RABGAP1 VCL RAI14 LZTS1 MYLK EML1 RHOA MAP4K4 VASH1 ACTN1 FERMT2 FSCN1 GNB1 OPHN1 MID2 KCNN2 MYH9 MYL9 MYOM1 PLS3 PHACTR2 ARHGEF2 KIF17 CNN3 CALD1 VASP MACF1 HIP1 MYO1B TMOD2 PALLD CAP1 MAP1B SYT11 MPRIP MICAL2 ROCK2 FHOD1 TLN1 KIF13A TRPC6 IQGAP1 ABL2 DAAM2 MSN GSN EML3 FEZ1 ITGB1 GJA1 UTRN TBCEL SHROOM4 FMNL3 FBLIM1 DISC1 CDC42EP3 STXBP5 NOS3 HDGFL3 NDEL1 MAP1A TPM4 PTK2 ANTXR1 MARCKSL1 MYO…
1.70273e-08	58	770	2.50306	Calcium ion binding	http://amigo.geneontology.org/amigo/term/GO:0005509	EHD3 EML1 ACTN1 NOTCH3 FKBP7 NID2 MYL9 JAG1 MYL12A PLS3 EHD4 FKBP14 STIM2 CBL MGP PCDH12 NID1 PCDH17 LTBP2 FKBP9 CD93 MACF1 DLL4 MATN2 SYT11 SWAP70 DYSF SULF1 PPP3CA BNIP2 IQGAP1 CDH11 CDH13 HSPG2 HMCN1 GSN NOTCH1 PAMR1 RASGRP3 PCDH1 SNED1 FSTL1 FBLN2 FBN1 DCHS1 TPM4 HEG1 CD248 CDH5 MEX3B SLIT3 JAG2 PCDH18 ANXA6 CALM1 NOTCH4 PCDHAC2 PLSCR3
3.0154e-13	101	1446	2.32107	Protein-containing complex binding	http://amigo.geneontology.org/amigo/term/GO:0044877	FYN VCL TIMP2 USP13 ACTN1 FERMT2 FSCN1 FAP GNB1 COL5A3 ITGB5 COL16A1 NID2 FKBP1A SUPT16H PDGFB MYH9 MYOM1 PLS3 SMARCA1 GRB10 NOD1 GLI3 ECM2 ENG ICAM2 VWF GNAI2 HDAC1 NID1 ZNHIT6 ARID1A DCLRE1B TGFB3 INHBA CD93 MACF1 HIP1 KDR MYO1B COL5A1 MAP1B DLG4 NES MPRIP EIF2S1 FHOD1 SKIL PDCL TLN1 ARRB1 ITGA11 EMILIN1 PPP3CA ACVRL1 JDP2 MFGE8 IQGAP1 CDH13 ABL2 ADAM15 ITGA9 GNA12 GSN SSRP1 SERPINH1 MTA2 ITGB1…
7.63422e-07	53	761	2.31433	Protein domain specific binding	http://amigo.geneontology.org/amigo/term/GO:0019904	PLXND1 FYN CEP68 ARHGAP31 RHOA INPP5A CDC42 TEAD2 SYNJ2 KCNN2 ERC1 CDC5L MYH9 CARD8 NOD1 CBL HDAC1 PMEPA1 VASP PTPN12 SH3BP5 DLG4 OSTF1 ADAM19 FHOD1 SKIL TLN1 IQGAP1 ADAM15 DOCK1 ADAM17 GJA1 AFAP1L1 SKI HEYL EBF1 DLC1 CTNNB1 AFAP1L2 KCNAB1 PTK2 LDB2 ROBO1 INSR MYO1D CTNNBIP1 PDE2A AFAP1 CALM1 ZNF521 DMD GJA5 PLSCR3
7.67051e-07	54	784	2.28882	Structural molecule activity	http://amigo.geneontology.org/amigo/term/GO:0005198	VCL ACTN1 COL5A3 ERC1 COL16A1 NID2 MYL9 JAG1 MYOM1 COL1A1 VWF MGP COL12A1 BVES LAMA4 NID1 LTBP2 SEPTIN7 COL21A1 MACF1 HIP1 PXDN COL5A1 MAP1B MATN2 POSTN ROCK2 COL4A2 LAMC1 ODF2 TLN1 EMILIN1 MFGE8 HSPG2 HMCN1 MSN MARVELD1 IGFBP7 FBLN2 COL1A2 FBN1 MAP1A TPM4 COL3A1 MMRN2 BGN SMTN COL4A1 COL14A1 DNM3 DMD COL5A2 COL15A1 SNTB2
7.63422e-07	78	1334	1.943	Enzyme regulator activity	http://amigo.geneontology.org/amigo/term/GO:0030234	CYTH3 FYN RABGAP1 ARHGAP31 TIMP2 PPP1R12A EVI5 HYAL2 TBC1D25 RASAL2 LXN OPHN1 DOCK9 SH2D3C NRP1 PDGFB SEC23A PPP1R16B SYDE1 CARD8 NOD1 SH3PXD2A CCNY ARHGEF17 ARHGDIB PHACTR2 ARHGEF2 SIPA1L2 PIK3R3 PPP1R8 PLEKHG1 ARAP3 RECK CHN1 DOCK6 SH3BP5 STARD13 RAPGEF5 ARRB1 RGS3 BNIP2 IQGAP1 AKT1 SAE1 RGS5 ADPRH CDKN2B NOTCH1 ITPRIP SERPINH1 DOCK1 RASGRP3 ASAP1 THY1 FGD5 PPP4R1 SKI KALRN MON1A STXBP5 DLC1 SP…
1.86859e-07	96	1722	1.85256	Signaling receptor binding	http://amigo.geneontology.org/amigo/term/GO:0005102	FYN TIMP2 DKK3 HYAL2 CDC42 ACTN1 FERMT2 FAP OPHN1 ITGB5 COL16A1 FKBP1A PDGFB MYH9 JAG1 MYL12A CD276 GRB10 ECM2 ENG ICAM2 EFNB3 CBL VWF KCTD10 SH2B3 LAMA4 PDGFRB GNAI2 TGFB3 CNRIP1 KCNJ8 INHBA EFNB2 HIP1 KDR CHN1 DLL4 SEC14L1 PXDN COL5A1 ANO1 DLG4 NES GDF11 ANGPTL2 IL33 TLN1 ARRB1 EMILIN1 MFGE8 TGFB1I1 HSPG2 ADAM15 GNA12 MSN NOTCH1 ITGB1 ADAM17 UTRN THY1 JAM2 GNA14 ITGA5 SNED1 TGFBR2 SPRED1 JAM3 F…

## Sheet: Genes corr with SPARC_BRCA
The list of genes correlating with SPARC in breast invasive carcinoma tumors. Correlation analysis was performed using UALCAN platform and TCGA BRCA data. Genes with Pearson r ≥ 0.5 are bolded.
Genes	PearsonCC		Genes	PearsonCC
COL1A2	0.97		SNRPA	-0.34
COL5A2	0.92		LSM4	-0.31
COL1A1	0.91		KRTCAP3	-0.3
COL3A1	0.91
COL5A1	0.9
CHSY3	0.87
COL6A3	0.84
SGCD	0.83
MMP2	0.82
OLFML1	0.82
LUM	0.81
LRRC15	0.81
HTRA1	0.81
FAP	0.8
PDGFRL	0.8
GLT8D2	0.8
FBN1	0.8
FKBP7	0.79
CDH11	0.79
VCAN	0.79
FAM26E	0.78
DCN	0.78
P4HA3	0.78
COPZ2	0.78
ADAMTS2	0.78
OLFML2B	0.78
ADAM12	0.77
TIMP2	0.77
C14orf37	0.77
PRRX1	0.77
HMCN1	0.76
MXRA5	0.76
THBS2	0.76
POSTN	0.76
FSTL1	0.76
CERCAM	0.76
DACT1	0.75
C1QTNF6	0.75
GXYLT2	0.74
NID2	0.74
ASPN	0.74
PDGFRB	0.74
SRPX2	0.74
CYS1	0.74
ECM2	0.74
OMD	0.73
LOX	0.73
SFRP2	0.72
DPYSL3	0.72
BMP1	0.72
GPX8	0.72
CFH	0.72
ANGPTL2	0.71
COL12A1	0.71
MXRA8	0.71
ST6GAL2	0.71
CTHRC1	0.71
RASGRF2	0.71
COL8A2	0.71
FIBIN	0.7
LRRC17	0.7
CMTM3	0.7
KIAA1462	0.7
MRC2	0.7
NID1	0.7
C10orf72	0.7
AEBP1	0.7
SERPINF1	0.69
NAP1L3	0.69
PPAPDC1A	0.69
LRP1	0.69
TMEM90B	0.69
ANTXR1	0.69
GPR1	0.68
PPIC	0.68
CNRIP1	0.68
AXL	0.68
MAGEL2	0.68
COL6A1	0.68
TMEM119	0.67
LAMA4	0.67
MMP14	0.67
ANTXR2	0.67
ITGA11	0.67
THY1	0.67
ITGBL1	0.67
FN1	0.67
MSRB3	0.67
ZEB1	0.66
TNFAIP6	0.66
BNC2	0.66
TSHZ3	0.66
GPR124	0.65
LEPRE1	0.65
NOX4	0.65
COL10A1	0.65
ADAMTS12	0.65
TCF4	0.65
WISP1	0.65
EFEMP2	0.65
SORCS2	0.65
MFRP	0.65
ZFPM2	0.65
HTRA3	0.65
RECK	0.65
MRVI1	0.64
HEG1	0.64
TBX5	0.64
EDNRA	0.64
TGFB1I1	0.64
TPST1	0.64
C1QTNF3	0.64
ADAMTS6	0.64
CRISPLD2	0.64
CLEC11A	0.64
GLIS2	0.63
BGN	0.63
LOC283867	0.63
PPAPDC3	0.63
MAP1A	0.63
PCOLCE	0.63
SCARF2	0.63
COL5A3	0.62
PODN	0.62
LRRC32	0.62
RFTN2	0.62
PODNL1	0.62
CCDC80	0.62
EVC	0.61
CORIN	0.61
MFAP5	0.61
RUNX2	0.61
GAS7	0.61
UNC5B	0.61
DACT3	0.61
SHOX2	0.6
PTPRD	0.6
EHD2	0.6
COL11A1	0.6
SPOCK1	0.6
LOXL2	0.6
PALLD	0.59
ISLR	0.59
BICC1	0.59
HSPG2	0.59
PTRF	0.59
LOXL1	0.59
GALNTL2	0.59
DKK3	0.59
PHLDB1	0.59
KANK2	0.58
PRR5L	0.58
SH3PXD2A	0.58
FILIP1L	0.58
GAS1	0.58
CALD1	0.58
NTM	0.58
ARHGAP28	0.58
IGFBP7	0.58
PDPN	0.58
COL8A1	0.58
SFRP4	0.58
INHBA	0.58
TGFB1	0.58
DAB2	0.57
F13A1	0.57
PTH1R	0.57
ZEB2	0.57
ITGA5	0.57
ADAMTS14	0.57
MARVELD1	0.57
ELFN1	0.56
ARSB	0.56
NUAK1	0.56
ZCCHC24	0.56
FERMT2	0.56
ZFHX4	0.56
SLIT3	0.56
SEPT11	0.56
NDN	0.56
CPZ	0.56
PLXDC1	0.56
CILP2	0.56
HGF	0.56
CRTAP	0.55
SH3PXD2B	0.55
JAM3	0.55
GLI2	0.55
TMEM204	0.55
C5orf62	0.55
HHIPL1	0.55
PKD2	0.55
FBLN1	0.55
SPON1	0.54
CCRL1	0.54
CXCL12	0.54
FKBP14	0.54
LAMB1	0.54
SLC12A4	0.54
PCDHGC3	0.54
BTBD19	0.54
PARVA	0.54
SEC23A	0.54
FKBP9	0.54
SLIT2	0.53
RBMS3	0.53
HEYL	0.53
ACVR1	0.53
SERPINH1	0.53
KIF26B	0.53
LPAR1	0.53
IKBIP	0.53
ITGB5	0.53
LAMA2	0.53
CILP	0.53
ASAM	0.53
PRKG1	0.53
ENTPD1	0.53
COL14A1	0.53
EMILIN1	0.52
SH3RF3	0.52
PCSK5	0.52
WNT2	0.52
ST3GAL2	0.52
MAFB	0.52
C5orf13	0.52
SGK269	0.52
COL16A1	0.52
CD248	0.52
LAMC1	0.52
MICAL2	0.52
COL18A1	0.51
CNIH3	0.51
HSD17B6	0.51
KDELC1	0.51
C20orf103	0.51
COL15A1	0.51
ARSI	0.51
PCDH12	0.51
GLIS3	0.51
TGFB3	0.51
BMP8A	0.51
DSE	0.51
BEND6	0.51
EMP3	0.51
NEXN	0.51
FNDC1	0.5
SERPING1	0.5
PCDH18	0.5
TRAM2	0.5
TRPC1	0.5
B3GNT9	0.5
LHFP	0.5
BACE1	0.5
SNAI2	0.5
MAF	0.5
FLJ10357	0.5
P4HA2	0.5
NRP1	0.5
PLXNC1	0.5
ITGA1	0.5
UACA	0.5
LATS2	0.5
SPARCL1	0.5
TLL1	0.5
GRID1	0.49
RCBTB2	0.49
KCTD12	0.49
SSC5D	0.49
JAZF1	0.49
SH3D19	0.49
MMP11	0.49
STARD8	0.49
PTGFRN	0.48
IFFO1	0.48
ATXN1	0.48
FAM101B	0.48
RNF144A	0.48
ADAMTS16	0.48
FMNL3	0.48
DCHS1	0.48
COL6A2	0.48
RUNX1T1	0.48
FEZ1	0.48
GFPT2	0.48
PDLIM7	0.48
NINJ2	0.48
LAYN	0.48
RAB3IL1	0.48
TNN	0.48
PDGFC	0.48
COMP	0.47
HTR2B	0.47
FLRT2	0.47
ELK3	0.47
ALDH1L2	0.47
VIM	0.47
GREM1	0.47
F2R	0.47
CLEC2B	0.47
BEAN	0.47
PLSCR4	0.47
CD276	0.47
ARHGAP24	0.47
C1QTNF1	0.47
RGS3	0.47
CORO2B	0.47
TBX15	0.47
FAT4	0.46
THSD1	0.46
LTBP2	0.46
TNFSF4	0.46
CYGB	0.46
HIC1	0.46
FBLN2	0.46
RASGRP4	0.46
EBF1	0.46
DPT	0.46
DNAJB5	0.46
MITF	0.46
MFAP2	0.46
BGLAP	0.46
SMPD1	0.46
RIN2	0.46
ITGB1	0.46
IBSP	0.46
RHOJ	0.46
PCDHGA12	0.46
ADAMTSL2	0.45
DDR2	0.45
CD99	0.45
CHST14	0.45
PXDN	0.45
CD93	0.45
RCN3	0.45
ID3	0.45
SGIP1	0.45
VEGFC	0.45
PCDH7	0.45
MN1	0.45
CYTH3	0.45
OLFML2A	0.45
HEPH	0.45
ZBTB47	0.45
LZTS1	0.45
GPC6	0.45
ANGPT2	0.45
SYNPO	0.45
ROR2	0.44
PRND	0.44
PTPRG	0.44
SRPX	0.44
JAM2	0.44
PDE1A	0.44
PDLIM2	0.44
FRMD6	0.44
MRGPRF	0.44
ACTA2	0.44
PLBD2	0.44
CSDC2	0.44
KIRREL	0.44
ARHGAP1	0.44
FAM70B	0.44
LOC399959	0.44
TIMP3	0.44
SNX29	0.44
MMP19	0.44
PLAU	0.44
ITGAV	0.44
FLJ42709	0.43
TSPAN18	0.43
CTSK	0.43
GNG11	0.43
PGF	0.43
C1R	0.43
C17orf91	0.43
CDH13	0.43
MFAP4	0.43
CNPY4	0.43
GALNT10	0.43
MXRA7	0.43
LRCH1	0.43
BCL6B	0.43
LDB2	0.43
HPGDS	0.43
CNN2	0.43
HSPA12B	0.43
PCDHB12	0.43
ETV1	0.43
PRKD1	0.43
GRP	0.43
ZNF469	0.43
HOXC8	0.43
TTC28	0.43
GOLIM4	0.43
FOXO1	0.42
ABCA6	0.42
PRICKLE2	0.42
PTPN21	0.42
RCAN2	0.42
LHFPL2	0.42
NT5E	0.42
MATN3	0.42
TNS1	0.42
KCTD10	0.42
ADC	0.42
GNG2	0.42
NNMT	0.42
ANGPTL1	0.42
MGAT1	0.42
CDH6	0.42
CCDC46	0.42
CCDC102B	0.42
RBMS2	0.42
FOXN3	0.41
CTSO	0.41
EML1	0.41
CALHM2	0.41
GALNT1	0.41
MYL9	0.41
LOC644538	0.41
PDGFA	0.41
ST5	0.41
KDELC2	0.41
GPR116	0.41
ESAM	0.41
SULF1	0.41
EIF5A2	0.41
SPSB1	0.41
ZMAT3	0.41
SLC36A1	0.41
GAL3ST4	0.41
ACVRL1	0.41
IGDCC4	0.41
HRH1	0.4
CD55	0.4
PCDHGB7	0.4
SLC39A13	0.4
GNAI2	0.4
PPAP2A	0.4
NAALADL1	0.4
PPFIBP1	0.4
ABCC9	0.4
C21orf7	0.4
GPR34	0.4
SNED1	0.4
NRP2	0.4
RARRES2	0.4
OAF	0.4
WISP2	0.4
VGLL3	0.4
RALB	0.4
ZNF668	0.4
KIAA1217	0.4
GJA5	0.4
ARHGAP31	0.4
C7orf10	0.4
PLXDC2	0.4
SEPT8	0.4
HABP4	0.39
SPATS2L	0.39
NEDD4	0.39
STAB1	0.39
THBS1	0.39
TCEAL7	0.39
DLC1	0.39
STX2	0.39
PMEPA1	0.39
ERG	0.39
TK2	0.39
ADAM33	0.39
LIX1L	0.39
GAS6	0.39
SPRED1	0.39
ACSM5	0.39
NPR2	0.39
ATP10A	0.39
LOC100270710	0.39
PDE1B	0.39
CAV1	0.39
GPC1	0.39
ODZ4	0.39
KLK4	0.39
CYB5R3	0.39
COL4A1	0.39
KIAA1199	0.38
ADAMTS5	0.38
TMEM200A	0.38
PTGIR	0.38
GUCY1B3	0.38
PRICKLE1	0.38
CDH5	0.38
C10orf26	0.38
SSPN	0.38
ELTD1	0.38
GPR68	0.38
EVC2	0.38
RAI14	0.38
LIMA1	0.38
FGF18	0.38
GLT8D1	0.38
PRDM5	0.38
CHPF	0.38
MEF2C	0.38
FHL3	0.38
PLA2R1	0.38
DOCK4	0.38
OLFML3	0.38
ATP10D	0.38
SALL4	0.38
FGF1	0.38
SYDE1	0.38
BMPR2	0.38
ITM2B	0.38
TICAM2	0.38
LEPROT	0.38
BST1	0.37
SYT11	0.37
MMP13	0.37
RAB23	0.37
COPS8	0.37
PDE7B	0.37
ZNF423	0.37
CD34	0.37
TPM4	0.37
LPAR6	0.37
ANO6	0.37
LUZP1	0.37
TCF12	0.37
TBC1D2B	0.37
TIE1	0.37
PTPRM	0.37
PMP22	0.37
LGALS1	0.37
SEMA3D	0.37
ADAMTS7	0.37
PDGFD	0.37
PLS3	0.37
C1S	0.37
ARPC2	0.37
FAM124B	0.37
TEAD1	0.37
CLIP2	0.37
YIPF5	0.37
TAGLN	0.37
LSM11	0.37
CHST15	0.36
CPXM1	0.36
EPDR1	0.36
RASA3	0.36
IGF1	0.36
SLC38A5	0.36
DLL4	0.36
AKAP12	0.36
JDP2	0.36
CYP2U1	0.36
ANXA5	0.36
TLN1	0.36
MYO1B	0.36
COL13A1	0.36
ANKRD6	0.36
ENTPD7	0.36
RPS6KA2	0.36
F2RL2	0.36
AFAP1	0.36
CD300C	0.36
SLC6A6	0.36
RGL1	0.36
ACVR2A	0.36
WIPF1	0.36
CDH23	0.36
TGFBI	0.36
GLG1	0.36
TWSG1	0.36
EPYC	0.36
MDFIC	0.36
ILK	0.36
GLIPR1	0.36
PLEKHO2	0.36
CCPG1	0.36
UBTD2	0.36
TEK	0.35
CYR61	0.35
CDKL1	0.35
VASH1	0.35
CHST7	0.35
TWIST2	0.35
CSGALNACT2	0.35
CALCRL	0.35
SFXN3	0.35
CNTN1	0.35
GEFT	0.35
MAP4K5	0.35
CTGF	0.35
NKD2	0.35
PPAP2B	0.35
LOC134466	0.35
RPLP0P2	0.35
CAPZB	0.35
KDR	0.35
H6PD	0.35
ZBED1	0.35
IGFBP3	0.35
LY96	0.35
PLN	0.35
KLF12	0.35
CLEC14A	0.35
SVEP1	0.35
C1orf54	0.35
LILRA2	0.35
SHROOM4	0.35
TBX2	0.35
MYCT1	0.35
AKAP13	0.35
ARL15	0.35
FAM82A1	0.35
ITSN1	0.34
PROS1	0.34
LRRN4CL	0.34
LCA5	0.34
TMEM2	0.34
FEZ2	0.34
ITPRIP	0.34
LGI4	0.34
FHAD1	0.34
TAX1BP3	0.34
EXTL2	0.34
FGF7	0.34
LAPTM4A	0.34
SGMS2	0.34
TLR4	0.34
ARSE	0.34
CD200	0.34
MSR1	0.34
PCDH17	0.34
TXNDC15	0.34
CDK14	0.34
IL17D	0.34
HCFC2	0.34
C20orf194	0.34
DFNA5	0.34
RBM9	0.34
MYO1E	0.34
TLN2	0.34
EPAS1	0.34
ADAMTS10	0.34
TNS3	0.34
SPRY1	0.34
FOXF2	0.34
PID1	0.34
SH2B3	0.34
SNX18	0.33
DEPDC7	0.33
CMTM1	0.33
MCAM	0.33
CXorf36	0.33
TGFBR2	0.33
SLC35B4	0.33
HNMT	0.33
AFAP1L1	0.33
PTPRB	0.33
YPEL4	0.33
SSH1	0.33
VCL	0.33
ROBO4	0.33
PDGFRA	0.33
PROCR	0.33
C8orf58	0.33
RUNX1	0.33
RNASEL	0.33
DPP4	0.33
KIFC3	0.33
FCGR2A	0.33
ANKH	0.33
FUT11	0.33
LMCD1	0.33
MYO1D	0.33
CAP1	0.33
SEC31A	0.33
KIAA0247	0.33
CNTNAP1	0.33
EVI2A	0.33
C9orf110	0.33
FNTB	0.33
EVI5	0.33
ENG	0.33
TMEM173	0.33
RUSC2	0.33
SLC15A4	0.33
LSP1	0.33
CRYBB1	0.33
RUNDC2A	0.33
SNRK	0.33
LAMB2	0.33
FOLR2	0.32
SEPT7	0.32
CLIC4	0.32
ZFP36L1	0.32
ABL1	0.32
KLHL20	0.32
MAP4	0.32
CACNA2D1	0.32
ARL2BP	0.32
TNFRSF19	0.32
AVPR1A	0.32
GIT2	0.32
UBTD1	0.32
TNFRSF1A	0.32
GSN	0.32
ANK2	0.32
FKBP10	0.32
SDC1	0.32
EHD3	0.32
MAMDC2	0.32
SHC1	0.32
LOH3CR2A	0.32
ODZ3	0.32
FAM176A	0.32
COL21A1	0.32
CARD6	0.32
ADAP2	0.32
CLIP3	0.32
HSD17B11	0.32
TNFSF12	0.32
CDC14B	0.32
MFAP3	0.32
TJP1	0.32
GPR4	0.32
CALU	0.32
ARMC9	0.32
FAM65A	0.32
DIP2C	0.32
PI4K2A	0.32
KLF7	0.32
UTRN	0.32
KIAA0355	0.32
MEGF6	0.32
PRDM1	0.32
ADORA3	0.32
PLVAP	0.32
C21orf82	0.32
C3AR1	0.32
C5orf53	0.32
REP15	0.31
MAP4K4	0.31
RHOBTB2	0.31
CTSB	0.31
ALDH1B1	0.31
PPEF1	0.31
TM6SF1	0.31
SOCS5	0.31
ITGA8	0.31
CTDSP1	0.31
TMED7-TICAM2	0.31
C11orf24	0.31
LIMS2	0.31
LEPREL2	0.31
ADAM19	0.31
TPST2	0.31
FLT1	0.31
CNN3	0.31
LMOD1	0.31
SNTB2	0.31
MSX1	0.31
SAMD4A	0.31
SLCO2B1	0.31
GNG12	0.31
TMEM43	0.31
MMRN2	0.31
TMEM127	0.31
TPP1	0.31
STON1	0.31
KLF9	0.31
BACH1	0.31
IGFBP4	0.31
LOC100129034	0.31
ACTN1	0.31
FAM20C	0.31
EXT2	0.31
GPR176	0.31
C1orf216	0.31
FER	0.31
WFDC1	0.31
PTEN	0.31
MYH9	0.31
APLNR	0.31
ZNF699	0.31
HIGD1B	0.3
MMP16	0.3
ADAM23	0.3
LOC654342	0.3
CASC4	0.3
SEPT2	0.3
ENPEP	0.3
FAM69A	0.3
SPP1	0.3
COL4A2	0.3
ARHGEF15	0.3
FOXS1	0.3
NHSL2	0.3
PEAR1	0.3
WLS	0.3
LMO2	0.3
SLC44A1	0.3
VAMP3	0.3
TSPAN9	0.3
SLFN12	0.3
ISM1	0.3
SULF2	0.3
NBL1	0.3
PTPRE	0.3
KIFAP3	0.3
JAK1	0.3
TBC1D2	0.3
EMCN	0.3
EHD4	0.3
SPRY4	0.3
C5orf15	0.3
EMP1	0.3
RAB31	0.3
DENND5A	0.3
S100A4	0.3
PLA2G15	0.3
PRDM2	0.3
DOCK11	0.3
NOVA2	0.3
UBLCP1	0.3
EGFLAM	0.3
FAM127A	0.3
EBF2	0.3
TBX18	0.3
ABCA9	0.3
TSPAN4	0.3
WDR81	0.3
YAP1	0.3
GEM	0.3
C14orf149	0.3
ABHD4	0.3
ABCB4	0.3
CSF1R	0.3
SNX9	0.3
ATP8B2	0.3
PAPPA	0.3
NOTCH4	0.3

## Sheet: GO_BP top_BRCA
Top enriched biological processes in genes positively correlating with SPARC in BRCA tumors. Only genes with r>0.5 correlations were analyzed. The analysis was performed using ShinyGO 0.76 (http://bioinformatics.sdstate.edu/go/).
Enrichment FDR	nGenes	Pathway Genes	Fold Enrichment	Pathway	URL	Genes
1.50479e-34	33	121	25.6905	Collagen fibril organization	http://amigo.geneontology.org/amigo/term/GO:0030199	TLL1 COL11A1 P4HA2 COL5A3 COL16A1 AEBP1 COL1A1 COL12A1 LOX COL10A1 LOXL1 COL5A1 LOXL2 EMILIN1 ADAMTS14 LUM COL6A1 COL8A1 SFRP2 SERPINH1 P4HA3 COL6A3 COL1A2 BMP1 COL3A1 CRTAP COL8A2 EFEMP2 COL18A1 COL14A1 COL5A2 COL15A1 ADAMTS2
3.35601e-61	72	450	15.0717	Extracellular matrix organization	http://amigo.geneontology.org/amigo/term/GO:0030198	DCN PHLDB1 TIMP2 TLL1 VCAN ADAMTS6 COL11A1 P4HA2 FBLN1 FAP COL5A3 ITGB5 COL16A1 MMP2 NID2 LAMB1 CCDC80 CRISPLD2 TGFB1 AEBP1 ECM2 SH3PXD2A COL1A1 COL12A1 LAMA4 LOX FN1 NID1 RECK LRP1 COL10A1 LOXL1 COL5A1 POSTN LOXL2 LAMC1 ITGA11 EMILIN1 ADAMTS14 LUM COL6A1 HSPG2 COL8A1 SFRP2 ADAM12 SERPINH1 P4HA3 MMP14 ITGA5 PDPN OLFML2B COL6A3 COL1A2 HTRA1 JAM3 FBN1 BMP1 COL3A1 ANTXR1 CRTAP COL8A2 EFEMP2 SH3PXD2B…
3.35601e-61	72	451	15.0383	Extracellular structure organization	http://amigo.geneontology.org/amigo/term/GO:0043062	DCN PHLDB1 TIMP2 TLL1 VCAN ADAMTS6 COL11A1 P4HA2 FBLN1 FAP COL5A3 ITGB5 COL16A1 MMP2 NID2 LAMB1 CCDC80 CRISPLD2 TGFB1 AEBP1 ECM2 SH3PXD2A COL1A1 COL12A1 LAMA4 LOX FN1 NID1 RECK LRP1 COL10A1 LOXL1 COL5A1 POSTN LOXL2 LAMC1 ITGA11 EMILIN1 ADAMTS14 LUM COL6A1 HSPG2 COL8A1 SFRP2 ADAM12 SERPINH1 P4HA3 MMP14 ITGA5 PDPN OLFML2B COL6A3 COL1A2 HTRA1 JAM3 FBN1 BMP1 COL3A1 ANTXR1 CRTAP COL8A2 EFEMP2 SH3PXD2B…
3.6766e-61	72	454	14.9389	External encapsulating structure organization	http://amigo.geneontology.org/amigo/term/GO:0045229	DCN PHLDB1 TIMP2 TLL1 VCAN ADAMTS6 COL11A1 P4HA2 FBLN1 FAP COL5A3 ITGB5 COL16A1 MMP2 NID2 LAMB1 CCDC80 CRISPLD2 TGFB1 AEBP1 ECM2 SH3PXD2A COL1A1 COL12A1 LAMA4 LOX FN1 NID1 RECK LRP1 COL10A1 LOXL1 COL5A1 POSTN LOXL2 LAMC1 ITGA11 EMILIN1 ADAMTS14 LUM COL6A1 HSPG2 COL8A1 SFRP2 ADAM12 SERPINH1 P4HA3 MMP14 ITGA5 PDPN OLFML2B COL6A3 COL1A2 HTRA1 JAM3 FBN1 BMP1 COL3A1 ANTXR1 CRTAP COL8A2 EFEMP2 SH3PXD2B…
1.23561e-15	26	262	9.34793	Response to transforming growth factor beta	http://amigo.geneontology.org/amigo/term/GO:0071559	DKK3 FERMT2 ITGB5 NOX4 MXRA5 TGFB1 WNT2 ASPN COL1A1 LOX ACVR1 TGFB3 POSTN LRRC32 EMILIN1 CILP TGFB1I1 ZEB1 LATS2 DAB2 COL1A2 HTRA1 FBN1 COL3A1 ZEB2 HTRA3
3.14516e-17	32	381	7.91167	Cell-substrate adhesion	http://amigo.geneontology.org/amigo/term/GO:0031589	FERMT2 FBLN1 COL5A3 ITGB5 COL16A1 NID2 LAMB1 CCDC80 NRP1 ECM2 COL1A1 FN1 NID1 LRP1 POSTN LAMC1 ITGA11 EMILIN1 COL8A1 SPOCK1 THY1 MMP14 ITGA5 PDPN JAM3 AXL COL3A1 ANTXR1 EFEMP2 PARVA ITGBL1 ITGA1
3.73646e-23	49	717	6.43754	Blood vessel development	http://amigo.geneontology.org/amigo/term/GO:0001568	DCN HGF ADAMTS6 FAP MMP2 TBX5 PCSK5 NRP1 SRPX2 TGFB1 WNT2 UNC5B COL1A1 LAMA4 LOX PDGFRB ACVR1 FN1 PRRX1 PKD2 RECK CALD1 LRP1 LOXL1 COL5A1 LOXL2 ANGPTL2 EMILIN1 HSPG2 COL8A1 SLIT2 SFRP2 ADAM12 EDNRA THY1 MMP14 PLXDC1 ITGA5 COL1A2 JAM3 ANTXR1 ZFPM2 COL8A2 EFEMP2 HEG1 COL18A1 THBS2 PARVA COL15A1
1.06841e-16	36	527	6.4348	Skeletal system development	http://amigo.geneontology.org/amigo/term/GO:0001501	SNAI2 TLL1 VCAN COL11A1 EVC GLI2 MMP2 PCSK5 TGFB1 SFRP4 COL1A1 LOX PRRX1 TGFB3 COL10A1 RUNX2 LRRC17 LOXL2 LUM CDH11 SFRP2 ZEB1 SERPINH1 MMP14 PTH1R COL1A2 FBN1 BMP1 COL3A1 SHOX2 SH3PXD2B MAF BGN TMEM119 BMP8A COL5A2
4.05624e-24	51	748	6.42261	Vasculature development	http://amigo.geneontology.org/amigo/term/GO:0001944	DCN HGF ADAMTS6 FAP MMP2 TBX5 PCSK5 NRP1 SRPX2 TGFB1 WNT2 UNC5B COL1A1 LAMA4 LOX PDGFRB ACVR1 FN1 PRRX1 PKD2 RECK CALD1 LRP1 LOXL1 COL5A1 TMEM204 LOXL2 ANGPTL2 EMILIN1 HSPG2 COL8A1 SLIT2 SFRP2 ADAM12 EDNRA THY1 MMP14 PLXDC1 ITGA5 PDPN COL1A2 JAM3 ANTXR1 ZFPM2 COL8A2 EFEMP2 HEG1 COL18A1 THBS2 PARVA COL15A1
2.25483e-17	40	635	5.93375	Blood vessel morphogenesis	http://amigo.geneontology.org/amigo/term/GO:0048514	DCN HGF FAP MMP2 TBX5 NRP1 SRPX2 TGFB1 UNC5B LOX PDGFRB ACVR1 FN1 PRRX1 PKD2 RECK CALD1 LRP1 LOXL2 ANGPTL2 EMILIN1 HSPG2 COL8A1 SLIT2 SFRP2 ADAM12 EDNRA THY1 MMP14 PLXDC1 ITGA5 JAM3 ZFPM2 COL8A2 EFEMP2 HEG1 COL18A1 THBS2 PARVA COL15A1
5.57981e-21	52	919	5.33005	Supramolecular fiber organization	http://amigo.geneontology.org/amigo/term/GO:0097435	GAS7 TLL1 COL11A1 P4HA2 FERMT2 COL5A3 ITGB5 COL16A1 NOX4 ARHGAP28 NRP1 AEBP1 CXCL12 COL1A1 COL12A1 LOX DPYSL3 PDGFRB TGFB3 CALD1 COL10A1 LOXL1 COL5A1 MICAL2 LOXL2 EMILIN1 ADAMTS14 LUM COL6A1 HSPG2 COL8A1 SLIT2 SFRP2 SERPINH1 P4HA3 COL6A3 COL1A2 MAP1A BMP1 COL3A1 CRTAP COL8A2 EFEMP2 COL18A1 BACE1 COL14A1 MFAP5 LPAR1 COL5A2 COL15A1 ADAMTS2 MAGEL2
1.38958e-16	42	750	5.27511	Response to growth factor	http://amigo.geneontology.org/amigo/term/GO:0070848	DCN SNAI2 HGF DKK3 FERMT2 ITGB5 NOX4 NRP1 MXRA5 TGFB1 WNT2 SFRP4 ASPN COL1A1 LOX PDGFRB ACVR1 TGFB3 RUNX2 TMEM204 POSTN LRRC32 EMILIN1 CILP LUM TGFB1I1 SLIT2 SFRP2 ZEB1 LATS2 DAB2 ITGA5 FSTL1 HEYL COL1A2 HTRA1 FBN1 COL3A1 ZEB2 HTRA3 GAS1 BMP8A
1.1274e-25	63	1127	5.26575	Circulatory system development	http://amigo.geneontology.org/amigo/term/GO:0072359	DCN SNAI2 HGF ADAMTS6 COL11A1 GLI2 FAP MMP2 TBX5 PCSK5 NRP1 SRPX2 TGFB1 WNT2 UNC5B COL1A1 LAMA4 LOX PDGFRB ACVR1 FN1 PRRX1 PKD2 RECK CALD1 BICC1 LRP1 LOXL1 COL5A1 TMEM204 MICAL2 LOXL2 ANGPTL2 EMILIN1 HSPG2 COL8A1 SLIT2 SFRP2 ADAM12 EDNRA THY1 MMP14 PLXDC1 ITGA5 PDPN HEYL COL1A2 JAM3 FBN1 COL3A1 SHOX2 ANTXR1 ZFPM2 SGCD COL8A2 EFEMP2 HEG1 SH3PXD2B COL18A1 SLIT3 THBS2 PARVA COL15A1
1.90324e-18	48	886	5.1033	Tube morphogenesis	http://amigo.geneontology.org/amigo/term/GO:0035239	DCN HGF GLI2 FAP MMP2 TBX5 NRP1 SRPX2 TGFB1 WNT2 UNC5B LOX PDGFRB ACVR1 FN1 PRRX1 PKD2 RECK CALD1 LRP1 MICAL2 LOXL2 ANGPTL2 EMILIN1 HSPG2 COL8A1 SLIT2 SFRP2 ZEB1 ADAM12 EDNRA THY1 MMP14 PLXDC1 ITGA5 PDPN CTHRC1 DACT1 JAM3 SHOX2 ZFPM2 COL8A2 EFEMP2 HEG1 COL18A1 THBS2 PARVA COL15A1
1.59757e-29	80	1646	4.57829	Biological adhesion	http://amigo.geneontology.org/amigo/term/GO:0022610	SNAI2 VCAN FERMT2 GLI2 NUAK1 FBLN1 FAP COL5A3 ITGB5 COL16A1 NID2 LAMB1 CCDC80 NRP1 SRPX2 TGFB1 ECM2 CXCL12 COL1A1 COL12A1 LAMA4 PCDH12 ACVR1 FN1 NID1 LRP1 TNFAIP6 OMD PALLD COL5A1 POSTN LOXL2 LAMC1 PLXNC1 LRRC32 ITGA11 EMILIN1 ENTPD1 TGFB1I1 CDH11 COL6A1 HMCN1 COL8A1 SFRP2 ADAM12 SPOCK1 SPARCL1 THY1 MMP14 ITGA5 PDPN MXRA8 NEXN COL6A3 IGFBP7 JAM3 FBN1 CERCAM AXL COL3A1 ANTXR1 COL8A2 LRRC15 EFEMP2 …
6.55984e-29	79	1639	4.54037	Cell adhesion	http://amigo.geneontology.org/amigo/term/GO:0007155	SNAI2 VCAN FERMT2 GLI2 NUAK1 FBLN1 FAP COL5A3 ITGB5 COL16A1 NID2 LAMB1 CCDC80 NRP1 SRPX2 TGFB1 ECM2 CXCL12 COL1A1 COL12A1 LAMA4 PCDH12 ACVR1 FN1 NID1 LRP1 TNFAIP6 OMD PALLD COL5A1 POSTN LOXL2 LAMC1 PLXNC1 LRRC32 ITGA11 EMILIN1 ENTPD1 TGFB1I1 CDH11 COL6A1 HMCN1 COL8A1 SFRP2 ADAM12 SPOCK1 SPARCL1 THY1 MMP14 ITGA5 PDPN MXRA8 NEXN COL6A3 IGFBP7 JAM3 FBN1 CERCAM AXL COL3A1 ANTXR1 COL8A2 EFEMP2 NTM COL…
1.80748e-18	54	1133	4.48959	Animal organ morphogenesis	http://amigo.geneontology.org/amigo/term/GO:0009887	DCN SNAI2 HGF COL11A1 GLI2 MMP2 TBX5 LAMB1 NRP1 TGFB1 WNT2 SFRP4 ASPN COL1A1 PDGFRB ACVR1 PRRX1 PKD2 TGFB3 INHBA RUNX2 COL5A1 MICAL2 LAMC1 HSPG2 COL8A1 SLIT2 SFRP2 ZEB1 SERPINH1 DAB2 THY1 MMP14 HEYL COL1A2 CTHRC1 DACT1 HTRA1 FBN1 BMP1 SHOX2 ZFPM2 COL8A2 EFEMP2 HEG1 COL18A1 TMEM119 SLIT3 LAMA2 MFAP5 PARVA MAFB COL5A2 MFRP
1.05406e-17	52	1094	4.47744	Tube development	http://amigo.geneontology.org/amigo/term/GO:0035295	DCN HGF GLI2 FAP MMP2 TBX5 PCSK5 NRP1 SRPX2 CRISPLD2 TGFB1 WNT2 UNC5B LOX PDGFRB ACVR1 FN1 PRRX1 PKD2 TGFB3 RECK CALD1 LRP1 MICAL2 LOXL2 ANGPTL2 EMILIN1 HSPG2 COL8A1 SLIT2 SFRP2 ZEB1 ADAM12 EDNRA THY1 MMP14 PLXDC1 ITGA5 PDPN HEYL CTHRC1 DACT1 JAM3 SHOX2 ZFPM2 COL8A2 EFEMP2 HEG1 COL18A1 THBS2 PARVA COL15A1
4.80869e-17	53	1183	4.22021	Anatomical structure formation involved in morphogenesis	http://amigo.geneontology.org/amigo/term/GO:0048646	DCN PHLDB1 SNAI2 HGF EHD2 COL11A1 GLI2 FAP ITGB5 MMP2 TBX5 LAMB1 NRP1 SRPX2 TGFB1 WNT2 UNC5B SH3PXD2A COL1A1 COL12A1 PDGFRB ACVR1 FN1 INHBA RECK CALD1 COL5A1 LOXL2 ANGPTL2 EMILIN1 COL6A1 HSPG2 COL8A1 SLIT2 SFRP2 ADAM12 EDNRA THY1 MMP14 PLXDC1 ITGA5 PDPN HEYL CTHRC1 HTRA1 JAM3 COL8A2 COL18A1 THBS2 PARVA MAFB COL5A2 COL15A1
1.04251e-16	61	1590	3.6139	Cell migration	http://amigo.geneontology.org/amigo/term/GO:0016477	DCN SNAI2 HGF VCAN FERMT2 FBLN1 FAP ITGB5 NOX4 TBX5 LAMB1 NRP1 SRPX2 TGFB1 CXCL12 COL1A1 LAMA4 LOX ARSB DPYSL3 PDGFRB ACVR1 FN1 RECK LRP1 TNFAIP6 PALLD COL5A1 POSTN LOXL2 PRR5L LAMC1 PLXNC1 ITGA11 EMILIN1 SLIT2 SFRP2 SPOCK1 DAB2 THY1 MMP14 ITGA5 PDPN NEXN FSTL1 COL1A2 CTHRC1 JAM3 AXL COL3A1 ZEB2 LRRC15 PODN CD248 PRKG1 LAMA2 KANK2 PARVA LPAR1 ITGBL1 ITGA1

## Sheet: GO_MF top_BRCA
Top enriched molecular functions in genes positively correlating with SPARC in BRCA tumors. Only genes with r>0.5 correlations were analyzed. The analysis was performed using ShinyGO 0.76 (http://bioinformatics.sdstate.edu/go/).
Enrichment FDR	nGenes	Pathway Genes	Fold Enrichment	Pathway	URL	Genes
0.00030115	3	5	56.519	Protein-lysine 6-oxidase activity	http://amigo.geneontology.org/amigo/term/GO:0004720	LOX LOXL1 LOXL2
2.30884e-08	6	11	51.3809	Platelet-derived growth factor binding	http://amigo.geneontology.org/amigo/term/GO:0048407	COL1A1 PDGFRB COL5A1 COL6A1 COL1A2 COL3A1
1.54519e-20	17	45	35.586	Extracellular matrix structural constituent conferring tensile strength	http://amigo.geneontology.org/amigo/term/GO:0030020	COL11A1 COL5A3 COL16A1 COL1A1 COL12A1 COL10A1 COL5A1 COL6A1 COL8A1 COL6A3 COL1A2 COL3A1 COL8A2 COL18A1 COL14A1 COL5A2 COL15A1
9.18069e-08	7	23	28.6691	Extracellular matrix structural constituent conferring compression resistance	http://amigo.geneontology.org/amigo/term/GO:0030021	DCN VCAN ASPN LUM HSPG2 PODN BGN
1.25516e-23	22	76	27.2679	Collagen binding	http://amigo.geneontology.org/amigo/term/GO:0005518	MRC2 DCN COL5A3 NID2 PCOLCE AEBP1 ASPN ECM2 LOX FN1 NID1 ITGA11 LUM COL6A1 SERPINH1 SPARCL1 ANTXR1 CRTAP LRRC15 PODN COL14A1 ITGA1
6.4572e-49	47	186	23.8028	Extracellular matrix structural constituent	http://amigo.geneontology.org/amigo/term/GO:0005201	DCN VCAN COL11A1 FBLN1 COL5A3 COL16A1 NID2 LAMB1 MXRA5 SRPX2 PCOLCE AEBP1 ASPN COL1A1 COL12A1 LAMA4 FN1 NID1 COL10A1 COL5A1 POSTN LAMC1 EMILIN1 CILP LUM COL6A1 HSPG2 HMCN1 COL8A1 COL6A3 IGFBP7 COL1A2 CTHRC1 FBN1 COL3A1 COL8A2 EFEMP2 PODN BGN COL18A1 THBS2 COL14A1 LAMA2 MFAP5 COL5A2 COL15A1 SPON1
3.64119e-06	7	38	17.3523	Proteoglycan binding	http://amigo.geneontology.org/amigo/term/GO:0043394	CFH COL5A3 FN1 NID1 LRP1 COL5A1 SLIT2
2.10939e-07	9	56	15.139	Extracellular matrix binding	http://amigo.geneontology.org/amigo/term/GO:0050840	DCN COL11A1 NID1 SLIT2 SPARCL1 OLFML2B LRRC15 CD248 BGN
2.95596e-13	19	152	11.7748	Integrin binding	http://amigo.geneontology.org/amigo/term/GO:0005178	TIMP2 FERMT2 FBLN1 FAP ITGB5 COL16A1 LAMB1 ECM2 CXCL12 FN1 COL5A1 EMILIN1 SFRP2 THY1 MMP14 JAM3 FBN1 COL3A1 ITGBL1
0.000799643	6	58	9.74466	Cell adhesion mediator activity	http://amigo.geneontology.org/amigo/term/GO:0098631	PALLD ITGA11 EMILIN1 NEXN JAM3 ITGA1
7.04048e-10	17	184	8.70311	Heparin binding	http://amigo.geneontology.org/amigo/term/GO:0008201	CFH COL11A1 COL5A3 CCDC80 NRP1 CRISPLD2 PCOLCE ECM2 FN1 COL5A1 POSTN SLIT2 FSTL1 FBN1 EFEMP2 SLIT3 THBS2
3.13312e-08	14	152	8.67616	Growth factor binding	http://amigo.geneontology.org/amigo/term/GO:0019838	NRP1 SRPX2 COL1A1 PDGFRB ACVR1 TGFB3 COL5A1 LRRC32 COL6A1 IGFBP7 COL1A2 HTRA1 COL3A1 HTRA3
3.26658e-12	22	253	8.19116	Glycosaminoglycan binding	http://amigo.geneontology.org/amigo/term/GO:0005539	CFH DCN VCAN COL11A1 COL5A3 CCDC80 NRP1 CRISPLD2 PCOLCE ECM2 DPYSL3 FN1 TNFAIP6 COL5A1 POSTN SLIT2 FSTL1 FBN1 EFEMP2 BGN SLIT3 THBS2
0.000799643	8	116	6.49644	Metalloendopeptidase activity	http://amigo.geneontology.org/amigo/term/GO:0004222	TLL1 ADAMTS6 MMP2 ADAMTS14 ADAM12 MMP14 BMP1 ADAMTS2
8.47195e-09	19	280	6.39203	Sulfur compound binding	http://amigo.geneontology.org/amigo/term/GO:1901681	CFH COL11A1 COL5A3 CCDC80 NRP1 CRISPLD2 PCOLCE ECM2 DPYSL3 FN1 LRP1 COL5A1 POSTN SLIT2 FSTL1 FBN1 EFEMP2 SLIT3 THBS2
1.25516e-23	51	784	6.1277	Structural molecule activity	http://amigo.geneontology.org/amigo/term/GO:0005198	DCN VCAN COL11A1 FBLN1 COL5A3 COL16A1 NID2 LAMB1 MXRA5 SRPX2 PCOLCE AEBP1 ASPN COL1A1 COL12A1 LAMA4 FN1 NID1 COL10A1 COL5A1 POSTN LAMC1 EMILIN1 CILP LUM COL6A1 HSPG2 HMCN1 COL8A1 MARVELD1 NEXN COL6A3 IGFBP7 COL1A2 CTHRC1 FBN1 MAP1A COL3A1 COL8A2 EFEMP2 PODN BGN COL18A1 THBS2 COL14A1 LAMA2 MFAP5 COL5A2 COL15A1 SPON1 PTPRD
2.52817e-10	29	577	4.73441	Cell adhesion molecule binding	http://amigo.geneontology.org/amigo/term/GO:0050839	TIMP2 FERMT2 FBLN1 FAP ITGB5 COL16A1 LAMB1 ECM2 CXCL12 ACVR1 FN1 CALD1 PALLD COL5A1 POSTN ITGA11 EMILIN1 CDH11 SFRP2 THY1 MMP14 NEXN JAM3 FBN1 COL3A1 PARVA ITGBL1 ITGA1 PTPRD
3.13312e-08	30	770	3.67007	Calcium ion binding	http://amigo.geneontology.org/amigo/term/GO:0005509	EHD2 TLL1 VCAN FBLN1 FKBP7 NID2 FKBP14 ASPN PCDH12 NID1 PKD2 FKBP9 LRP1 LOXL2 CDH11 HSPG2 HMCN1 SLIT2 SPOCK1 SPARCL1 FSTL1 FBN1 BMP1 EFEMP2 HEG1 CD248 SLIT3 THBS2 PCDH18 PCDHGC3
8.58681e-11	48	1446	3.12692	Protein-containing complex binding	http://amigo.geneontology.org/amigo/term/GO:0044877	GAS7 MRC2 DCN HGF TIMP2 FERMT2 FBLN1 FAP COL5A3 ITGB5 COL16A1 NID2 LAMB1 TGFB1 PCOLCE AEBP1 ASPN ECM2 CXCL12 LOX ACVR1 FN1 NID1 TGFB3 INHBA LRP1 COL5A1 ITGA11 EMILIN1 LUM COL6A1 SFRP2 SERPINH1 SPARCL1 THY1 MMP14 NEXN JAM3 FBN1 COL3A1 ANTXR1 CRTAP LRRC15 PODN COL14A1 ITGBL1 MAFB ITGA1
2.30884e-08	48	1722	2.62574	Signaling receptor binding	http://amigo.geneontology.org/amigo/term/GO:0005102	HGF TIMP2 DKK3 FERMT2 FBLN1 FAP ITGB5 COL16A1 LAMB1 SRPX2 TGFB1 CLEC11A WNT2 ECM2 CXCL12 LAMA4 PDGFRB FN1 PKD2 TGFB3 CNRIP1 INHBA LRP1 COL5A1 PLXNC1 ANGPTL2 EMILIN1 TGFB1I1 CMTM3 HSPG2 TRPC1 SLIT2 SFRP2 THY1 MMP14 ITGA5 PDPN CTHRC1 JAM3 FBN1 BMP1 COL3A1 BMP8A SLIT3 LAMA2 ITGBL1 ITGA1 PTPRD

## Sheet: Genes corr with SPARC_COAD
The list of genes correlating with SPARC in colon adenocarcinoma tumors. Correlation analysis was performed using UALCAN platform and TCGA COAD data. Genes with Pearson r ≥ 0.5 are bolded.
Genes	PearsonCC		Genes	PearsonCC
COL1A2	0.96		AP1M2	-0.42
CERCAM	0.96		COX5B	-0.41
COL5A2	0.96		SLC25A10	-0.41
COL5A1	0.95		SFXN4	-0.4
FSTL1	0.95		C6orf136	-0.4
COL1A1	0.95		C1orf172	-0.38
FAP	0.94		PLEKHJ1	-0.38
THY1	0.94		MRPL12	-0.37
COL3A1	0.94		RAB25	-0.37
FBN1	0.94		TPRN	-0.37
MRC2	0.93		FAM195A	-0.37
POSTN	0.93		PKP3	-0.36
RAB31	0.93		COX5A	-0.36
PDGFRB	0.93		ARHGAP8	-0.35
EFEMP2	0.93		COX6B1	-0.35
EFS	0.93		NDUFA7	-0.35
BGN	0.92		PCBD1	-0.35
DCN	0.92		CBLC	-0.35
RCN3	0.92		SLC25A39	-0.35
VIM	0.92		CDX1	-0.34
COL6A3	0.92		SH3RF2	-0.34
LGALS1	0.92		COX6A1	-0.34
COL6A2	0.92		RPS2	-0.34
VCAN	0.92		ATP5G1	-0.34
ST6GALNAC5	0.92		PDSS1	-0.34
GPC6	0.92		GPR35	-0.34
SCARF2	0.92		HDHD3	-0.34
GJA1	0.92		LLGL2	-0.34
LUM	0.91		MRPS25	-0.34
THBS2	0.91		COMTD1	-0.33
BCAT1	0.91		QARS	-0.33
WISP1	0.91		ELMO3	-0.33
SULF1	0.91		FARSB	-0.33
LOX	0.91		GALE	-0.33
PRRX1	0.91		UQCRC1	-0.32
LAMA4	0.9		TSEN54	-0.32
PXDN	0.9		KRTCAP3	-0.32
ADAM12	0.9		RNF126	-0.32
HHIPL1	0.9		DUS1L	-0.32
CCDC8	0.9		NDUFA3	-0.32
SYDE1	0.9		TMEM54	-0.32
GPR176	0.9		UQCRQ	-0.32
COL6A1	0.9		CLRN3	-0.32
ANTXR1	0.9		C6orf108	-0.32
MMP2	0.89		ZNF593	-0.32
EMILIN1	0.89		PRKCZ	-0.32
LEPRE1	0.89		RASSF7	-0.32
NOTCH3	0.89		CRB3	-0.32
COL4A2	0.89		PTGES2	-0.32
NID2	0.89		RPL14	-0.32
FAM101B	0.89		PGAP2	-0.32
COL12A1	0.89		NHP2	-0.32
VEGFC	0.89		NOP16	-0.32
P4HA3	0.89		TUBB2C	-0.32
PPAPDC3	0.89		ATP5G3	-0.32
ARSI	0.89		MYO7B	-0.32
SNAI2	0.89		ATP5D	-0.32
TIMP2	0.89		BAIAP2L2	-0.31
INHBA	0.89		UQCRH	-0.31
ZEB2	0.89		OVOL2	-0.31
LZTS1	0.89		FAM162A	-0.31
CTHRC1	0.89		EBPL	-0.31
PCOLCE	0.89		ENDOG	-0.31
OLFML2B	0.89		SMPD2	-0.31
SERPINF1	0.88		EPS8L3	-0.31
FNDC1	0.88		CHCHD10	-0.31
SDC2	0.88		PHB	-0.31
GPR124	0.88		HIGD2A	-0.31
IL1R1	0.88		NDUFS6	-0.31
MXRA5	0.88		GPX2	-0.31
FBXL7	0.88		TSTD1	-0.31
CNRIP1	0.88		ATPIF1	-0.31
HEG1	0.88		C16orf13	-0.31
ANGPTL2	0.88		TMEM177	-0.31
MMP14	0.88		COX4I1	-0.31
KCNE4	0.88		ATP5I	-0.31
FRMD6	0.88		POLR2I	-0.31
ITGA11	0.88		RPLP2	-0.31
PCDH12	0.88		TIMM13	-0.31
ADAMTS7	0.88		MGST2	-0.31
COL8A1	0.88		EPS8L2	-0.31
NRP1	0.88		CCDC58	-0.31
COPZ2	0.88		ABHD14B	-0.3
CHSY3	0.88		RPL38	-0.3
PTRF	0.88		PPAP2C	-0.3
PODNL1	0.88		TIMM16	-0.3
VASN	0.88		ESRRA	-0.3
CLEC11A	0.88		QTRT1	-0.3
EVC	0.87		KIAA1543	-0.3
COL18A1	0.87		SNRPA	-0.3
NUAK1	0.87		ID1	-0.3
PTGIR	0.87		ACP1	-0.3
PPAPDC1A	0.87		FAAH	-0.3
OLFML1	0.87		TRAF4	-0.3
CMTM3	0.87		NDUFAF4	-0.3
ADAMTS12	0.87		C11orf83	-0.3
KIAA1462	0.87		MRPS34	-0.3
MXRA8	0.87		NDUFA10	-0.3
TIE1	0.87		C1orf31	-0.3
TCF4	0.87		DGAT1	-0.3
BASP1	0.87		MRPS33	-0.3
CHST1	0.87
RAI14	0.87
ZNF521	0.87
HTRA1	0.87
BCL6B	0.87
COL11A1	0.87
ASAM	0.87
GFPT2	0.87
ATP10A	0.87
GLT8D2	0.87
PKD2	0.87
ADAMTS5	0.86
AFAP1L1	0.86
SERPINH1	0.86
FAM26E	0.86
GAS1	0.86
NTM	0.86
ELTD1	0.86
TSHZ3	0.86
EHD2	0.86
THBD	0.86
C10orf72	0.86
PDPN	0.86
SPOCK1	0.86
SEMA6B	0.86
LOXL2	0.86
ADAMTS2	0.86
DKK3	0.86
ZNF469	0.86
TRO	0.86
ECM2	0.86
PLXDC2	0.86
TNFAIP6	0.85
EHD3	0.85
BMP1	0.85
GPR116	0.85
QKI	0.85
GNB4	0.85
MRAS	0.85
NOVA2	0.85
AEBP1	0.85
C1QTNF6	0.85
MEIS3	0.85
RAB34	0.85
GPX8	0.85
COL4A1	0.85
ENTPD1	0.85
GJA5	0.85
CD248	0.85
CLIC4	0.84
DOK5	0.84
MSN	0.84
FIBIN	0.84
PRR16	0.84
VASH1	0.84
TWIST2	0.84
CALCRL	0.84
CD93	0.84
TBXA2R	0.84
GJA4	0.84
GPR68	0.84
COL15A1	0.84
BICC1	0.84
SEPT4	0.84
HLX	0.84
FN1	0.84
MAP1A	0.84
HSPA12B	0.84
LPHN2	0.84
ENG	0.84
STARD8	0.84
MCC	0.84
FLT4	0.84
CHST3	0.84
CRISPLD2	0.84
LOXL1	0.84
LAMB2	0.84
COL8A2	0.84
ARHGAP31	0.84
PDGFC	0.84
GGT5	0.83
C5AR1	0.83
SOX17	0.83
LOXL3	0.83
CPT1C	0.83
C1R	0.83
DZIP1	0.83
MAF	0.83
FKBP7	0.83
PECAM1	0.83
CLEC14A	0.83
MAFB	0.83
GPR4	0.83
CALU	0.83
HSPG2	0.83
ARHGEF17	0.83
PLXDC1	0.83
ODZ4	0.83
SGCD	0.83
ITGAV	0.83
LAYN	0.83
CHN1	0.83
CPXM1	0.82
MCAM	0.82
DDR2	0.82
ARHGEF15	0.82
GIPC3	0.82
ELK3	0.82
CD34	0.82
FNDC4	0.82
FBLN2	0.82
GNG11	0.82
ADAMTS4	0.82
LHFP	0.82
AXL	0.82
RNASE2	0.82
C1S	0.82
TSPAN4	0.82
TPST1	0.82
MSC	0.82
NRP2	0.82
ITGA5	0.82
RHOJ	0.82
MFRP	0.82
CSF1R	0.82
MMP19	0.82
ATP8B2	0.82
MYH10	0.82
TEK	0.81
CXorf36	0.81
SSC5D	0.81
CTSK	0.81
PCDH17	0.81
DLC1	0.81
HSPB2	0.81
CHRD	0.81
CNPY4	0.81
ESAM	0.81
NID1	0.81
MMRN2	0.81
IGFBP7	0.81
CCDC102B	0.81
FEZ1	0.81
ECSCR	0.81
CHST11	0.81
CDH11	0.81
SPON2	0.81
SIGLEC9	0.81
PLEKHO2	0.81
SH2D3C	0.81
EMP3	0.81
MYO5A	0.81
LPPR4	0.8
DLG4	0.8
CLEC1A	0.8
GNAI2	0.8
CSGALNACT2	0.8
GUCY1B3	0.8
COL10A1	0.8
LRRC15	0.8
S1PR1	0.8
PTPRM	0.8
IKBIP	0.8
MAP3K3	0.8
FCGR2A	0.8
EGFLAM	0.8
DFNA5	0.8
LDB2	0.8
FAM20C	0.8
AKT3	0.8
APLNR	0.8
LAMC1	0.8
NPR1	0.79
SHE	0.79
MFGE8	0.79
SH3PXD2B	0.79
SYT11	0.79
FAM20A	0.79
TUBB6	0.79
TMEM119	0.79
C3orf54	0.79
FGF7	0.79
UBTD1	0.79
ASPN	0.79
STAB1	0.79
UBE2E2	0.79
CALD1	0.79
COLEC12	0.79
CD14	0.79
ISLR	0.79
FKBP14	0.79
KDR	0.79
PDGFRL	0.79
GRASP	0.79
DAAM2	0.79
KIRREL	0.79
LMCD1	0.79
STON1	0.79
ITGB1	0.79
TSPYL5	0.79
KCNJ8	0.79
ADAMTS10	0.79
C1QTNF3	0.79
SLC11A1	0.79
OSMR	0.79
SDK1	0.79
PLVAP	0.79
RFTN1	0.79
CFH	0.79
GYPC	0.78
FBLN7	0.78
CYR61	0.78
KIAA1949	0.78
SERPING1	0.78
COL5A3	0.78
LDOC1	0.78
TSPAN9	0.78
SPOCD1	0.78
FAM38B	0.78
HIC1	0.78
PDGFRA	0.78
CDH5	0.78
MITF	0.78
CDK14	0.78
ERG	0.78
FAM49A	0.78
MAP3K12	0.78
SLC1A3	0.78
LY96	0.78
FGFR1	0.78
MNDA	0.78
FLI1	0.78
LILRB2	0.78
SOX18	0.78
C3AR1	0.78
MYCT1	0.78
CYYR1	0.78
RAB3IL1	0.78
VCAM1	0.78
RAMP2	0.78
MEX3B	0.77
FAM127C	0.77
PRICKLE2	0.77
ITPRIP	0.77
HEYL	0.77
SLC39A13	0.77
EMILIN2	0.77
ADAMTS1	0.77
RASSF2	0.77
SIRPB2	0.77
ROBO4	0.77
SGIP1	0.77
LOC400043	0.77
AMOTL1	0.77
DPYSL3	0.77
KDELC1	0.77
DENND5A	0.77
CTSL1	0.77
MAP1B	0.77
C20orf194	0.77
FZD4	0.77
PLEKHG2	0.77
TGFB3	0.77
SORCS2	0.77
C1orf54	0.77
NLRP3	0.77
RARRES2	0.77
ZBTB47	0.77
MPDZ	0.77
CHST15	0.76
LILRA6	0.76
SNX18	0.76
ZNF532	0.76
EDIL3	0.76
C20orf160	0.76
IFFO1	0.76
LILRB3	0.76
KIF26B	0.76
SRGN	0.76
PCDH7	0.76
MRC1	0.76
GPX7	0.76
LBH	0.76
CNTN4	0.76
GAS7	0.76
FBLN5	0.76
LYVE1	0.76
PLXNC1	0.76
SERPINE1	0.76
RFTN2	0.76
PILRA	0.76
CCDC3	0.76
HOPX	0.76
ADAMTS14	0.76
CCDC80	0.76
FAM167B	0.76
HCK	0.76
GPR84	0.75
MAP7D1	0.75
ITGAM	0.75
CCDC88A	0.75
PALLD	0.75
HS3ST3A1	0.75
F13A1	0.75
RHOQ	0.75
JAM3	0.75
WNT2	0.75
FCGR1A	0.75
CD33	0.75
LRRC8C	0.75
LPPR2	0.75
VWF	0.75
SCN1B	0.75
WIPF1	0.75
CSF1	0.75
PEA15	0.75
FZD1	0.75
PALM2-AKAP2	0.75
C13orf33	0.75
CRIP2	0.75
KLHL5	0.75
LRRC25	0.75
PDGFB	0.75
DYSF	0.75
C1orf38	0.75
NOTCH4	0.75
LAPTM5	0.75
HIGD1B	0.74
SIGLEC5	0.74
PDCD1LG2	0.74
FLRT2	0.74
CALHM2	0.74
LAIR1	0.74
SPI1	0.74
FAM176B	0.74
TNFSF4	0.74
SLFN12	0.74
A4GALT	0.74
GLIS2	0.74
THBS1	0.74
GREM1	0.74
CTGF	0.74
CD163	0.74
C10orf26	0.74
MFAP2	0.74
SSPN	0.74
CYBRD1	0.74
CDH13	0.74
RUNX2	0.74
GRRP1	0.74
JAZF1	0.74
MAGEH1	0.74
ATP8B4	0.74
DOCK4	0.74
CPZ	0.74
CLEC7A	0.74
KAL1	0.74
FES	0.74
CYS1	0.74
CHSY1	0.74
TGFBR1	0.74
KANK3	0.74
LILRA5	0.74
MS4A4A	0.74
RECK	0.74
GIMAP8	0.73
FERMT2	0.73
P2RY6	0.73
AQP9	0.73
TM6SF1	0.73
SH3PXD2A	0.73
AKAP2	0.73
FILIP1L	0.73
FCGR2B	0.73
B3GNT9	0.73
GLI2	0.73
SCHIP1	0.73
LRRC32	0.73
CD276	0.73
NDST1	0.73
CCR1	0.73
SIGLEC7	0.73
TLR1	0.73
PLXND1	0.73
BTBD19	0.73
FGR	0.73
C5orf13	0.73
C1orf162	0.73
FCGR1C	0.73
IRAK3	0.73
VSIG4	0.73
GLIPR2	0.72
SOCS3	0.72
ALOX5AP	0.72
CLEC5A	0.72
C17orf60	0.72
THSD1	0.72
KIAA0495	0.72
PPM1F	0.72
TUBA1A	0.72
EFEMP1	0.72
FOXS1	0.72
FCER1G	0.72
PDLIM2	0.72
GIMAP6	0.72
ARMCX1	0.72
PRICKLE1	0.72
MSR1	0.72
C21orf7	0.72
TXNDC15	0.72
C12orf68	0.72
SLC22A17	0.72
FPR1	0.72
ITGAX	0.72
DCHS1	0.72
NLGN2	0.72
TMEM90B	0.72
TNFSF12	0.72
SVEP1	0.72
FRMD4A	0.72
MLLT11	0.72
PRKD1	0.72
NPR2	0.72
RUSC2	0.72
F2RL3	0.72
FCN1	0.72
TIMP3	0.72
RGS3	0.72
TICAM2	0.72
TGFB1	0.72
SNX29	0.72
SRGAP2	0.72
TTC28	0.72
SHANK3	0.71
ENPEP	0.71
TREM1	0.71
HMCN1	0.71
FCGR2C	0.71
GPRC5B	0.71
CTSB	0.71
CD86	0.71
SLC2A3	0.71
NR3C1	0.71
OSTM1	0.71
PDE1A	0.71
SIGLEC10	0.71
PODN	0.71
AIF1	0.71
NFAM1	0.71
SLC12A4	0.71
ADAP2	0.71
FCGR1B	0.71
TMEM47	0.71
SLAMF8	0.71
EVI2A	0.71
LIX1L	0.71
SPSB1	0.71
TGFB1I1	0.71
FPR3	0.71
ETS1	0.71
USHBP1	0.71
SPG20	0.71
PREX1	0.71
ITGA1	0.71
LATS2	0.71
PLEKHO1	0.71
LTBP1	0.71
TRPV4	0.71
FBLN1	0.71
ANGPT1	0.71
LTBP2	0.7
JAM2	0.7
ARHGEF6	0.7
ZNF25	0.7
ITGB3	0.7
A2M	0.7
ALDH1L2	0.7
ALPL	0.7
NAV1	0.7
LPAR1	0.7
TLN1	0.7
FCGR3A	0.7
TIMP1	0.7
C6orf145	0.7
FMNL3	0.7
SYNE1	0.7
FHL3	0.7
GPNMB	0.7
GPR34	0.7
RAMP3	0.7
SASH1	0.7
CYBB	0.7
RASIP1	0.7
AG2	0.7
PDLIM7	0.7
FCHSD2	0.7
COX4I2	0.7
CAV1	0.7
IGFBP5	0.7
THBS3	0.7
SGTB	0.7
SH2B3	0.7
SYNPO	0.7
C6orf225	0.69
FAM19A5	0.69
OSCAR	0.69
LYL1	0.69
NCKAP5L	0.69
SIRPA	0.69
IGFBP6	0.69
SLC24A3	0.69
TMEM86A	0.69
LRRC17	0.69
ANXA5	0.69
CYGB	0.69
SSH1	0.69
TENC1	0.69
EMR2	0.69
MS4A6A	0.69
TRPV2	0.69
SLIT3	0.69
PIK3R5	0.69
NNMT	0.69
TMEM204	0.69
COX7A1	0.69
MS4A7	0.69
ITGBL1	0.69
RBMS1	0.69
HECW2	0.69
ST3GAL6	0.69
ZNF467	0.69
C5orf46	0.69
KIAA0427	0.69
TYROBP	0.69
MSRB3	0.69
MDFIC	0.69
UNC5B	0.69
IL6ST	0.69
CLEC4A	0.69
NXN	0.69
ZNF512B	0.69
GUCY1A3	0.69
ABCA1	0.69
TNC	0.69
NEXN	0.69
ZEB1	0.68
ROR2	0.68
FOLR2	0.68
SHISA4	0.68
RGS16	0.68
EXOC3L2	0.68
CRISPLD1	0.68
OAZ2	0.68
SELP	0.68
ADARB1	0.68
HAVCR2	0.68
ADPRH	0.68
GPR97	0.68
LY86	0.68
CXCL12	0.68
TMEFF1	0.68
LEPREL2	0.68
RARB	0.68
GNG2	0.68
FLT1	0.68
MOXD1	0.68
MN1	0.68
BACE1	0.68
CSF2RB	0.68
CMKLR1	0.68
ADCY4	0.68
MGAT1	0.68
SELE	0.68
FGD5	0.68
RGL1	0.68
C15orf59	0.68
EPAS1	0.68
SCARF1	0.68
LRRC33	0.68
SLA	0.68
ACTN1	0.68
HSD17B14	0.68
PARVA	0.68
SGCE	0.68
PGCP	0.68
RUNDC2A	0.68
BCL2A1	0.68
DCBLD1	0.68
TLR2	0.68
PRAM1	0.68
GPR162	0.68
BEST1	0.68
IGDCC4	0.68
DNAJB4	0.67
SRPX	0.67
MYO1F	0.67
LCP2	0.67
TMEM45A	0.67
TPM4	0.67
BCL6	0.67
SLC31A2	0.67
EMCN	0.67
PMP22	0.67
GNA12	0.67
ADAMTS9	0.67
ZNF281	0.67
CCL2	0.67
TNFSF12-TNFSF13	0.67
DOCK10	0.67
ACTA2	0.67
SAMSN1	0.67
OLFML2A	0.67
CLIP3	0.67
MEF2C	0.67
CD300C	0.67
CDH6	0.67
CSF3R	0.67
GIMAP1	0.67
ADAMTSL4	0.67
GGTA1	0.67
S1PR3	0.67
SFRP4	0.67
DOK3	0.67
FAM65A	0.67
NKX3-2	0.67
PIP4K2A	0.67
PDLIM4	0.67
HTRA3	0.67
EGFL6	0.67
TTYH2	0.67
HCLS1	0.67
RASGRP3	0.66
MPEG1	0.66
EML1	0.66
PTPLAD2	0.66
PHTF2	0.66
MFAP5	0.66
CYTH4	0.66
CD209	0.66
CHST14	0.66
ST8SIA4	0.66
SOX7	0.66
CD4	0.66
KATNAL1	0.66
GPR183	0.66
SUFU	0.66
DPEP2	0.66
S1PR2	0.66
ABCC9	0.66
FAM126A	0.66
PANX1	0.66
ITGA4	0.66
CD53	0.66
RPS6KA2	0.66
FUT11	0.66
C3orf64	0.66
LILRB1	0.66
SNED1	0.66
NDN	0.66
LST1	0.66
RAB8B	0.66
PRAF2	0.66
SIGLEC14	0.66
DPYD	0.66
C14orf37	0.66
SV2A	0.66
PRKCDBP	0.66
MARVELD1	0.66
MARCH1	0.66
ARMCX2	0.66
FMNL1	0.65
CDYL2	0.65
FAM63B	0.65
GMFG	0.65
CHST2	0.65
C10orf128	0.65
FAM129A	0.65
MEOX1	0.65
LMO2	0.65
TBC1D9	0.65
PLSCR3	0.65
SFRP2	0.65
ITGB2	0.65
FAM171B	0.65
FAM78A	0.65
SH3BP5	0.65
TUSC3	0.65
PLD3	0.65
SLCO2B1	0.65
LRP1	0.65
PALMD	0.65
CD84	0.65
GJC1	0.65
TWIST1	0.65
STOM	0.65
HIP1	0.65
ARHGAP1	0.65
SELPLG	0.65
TMTC1	0.65
SEPT5	0.65
RGAG4	0.65
SLC9A9	0.65
SGK269	0.65
NCF2	0.65
ZNF542	0.65
PAMR1	0.65
HIF1A	0.65
CREM	0.65
COL14A1	0.65
FLJ42709	0.64
LRRN4CL	0.64
PPM1M	0.64
LCA5	0.64
CD300A	0.64
MMP23B	0.64
CHST7	0.64
CLIP4	0.64
RASSF8	0.64
FBN2	0.64
APBA2	0.64
NOTCH2	0.64
SIGLEC1	0.64
GEFT	0.64
C14orf45	0.64
SAMD14	0.64
EID1	0.64
LILRB4	0.64
SIRPB1	0.64
FSTL3	0.64
SAMD4A	0.64
HK3	0.64
PLBD2	0.64
ANXA6	0.64
HSD11B1	0.64
RBM9	0.64
IGFBP4	0.64
GIMAP4	0.64
BICD2	0.64
LOC399959	0.64
CEP170	0.64
ADORA3	0.64
COL16A1	0.64
TSC22D3	0.64
PHLDB1	0.64
SEC14L1	0.63
ZBTB46	0.63
MRVI1	0.63
WTIP	0.63
EPHA3	0.63
MAP4K4	0.63
OSM	0.63
TRPC1	0.63
TCEAL3	0.63
SPHK1	0.63
SLC2A14	0.63
TCEAL7	0.63
GABARAPL1	0.63
LAT2	0.63
LRRC70	0.63
DEGS1	0.63
CLDN5	0.63
TCF7L1	0.63
MFSD7	0.63
PHLDB2	0.63
PDE2A	0.63
OLR1	0.63
DUSP1	0.63
NUMBL	0.63
SPARCL1	0.63
CSRP2	0.63
HYAL2	0.63
NCKAP1L	0.63
C14orf139	0.63
TNFRSF4	0.63
APBB1IP	0.63
ARSB	0.62
GPSM3	0.62
TNFAIP8L2	0.62
GLI1	0.62
ATXN1	0.62
PEAR1	0.62
EVL	0.62
DOCK2	0.62
ZCCHC24	0.62
GIT2	0.62
LHFPL2	0.62
ISM1	0.62
PTGER3	0.62
RECQL	0.62
RNF144A	0.62
ARHGAP23	0.62
IL7R	0.62
KIFC3	0.62
PTAFR	0.62
MMP9	0.62
SOD2	0.62
ARHGAP15	0.62
ABI3	0.62
GPR161	0.62
MXRA7	0.62
GLIS3	0.62
IL10RA	0.62
WAS	0.62
KIAA0247	0.62
PSAP	0.62
PDGFD	0.62
KLF9	0.62
PLAT	0.62
PRCP	0.62
CARD8	0.62
PDE4DIP	0.62
DIP2C	0.62
PI4K2A	0.62
UACA	0.62
C10orf10	0.62
NAGK	0.62
HVCN1	0.62
SNRK	0.62
GAB3	0.62
PRELP	0.62
SWAP70	0.62
HEY2	0.62
FAT4	0.61
HDAC7	0.61
ELFN1	0.61
COMP	0.61
SLFN11	0.61
MAGED4B	0.61
MEIS1	0.61
PCDHGB7	0.61
ACVR1	0.61
ADAMTSL1	0.61
ITPR1	0.61
GPR65	0.61
BPGM	0.61
HMOX1	0.61
DOK2	0.61
AOC3	0.61
SMARCD3	0.61
ITGB5	0.61
APBB1	0.61
KLHDC8B	0.61
PRKCH	0.61
PRKG1	0.61
LILRB5	0.61
MEG3	0.61
MKL1	0.61
COL7A1	0.61
HCFC1R1	0.61
TWSG1	0.61
SPRY1	0.61
FYB	0.61
CYB5R3	0.61
TBX2	0.61
FAM13C	0.61
INMT	0.61
C2orf74	0.61
MAPK11	0.6
TSPAN18	0.6
FAM168A	0.6
WWC2	0.6
ACAN	0.6
MCTP1	0.6
EBF1	0.6
FAM198B	0.6
SIPA1	0.6
CD99L2	0.6
F2R	0.6
ZNF671	0.6
MPRIP	0.6
CYP1B1	0.6
XYLT1	0.6
LAMB1	0.6
SEMA6C	0.6
PPP1R3C	0.6
LTC4S	0.6
CXCR7	0.6
RDX	0.6
GADD45B	0.6
ELN	0.6
ST3GAL3	0.6
MFNG	0.6
C14orf132	0.6
MOBKL2A	0.6
PLEK	0.6
CCDC50	0.6
MFAP3	0.6
STX11	0.6
SEMA5B	0.6
FAM107A	0.6
TTC7B	0.6
C1orf216	0.6
FYN	0.6
PLAU	0.6
FLNA	0.6
BTK	0.59
VMO1	0.59
DRAM1	0.59
TNFSF13B	0.59
CPXM2	0.59
C16orf45	0.59
NCRNA00181	0.59
PTHLH	0.59
MFSD1	0.59
HIVEP2	0.59
SNAI1	0.59
LOH3CR2A	0.59
CXorf21	0.59
FCN3	0.59
DACT1	0.59
HCFC2	0.59
ARL4C	0.59
KIAA1614	0.59
HCST	0.59
RASSF4	0.59
BMP8A	0.59
PLAC9	0.59
ARID5B	0.59
IL1RAP	0.59
MARCH2	0.59
VKORC1	0.59
RCSD1	0.59
LOC441869	0.59
DIO2	0.59
GAL3ST4	0.59
ABL2	0.59
PCNX	0.59
RIMKLB	0.59
NFIC	0.59
DARC	0.59
LSP1	0.59
TBCEL	0.59
PBX3	0.59
MYO9B	0.58
IQSEC1	0.58
C3orf18	0.58
KANK2	0.58
LCP1	0.58
GPR146	0.58
CXCL6	0.58
TRAM2	0.58
FAM160B1	0.58
PARVG	0.58
TMEM106A	0.58
DPT	0.58
PLEKHM2	0.58
PTGIS	0.58
SHC1	0.58
ENPP2	0.58
EVI2B	0.58
SELM	0.58
BOC	0.58
MEF2A	0.58
COL13A1	0.58
FAM55C	0.58
GPR137B	0.58
WWTR1	0.58
GNS	0.58
CD68	0.58
SMARCA1	0.58
CAMSAP1L1	0.58
LOC387647	0.58
LOC344595	0.58
ARHGAP29	0.58
KIAA1432	0.58
ILK	0.58
WDR91	0.58
CECR1	0.58
SLC2A6	0.58
PLOD1	0.58
RNASE6	0.58
MYH9	0.58
LEPROT	0.58
CCR2	0.58
PHF21A	0.58
SKI	0.57
C1QC	0.57
CD180	0.57
RGS2	0.57
GIMAP7	0.57
KCTD12	0.57
GNGT2	0.57
LIMS1	0.57
CTSF	0.57
DYRK3	0.57
CYLD	0.57
CDC42EP3	0.57
STK10	0.57
LOC644538	0.57
LTBP3	0.57
TBC1D2B	0.57
TTBK2	0.57
MFAP4	0.57
PTGS1	0.57
PLA2G4C	0.57
C1QTNF2	0.57
SCARA3	0.57
SLC15A3	0.57
C1QA	0.57
GIMAP5	0.57
CFP	0.57
ATP10D	0.57
PDLIM3	0.57
CLIC2	0.57
GEM	0.57
KLF2	0.57
TREM2	0.57
PACS1	0.57
ARMC9	0.57
MACF1	0.57
G0S2	0.57
BMPR2	0.57
C10orf54	0.57
AHDC1	0.57
FMOD	0.57
HAPLN3	0.57
HGF	0.57
ANGPT2	0.57
LHX6	0.57
ZNF436	0.57
FST	0.56
ARHGDIB	0.56
STC1	0.56
WDR47	0.56
PCSK5	0.56
C3	0.56
FAM114A2	0.56
GPR133	0.56
TMTC3	0.56
VCL	0.56
NFATC1	0.56
TMCC2	0.56
TNS1	0.56
KIF3C	0.56
CHI3L1	0.56
PIP5K1C	0.56
CNN3	0.56
TCEA2	0.56
ENTPD7	0.56
TMX3	0.56
ARHGAP24	0.56
UGCG	0.56
TCP11L1	0.56
ROBO1	0.56
DIXDC1	0.56
DSE	0.56
STEAP4	0.56
IL2RA	0.56
SCPEP1	0.56
ICAM1	0.56
HTR7P1	0.56
CCDC102A	0.56
EGR2	0.56
PIK3CA	0.56
RGS19	0.56
PNRC1	0.56
C7orf10	0.56
SELL	0.55
FOXO1	0.55
FOXN3	0.55
CYSLTR1	0.55
SLC30A4	0.55
MTMR9	0.55
CNIH3	0.55
PJA2	0.55
TMEM140	0.55
PTPRC	0.55
SDS	0.55
PPIC	0.55
ARHGAP30	0.55
RCAN2	0.55
MGP	0.55
SMAP2	0.55
C1QB	0.55
PLA2G7	0.55
TRIM23	0.55
STX2	0.55
SERINC1	0.55
RNF146	0.55
GPR132	0.55
FKBP15	0.55
HOMER3	0.55
WDR81	0.55
IFI30	0.55
TNS3	0.55
ZFYVE1	0.55
SETBP1	0.55
SCUBE2	0.55
PRDM1	0.55
TMEM200B	0.55
MAGED4	0.55
AKAP13	0.55
VAT1	0.54
ABHD8	0.54
IGSF6	0.54
GSTM5	0.54
NFATC4	0.54
CBX6	0.54
IFI16	0.54
RGS1	0.54
PALM	0.54
GLT25D1	0.54
C14orf4	0.54
MMP1	0.54
ZSWIM4	0.54
SOCS5	0.54
SYNC	0.54
PPAP2B	0.54
DNAJB5	0.54
SLFN5	0.54
MRGPRF	0.54
KCTD10	0.54
C22orf9	0.54
ST5	0.54
KCND1	0.54
C17orf87	0.54
ANKRD50	0.54
SEMA3G	0.54
AMPD3	0.54
RERG	0.54
FZD2	0.54
RAB13	0.54
CNTNAP1	0.54
PDZRN3	0.54
IL4I1	0.54
FNBP1	0.54
SLC8A1	0.54
DSTYK	0.54
ACP5	0.54
CCL13	0.54
GM2A	0.54
C16orf86	0.54
TAGLN	0.54
C9orf30	0.53
SAMHD1	0.53
CTSO	0.53
RCBTB2	0.53
NTN1	0.53
RILPL1	0.53
ZNF362	0.53
ZBTB4	0.53
RASL12	0.53
HSD17B6	0.53
ADORA2A	0.53
ACTR1A	0.53
ITPKB	0.53
RUNX1	0.53
CD59	0.53
CAP2	0.53
CSPG4	0.53
POU6F1	0.53
LSAMP	0.53
CSGALNACT1	0.53
GABRD	0.53
CLEC2B	0.53
MYO1G	0.53
NPL	0.53
SEC22C	0.53
HEY1	0.53
AQP1	0.53
NRSN2	0.53
CCL14	0.53
HIPK3	0.53
VAMP5	0.53
AKR1B1	0.53
OLFML3	0.53
ARHGAP25	0.53
TNFAIP3	0.53
PRRX2	0.53
C9orf21	0.53
ANKRD44	0.53
PLEKHG1	0.53
MYADM	0.53
FLT3LG	0.53
BST1	0.52
ADAM8	0.52
NINJ1	0.52
PELO	0.52
RAB23	0.52
A1BG	0.52
PIK3CD	0.52
RNF11	0.52
PIAS3	0.52
EBF4	0.52
TNXB	0.52
PPFIBP1	0.52
ZMIZ1	0.52
FGD2	0.52
BNIP2	0.52
KIAA1755	0.52
FAM114A1	0.52
OSBPL8	0.52
FOXP3	0.52
MAN2B1	0.52
CHST12	0.52
FAM65B	0.52
HHEX	0.52
FTO	0.52
TPM2	0.52
EFHD1	0.52
AP2M1	0.52
AP1M1	0.52
P2RY13	0.52
KLHL22	0.52
TMOD2	0.52
SEMA7A	0.52
KLF7	0.52
SYTL3	0.52
INPP5F	0.52
SAMD11	0.52
KLHL20	0.51
CAV2	0.51
MAP4	0.51
DOCK8	0.51
CLEC3B	0.51
AMICA1	0.51
PPAP2A	0.51
CRTC3	0.51
C6orf72	0.51
CD37	0.51
MMP25	0.51
C1RL	0.51
ADAM19	0.51
CLSTN3	0.51
WDR7	0.51
CCDC69	0.51
DTX3	0.51
TCN2	0.51
C17orf107	0.51
BEX4	0.51
SNTB2	0.51
RORA	0.51
IL3RA	0.51
PLA2G15	0.51
AP1S2	0.51
RCAN1	0.51
PHYHD1	0.51
DISC1	0.51
TMEM91	0.51
EGFL7	0.51
CSF2RA	0.51
GBGT1	0.51
BIN2	0.51
MAPKBP1	0.51
CTSZ	0.51
RBM43	0.51
CTNS	0.51
ALDH1A3	0.51
DNAJC18	0.51
NIN	0.51
TFEC	0.5
OGFRL1	0.5
FBLIM1	0.5
RIN3	0.5
SUSD2	0.5
IL21R	0.5
PLOD2	0.5
PDLIM5	0.5
ACP2	0.5
CD300LF	0.5
FBXL5	0.5
CPEB4	0.5
PKD1	0.5
FKBP10	0.5
MAN1C1	0.5
RAB12	0.5
GJD3	0.5
PICALM	0.5
POU2F2	0.5
SLC38A6	0.5
ARNTL	0.5
JAK3	0.5
PLSCR4	0.5
NEGR1	0.5
TMEM43	0.5
PCDHGC3	0.5
TMEM110	0.5
SEC31A	0.5
TPP1	0.5
MMP11	0.5
CRMP1	0.5
DUSP7	0.5
SPIN1	0.5
FLJ22536	0.5
C14orf149	0.5
FKBP5	0.5
CD72	0.5
RNF122	0.5
TMEM149	0.5
YIPF5	0.5
HECTD2	0.5
BMP6	0.5
NR2F2	0.5
CCPG1	0.5
C2orf27A	0.5
SEC23A	0.5
CD80	0.5
TMEM132A	0.49
RNF130	0.49
SLC35B4	0.49
DCLK2	0.49
EXTL2	0.49
TFPI	0.49
MORF4L1	0.49
TSPAN11	0.49
ELL2	0.49
TPBG	0.49
SFXN3	0.49
CITED2	0.49
MYL9	0.49
RAB42	0.49
C8orf58	0.49
GPRASP2	0.49
ANK2	0.49
MAP4K5	0.49
PIK3CG	0.49
FGL2	0.49
SH3TC1	0.49
C2orf86	0.49
FMO3	0.49
SEPT11	0.49
C5orf41	0.49
LPP	0.49
ABI3BP	0.49
CCL8	0.49
DAPK3	0.49
MID2	0.49
ERC1	0.49
PHLDA3	0.49
CCL11	0.49
PRX	0.49
MT2A	0.49
PTN	0.49
SEC24D	0.49
SLC12A6	0.49
OLFM1	0.49
SMG6	0.49
CSRNP2	0.49
LIPA	0.49
MARCKS	0.49
KLHL6	0.48
ACSL1	0.48
SPON1	0.48
IGF1	0.48
FXYD6	0.48
ARL2BP	0.48
CDR2L	0.48
ZNF423	0.48
ITGA7	0.48
NFIL3	0.48
AHNAK	0.48
IFNAR2	0.48
ZNF175	0.48
CDC42SE1	0.48
NEK1	0.48
ZNF438	0.48
MEF2D	0.48
KCTD15	0.48
CARD6	0.48
ZYX	0.48
CYTH3	0.48
LGI2	0.48
IL18BP	0.48
LIMD2	0.48
TK2	0.48
GPSM1	0.48
ATP2B4	0.48
MCOLN1	0.48
PPP1R16B	0.48
TOR1AIP1	0.48
KCTD11	0.48
TECPR2	0.48
PFKFB3	0.48
CDK17	0.48
TAGAP	0.48
TFE3	0.48
EID2B	0.48
LOC100270710	0.48
NDEL1	0.48
LASS5	0.48
GPR109A	0.48
ITPRIPL2	0.48
TINF2	0.48
CPNE8	0.48
ROCK1	0.48
TRIM8	0.48
ZFP36L1	0.47
SH3RF3	0.47
RAPGEF1	0.47
MR1	0.47
KCTD20	0.47
SECISBP2L	0.47
RIT1	0.47
GPX3	0.47
PRKACA	0.47
CLIP1	0.47
PCDH18	0.47
TRIM6	0.47
ELMO1	0.47
SNCG	0.47
LRP12	0.47
PTPRE	0.47
CRYAB	0.47
RASSF5	0.47
HLA-DPB1	0.47
ST3GAL2	0.47
STAT2	0.47
PXK	0.47
NCF1	0.47
MAST4	0.47
C1orf183	0.47
CPA3	0.47
LOC653653	0.47
RHOG	0.47
FLVCR2	0.47
ITIH5	0.47
PLCG2	0.47
PSTPIP1	0.47
RBPJ	0.47
PLS3	0.47
FZD8	0.47
RNF24	0.47
CYTSA	0.47
WDFY4	0.47
PLEKHF1	0.47
SH3BGRL	0.47
NDST2	0.47
ZC3H10	0.47
BRSK1	0.47
DACT3	0.47
MICAL2	0.47
KLC1	0.47
PNMA1	0.46
RTN1	0.46
ITSN1	0.46
GNG10	0.46
MAP3K8	0.46
FOSL2	0.46
ZNF331	0.46
ANGPTL4	0.46
IL4R	0.46
GNB5	0.46
FYTTD1	0.46
SLC12A8	0.46
APOE	0.46
ERCC4	0.46
MATN3	0.46
CIC	0.46
HPS5	0.46
ADCY7	0.46
HAND2	0.46
S100PBP	0.46
GRK5	0.46
ATL1	0.46
WDFY3	0.46
AFAP1	0.46
GLT8D1	0.46
LAMA2	0.46
ARRB2	0.46
FAM127A	0.46
NRIP2	0.46
ZMAT3	0.46
GJB2	0.46
PRKCB	0.46
TCF21	0.46
APOBEC3A	0.46
PDZD2	0.46
C20orf117	0.46
MUSTN1	0.46
PRR24	0.46
BCL9L	0.46
CMAH	0.46
TMEM109	0.46
RASGRF2	0.46
SLCO2A1	0.46
KIAA0355	0.46
NKIRAS1	0.46
CORO1C	0.46
IL17RA	0.46
AZI2	0.46
INPP4A	0.46
LOC728392	0.46
ARNT	0.46
C5orf53	0.46
RILPL2	0.46
SASH3	0.46
CD81	0.46
TANC2	0.45
HEATR5A	0.45
ZNF624	0.45
C7	0.45
B3GALNT1	0.45
MBNL1	0.45
CBLN3	0.45
SETD7	0.45
FBXO32	0.45
NPC1	0.45
HLA-DRA	0.45
SLAMF1	0.45
SPP1	0.45
ZNF271	0.45
PDE4B	0.45
CYP2U1	0.45
TMEM30A	0.45
SC65	0.45
CCL3	0.45
CD83	0.45
RRAGC	0.45
PODXL	0.45
DBN1	0.45
DCAF5	0.45
HOOK3	0.45
SNN	0.45
HAMP	0.45
CAPZB	0.45
STX12	0.45
FOXF1	0.45
PAPSS1	0.45
EPB41L3	0.45
CFL2	0.45
NAP1L5	0.45
TPSB2	0.45
SLC41A1	0.45
PER1	0.45
IGFBP3	0.45
SESTD1	0.45
PAFAH1B1	0.45
C9orf25	0.45
PPP1R12A	0.45
ATG7	0.45
HLA-DQA2	0.45
DNAL1	0.45
C1QTNF1	0.45
LOC728264	0.45
NECAP2	0.45
NEK7	0.45
CRYBG3	0.45
SEL1L	0.45
CD69	0.45
TAOK1	0.45
C4orf3	0.45
ADD1	0.45
MERTK	0.45
RBMS2	0.45
SNX10	0.45
NRBP1	0.45
ACTB	0.45
CHST10	0.45
CALB2	0.45
PTPN14	0.45
SMAD1	0.45
CYTIP	0.45
PHTF1	0.45
VNN2	0.45
ABLIM3	0.45
FHL1	0.44
PARD6G	0.44
HRH1	0.44
FNDC3B	0.44
STRADA	0.44
PTPN21	0.44
NOS3	0.44
DKK2	0.44
RANBP9	0.44
RAB33A	0.44
KCNC3	0.44
MEGF9	0.44
CBL	0.44
ZNF385A	0.44
ANO6	0.44
TNFRSF9	0.44
SVIL	0.44
SULF2	0.44
ARHGAP10	0.44
MKL2	0.44
PHC2	0.44
SUN2	0.44
PTGDS	0.44
MEIS2	0.44
SLC9A3R2	0.44
SEPT6	0.44
TRIM22	0.44
NCRNA00152	0.44
TNFAIP8L1	0.44
FAM195B	0.44
WDR26	0.44
ZNF287	0.44
SLC7A7	0.44
ZNF570	0.44
PLN	0.44
B4GALT1	0.44
EDNRB	0.44
S100A8	0.44
SEPN1	0.44
EPS15	0.44
ETV1	0.44
MYOF	0.44
HSPA13	0.44
CCR5	0.44
N4BP3	0.44
JPH2	0.44
SLC15A4	0.44
SYNJ1	0.44
STK17B	0.44
GPC1	0.44
S100A9	0.44
KLHL2	0.44
NPC2	0.44
WNT5A	0.44
IKZF1	0.44
ZNF699	0.44
VAV1	0.44
SLC39A6	0.44
APBB2	0.43
TNKS2	0.43
SEPT7	0.43
PTPRG	0.43
SDC3	0.43
BMP2K	0.43
VEGFB	0.43
ADCY9	0.43
TSPAN2	0.43
ULK1	0.43
FOXJ2	0.43
TMSB15A	0.43
C13orf15	0.43
RHOH	0.43
CCL18	0.43
RAB2B	0.43
TRAK2	0.43
ECE1	0.43
SAR1A	0.43
LOC100130776	0.43
GATA3	0.43
GOLGA2	0.43
ANXA1	0.43
LITAF	0.43
CHD3	0.43
LPXN	0.43
SAMD8	0.43
SOAT1	0.43
UVRAG	0.43
RIN2	0.43
IKZF4	0.43
CTSD	0.43
CEP97	0.43
MTMR2	0.43
IL16	0.43
FERMT3	0.43
LXN	0.43
CD48	0.43
SPN	0.43
PTEN	0.43
AGPAT4	0.43
TPM1	0.43
PAPLN	0.43
RAB27A	0.43
STAC3	0.43
CD82	0.42
ARAP1	0.42
CRTAP	0.42
TBC1D19	0.42
PPT1	0.42
TGFBR2	0.42
TM4SF19	0.42
PHC1	0.42
PPP3CB	0.42
ZNF407	0.42
ECM1	0.42
C3orf21	0.42
ARL13B	0.42
PBXIP1	0.42
NRBF2	0.42
C2CD2	0.42
JAK1	0.42
LIMS2	0.42
FBXO30	0.42
ARL4D	0.42
GPBAR1	0.42
SEMA4A	0.42
ARHGAP9	0.42
RGMA	0.42
FBXO10	0.42
DOCK11	0.42
RSU1	0.42
TLR5	0.42
KRBA1	0.42
MGC87042	0.42
LOC374443	0.42
ADAM33	0.42
GPRASP1	0.42
TUBG2	0.42
GPM6B	0.42
C17orf51	0.42
P2RY8	0.42
RSPO3	0.42
PLAUR	0.42
EXOC5	0.42
FEM1B	0.42
CTF1	0.42
PIM1	0.42
ARPC2	0.42
MAP7D3	0.42
TEAD1	0.42
IDS	0.42
C22orf23	0.42
ICAM2	0.42
ZNF304	0.42
STAT4	0.42
ZNF134	0.42
IL6	0.42
KRBA2	0.42
RASAL3	0.42
VGLL4	0.42
TGM2	0.42
TPSAB1	0.42
ZNF569	0.42
ANKDD1A	0.41
INPP5B	0.41
APOL4	0.41
HDGFRP3	0.41
KIAA0913	0.41
OSBPL9	0.41
TAF3	0.41
ST3GAL1	0.41
DISP1	0.41
PLDN	0.41
SLC2A5	0.41
TNFRSF1A	0.41
PAM	0.41
LAPTM4A	0.41
CRY2	0.41
FAM69B	0.41
MMD	0.41
FICD	0.41
NCF1C	0.41
MOCS1	0.41
FCGR3B	0.41
SDPR	0.41
RGS10	0.41
C17orf62	0.41
GBE1	0.41
C12orf23	0.41
ENAH	0.41
TP53INP1	0.41
SPOCK2	0.41
CLEC10A	0.41
ZFYVE26	0.41
RELT	0.41
HLA-DQA1	0.41
ZNF668	0.41
ITGAL	0.41
NCF1B	0.41
PGBD1	0.41
UTRN	0.41
NFKB2	0.41
YPEL5	0.41
MDFI	0.41
UCHL1	0.41
CRIM1	0.41
KIAA0754	0.41
STK17A	0.4
EHBP1L1	0.4
ABHD5	0.4
CA5B	0.4
KIF7	0.4
PRRT3	0.4
NRIP3	0.4
MTSS1L	0.4
GXYLT2	0.4
GATSL1	0.4
CAMK1	0.4
TMEM163	0.4
MAPKAPK2	0.4
RAB11FIP5	0.4
ZNF641	0.4
C3orf34	0.4
PRNP	0.4
TNFAIP1	0.4
WWC3	0.4
SEC62	0.4
SOBP	0.4
IL18R1	0.4
SGCB	0.4
PPP3CC	0.4
ZYG11B	0.4
RGS4	0.4
C16orf62	0.4
CABYR	0.4
YPEL2	0.4
FAM115C	0.4
TMEM127	0.4
CREBL2	0.4
FGF2	0.4
EDEM1	0.4
ORAI2	0.4
CCDC46	0.4
CPNE5	0.4
CCDC106	0.4
ZNF484	0.4
S100B	0.4
PLK3	0.4
C4A	0.4
SLC36A1	0.4
RASGRP1	0.4
CHIC2	0.4
SLC38A7	0.4
OR2A9P	0.4
MAB21L2	0.4
MYO9A	0.4
PDE5A	0.4
GNB1	0.4
FLJ36031	0.4
NFKBIA	0.4
RAP1A	0.4
ABHD4	0.4
ARHGEF3	0.4
SLC38A2	0.4
ZNF333	0.4
ARL3	0.4
TSPYL4	0.4
PPP1R9B	0.4
MAP3K2	0.4
GRB2	0.39
BMF	0.39
MAN1A1	0.39
ABL1	0.39
TOX2	0.39
TOM1	0.39
ATP6V1B2	0.39
RASA3	0.39
ARHGAP22	0.39
POLK	0.39
C1orf198	0.39
JDP2	0.39
GTF2A1	0.39
NAPSB	0.39
SNX3	0.39
CEBPB	0.39
PTPN22	0.39
C17orf103	0.39
PTPN12	0.39
MEIS3P1	0.39
CD36	0.39
SH3GLB1	0.39
NACC2	0.39
C11orf24	0.39
MARK4	0.39
SMO	0.39
POFUT2	0.39
HERC1	0.39
MYLK	0.39
RC3H2	0.39
CFLAR	0.39
AMIGO2	0.39
SSH2	0.39
REST	0.39
S1PR4	0.39
TERF2IP	0.39
EML3	0.39
C7orf60	0.39
AMOTL2	0.39
C6orf89	0.39
STAT5B	0.39
HSPA7	0.39
LOC541471	0.39
DCUN1D3	0.39
KLF12	0.39
LYNX1	0.39
ARID4B	0.39
LRRN2	0.39
ATG2B	0.39
IP6K1	0.39
SGK1	0.39
CD302	0.39
PKIG	0.39
MEI1	0.39
EVI5	0.39
MYL6	0.39
CYP26B1	0.39
SARDH	0.39
GLG1	0.39
ZNF70	0.39
C16orf72	0.39
BCL2L2	0.39
TIGIT	0.39
TAF13	0.39
FAM109B	0.39
ZNF319	0.39
KCTD21	0.39
MKNK1	0.39
C11orf68	0.39
CCL4	0.39
DOCK1	0.39
FER	0.39
WFDC1	0.39
CD1D	0.39
[truncated: 777 more rows]

## Sheet: GO_BP top_COAD
Top enriched biological processes in genes positively correlating with SPARC in COAD tumors. Only genes with r>0.5 correlations were analyzed. The analysis was performed using ShinyGO 0.76 (http://bioinformatics.sdstate.edu/go/).
Enrichment FDR	nGenes	Pathway Genes	Fold Enrichment	Pathway	URL	Genes
1.12491e-67	145	450	5.75206	Extracellular matrix organization	http://amigo.geneontology.org/amigo/term/GO:0030198	MMP25 DCN PHLDB1 TIMP2 VCAN TNC ELN COL11A1 TIE1 FBLN1 FAP COL5A3 ITGB5 PLOD1 COL16A1 MMP2 NID2 ICAM1 LAMB1 CCDC80 PDGFB MMP9 TIMP1 CRISPLD2 TGFB1 COMP CAV2 CAV1 SERPINE1 AEBP1 TGFBR1 ECM2 ENG SH3PXD2A COL1A1 VWF COL12A1 LAMA4 LOX COL7A1 ITGA4 LOXL3 FN1 NID1 MFAP2 FMOD RECK MMP19 LRP1 COL10A1 KDR LOXL1 PXDN COL5A1 RAMP2 POSTN LOXL2 PDGFRA COL4A2 ETS1 ADAM19 LAMC1 LCP1 ADAMTS7 SULF1 THBS1 ITGA11 C…
1.18097e-67	145	451	5.7393	Extracellular structure organization	http://amigo.geneontology.org/amigo/term/GO:0043062	MMP25 DCN PHLDB1 TIMP2 VCAN TNC ELN COL11A1 TIE1 FBLN1 FAP COL5A3 ITGB5 PLOD1 COL16A1 MMP2 NID2 ICAM1 LAMB1 CCDC80 PDGFB MMP9 TIMP1 CRISPLD2 TGFB1 COMP CAV2 CAV1 SERPINE1 AEBP1 TGFBR1 ECM2 ENG SH3PXD2A COL1A1 VWF COL12A1 LAMA4 LOX COL7A1 ITGA4 LOXL3 FN1 NID1 MFAP2 FMOD RECK MMP19 LRP1 COL10A1 KDR LOXL1 PXDN COL5A1 RAMP2 POSTN LOXL2 PDGFRA COL4A2 ETS1 ADAM19 LAMC1 LCP1 ADAMTS7 SULF1 THBS1 ITGA11 C…
2.57501e-67	145	454	5.70138	External encapsulating structure organization	http://amigo.geneontology.org/amigo/term/GO:0045229	MMP25 DCN PHLDB1 TIMP2 VCAN TNC ELN COL11A1 TIE1 FBLN1 FAP COL5A3 ITGB5 PLOD1 COL16A1 MMP2 NID2 ICAM1 LAMB1 CCDC80 PDGFB MMP9 TIMP1 CRISPLD2 TGFB1 COMP CAV2 CAV1 SERPINE1 AEBP1 TGFBR1 ECM2 ENG SH3PXD2A COL1A1 VWF COL12A1 LAMA4 LOX COL7A1 ITGA4 LOXL3 FN1 NID1 MFAP2 FMOD RECK MMP19 LRP1 COL10A1 KDR LOXL1 PXDN COL5A1 RAMP2 POSTN LOXL2 PDGFRA COL4A2 ETS1 ADAM19 LAMC1 LCP1 ADAMTS7 SULF1 THBS1 ITGA11 C…
3.05785e-62	175	717	4.35699	Blood vessel development	http://amigo.geneontology.org/amigo/term/GO:0001568	PLXND1 TBXA2R PKD1 STAB1 DCN HGF FLT4 PRDM1 HDAC7 CALCRL TIE1 SPI1 RORA NDST1 VASH1 MCAM FAP MEF2C MMP2 ANGPT2 PCSK5 NRP1 HMOX1 PDGFB MYH9 HIF1A ISM1 FLT1 LYL1 TGFB1 RASIP1 COMP CAV1 WNT2 SERPINE1 TGFBR1 ENG UNC5B ACTA2 SUFU ZMIZ1 CCL2 COL1A1 ELK3 SASH1 QKI LAMA4 LOX PDGFRB ACVR1 FN1 EPAS1 PRRX1 NRP2 TNFAIP3 PKD2 TEK TBX2 CCR2 PIK3CA RAMP3 TWIST1 RECK CALD1 MMP19 LRP1 PTGIS C3 RHOJ KLF2 KDR LOXL1…
8.44518e-64	181	748	4.31961	Vasculature development	http://amigo.geneontology.org/amigo/term/GO:0001944	PLXND1 TBXA2R PKD1 STAB1 DCN HGF FLT4 PRDM1 HDAC7 CALCRL TIE1 SPI1 RORA NDST1 VASH1 MCAM FAP MEF2C MMP2 ANGPT2 PCSK5 NRP1 HMOX1 PDGFB MYH9 HIF1A ISM1 FLT1 LYL1 TGFB1 RASIP1 COMP CAV1 WNT2 SERPINE1 TGFBR1 ENG UNC5B ACTA2 SUFU ZMIZ1 CCL2 COL1A1 ELK3 SASH1 SOD2 QKI LAMA4 LOX PDGFRB ACVR1 FN1 EPAS1 PRRX1 NRP2 TNFAIP3 PKD2 TEK TBX2 CCR2 PIK3CA RAMP3 TWIST1 RECK CALD1 MMP19 LRP1 PTGIS C3 RHOJ KLF2 KDR …
2.85202e-53	153	635	4.30116	Blood vessel morphogenesis	http://amigo.geneontology.org/amigo/term/GO:0048514	PLXND1 TBXA2R STAB1 DCN HGF FLT4 PRDM1 HDAC7 CALCRL TIE1 SPI1 RORA VASH1 MCAM FAP MMP2 ANGPT2 NRP1 HMOX1 MYH9 HIF1A ISM1 FLT1 TGFB1 RASIP1 COMP CAV1 SERPINE1 TGFBR1 ENG UNC5B ZMIZ1 CCL2 ELK3 SASH1 QKI LOX PDGFRB ACVR1 FN1 EPAS1 PRRX1 NRP2 TNFAIP3 PKD2 TEK TBX2 CCR2 PIK3CA RAMP3 TWIST1 RECK CALD1 MMP19 LRP1 PTGIS C3 RHOJ KLF2 KDR RAMP2 CHI3L1 LOXL2 NOTCH2 APLNR PDGFRA COL4A2 ETS1 HEY2 GPNMB ANGPTL…
2.34242e-54	191	946	3.60421	Reg. of cell migration	http://amigo.geneontology.org/amigo/term/GO:0030334	FGR PLXND1 TBXA2R SELE SEMA3G DCN SNAI2 HGF VCL FLT4 HDAC7 NTN1 TIE1 SPI1 HYAL2 MAP4K4 VASH1 STK10 FERMT2 MCAM FGFR1 FBLN1 MEF2C SEMA5B SSH1 ICAM1 CHRD OSBPL8 LAMB1 ANGPT2 TREM2 NRP1 PPM1F HMOX1 PDGFB RIN3 HIF1A MMP9 TIMP1 BEX4 FLT1 SYDE1 TGFB1 CAV1 SERPINE1 RARRES2 TGFBR1 ENG DOCK8 CXCL12 CCL2 ABI3 COL1A1 BST1 GLI1 TRPV4 ARHGDIB SASH1 SOD2 LAMA4 ARSB DPYSL3 PDGFRB GNAI2 ACVR1 ITGA4 FN1 IGFBP5 IL…
1.68143e-49	177	886	3.56621	Tube morphogenesis	http://amigo.geneontology.org/amigo/term/GO:0035239	PLXND1 TBXA2R PKD1 STAB1 DCN HGF FLT4 TNC PRDM1 HDAC7 CALCRL NTN1 TIE1 SPI1 RORA VASH1 GLI2 MCAM FAP MEF2C MMP2 ANGPT2 NRP1 HMOX1 MYH9 HIF1A CTSZ ISM1 FLT1 TGFB1 RASIP1 COMP CAV1 WNT2 SERPINE1 TGFBR1 ENG UNC5B SUFU ZMIZ1 CCL2 GLI1 ELK3 SASH1 QKI LOX PDGFRB ACVR1 FN1 EPAS1 PRRX1 NRP2 TNFAIP3 PKD2 TEK TBX2 CCR2 PIK3CA RAMP3 TWIST1 RECK CALD1 MMP19 LRP1 PTGIS C3 RHOJ KLF2 KDR RAMP2 CHI3L1 LOXL2 NOTC…
6.53642e-62	222	1127	3.51639	Circulatory system development	http://amigo.geneontology.org/amigo/term/GO:0072359	PLXND1 TBXA2R PKD1 STAB1 DCN SNAI2 HGF FLT4 ELN PRDM1 COL11A1 HDAC7 CALCRL TIE1 SPI1 MEF2A RORA NDST1 RPS6KA2 VASH1 GLI2 MCAM RARB FAP MEF2C SMARCD3 MMP2 ANGPT2 PCSK5 NRP1 HMOX1 PDGFB MYH9 HIF1A ISM1 FLT1 LYL1 TGFB1 RASIP1 COMP CAV1 WNT2 SERPINE1 TGFBR1 ENG UNC5B ACTA2 SUFU ZMIZ1 CCL2 COL1A1 GLI1 ELK3 SASH1 SOD2 QKI LAMA4 LOX PDGFRB ACVR1 FN1 EPAS1 PRRX1 RGS2 NRP2 TNFAIP3 PKD2 TEK PDLIM2 TBX2 KCN…
3.35141e-51	198	1056	3.3471	Reg. of locomotion	http://amigo.geneontology.org/amigo/term/GO:0040012	FGR PLXND1 TBXA2R SELE SEMA3G DCN WAS SNAI2 HGF VCL FLT4 HDAC7 NTN1 TIE1 SPI1 HYAL2 MAP4K4 VASH1 STK10 FERMT2 MCAM FGFR1 FBLN1 MEF2C SEMA5B SSH1 ICAM1 CHRD OSBPL8 LAMB1 ANGPT2 TREM2 NRP1 PPM1F HMOX1 PDGFB RIN3 HIF1A MMP9 TIMP1 BEX4 FLT1 SYDE1 TGFB1 CAV1 SERPINE1 RARRES2 TGFBR1 ENG DOCK8 CXCL12 CCL2 ABI3 COL1A1 BST1 GLI1 TRPV4 ARHGDIB SASH1 SOD2 LAMA4 ARSB DPYSL3 PDGFRB GNAI2 ACVR1 ITGA4 FN1 IGFBP…
9.85939e-51	201	1092	3.2858	Reg. of cellular component movement	http://amigo.geneontology.org/amigo/term/GO:0051270	FGR PLXND1 TBXA2R SELE SEMA3G DCN WAS SNAI2 HGF VCL FLT4 HDAC7 NTN1 TIE1 SPI1 HYAL2 MAP4K4 VASH1 ACTN1 STK10 FERMT2 MCAM FGFR1 FBLN1 MEF2C SEMA5B SSH1 ICAM1 CHRD OSBPL8 LAMB1 ANGPT2 TREM2 NRP1 PPM1F HMOX1 PDGFB RIN3 HIF1A MMP9 TIMP1 BEX4 FLT1 SYDE1 TGFB1 CAV1 SERPINE1 RARRES2 TGFBR1 ENG DOCK8 CXCL12 CCL2 ABI3 COL1A1 BST1 GLI1 TRPV4 ARHGDIB SASH1 SOD2 LAMA4 ARSB DPYSL3 PDGFRB BCL6 GNAI2 ACVR1 ITGA…
5.45204e-50	200	1094	3.26348	Tube development	http://amigo.geneontology.org/amigo/term/GO:0035295	PLXND1 TBXA2R PKD1 STAB1 DCN WWTR1 HGF FLT4 TNC PRDM1 HDAC7 CALCRL NTN1 TIE1 SPI1 RORA FSTL3 VASH1 GLI2 MCAM RARB FAP MEF2C AKR1B1 MMP2 CHRD ANGPT2 PCSK5 NRP1 HMOX1 MYH9 HIF1A CTSZ ISM1 FLT1 CRISPLD2 TGFB1 RASIP1 COMP CAV1 WNT2 SERPINE1 RARRES2 TGFBR1 ENG UNC5B SUFU ZMIZ1 CCL2 NKX3-2 GLI1 ELK3 SASH1 QKI LOX PDGFRB ACVR1 LOXL3 FN1 IGFBP5 EPAS1 PRRX1 HSD11B1 NRP2 TNFAIP3 PKD2 TGFB3 TEK TBX2 CCR2 PI…
3.39693e-71	290	1639	3.15854	Cell adhesion	http://amigo.geneontology.org/amigo/term/GO:0007155	PLXND1 SELE PKD1 STAB1 CD4 FYN SNAI2 VCL VCAN TNC EPHA3 FOXP3 NTN1 CD84 SPI1 TRO FSTL3 MAP4K4 ACTN1 FCGR2B STK10 FERMT2 GLI2 NUAK1 MCAM APBB1IP FBLN1 FAP COL5A3 ITGB5 COL16A1 NID2 SIGLEC1 ICAM1 CHRD CD209 LAMB1 ANGPT2 CCDC80 NRP1 PPM1F LGALS1 PDGFB MYH9 EFS SIRPB1 HCK SRPX CD99L2 TNFSF13B CD276 IL4I1 TGFB1 CD33 SIGLEC5 JAK3 COMP SCN1B CAV1 SERPINE1 ECM2 ENG DOCK8 CXCL12 ZMIZ1 CCL2 CNTNAP1 COL1A1 …
3.39693e-71	291	1646	3.15596	Biological adhesion	http://amigo.geneontology.org/amigo/term/GO:0022610	PLXND1 SELE PKD1 STAB1 CD4 FYN SNAI2 VCL VCAN TNC EPHA3 FOXP3 NTN1 CD84 SPI1 TRO FSTL3 MAP4K4 ACTN1 FCGR2B STK10 FERMT2 GLI2 NUAK1 MCAM APBB1IP FBLN1 FAP COL5A3 ITGB5 COL16A1 NID2 SIGLEC1 ICAM1 CHRD CD209 LAMB1 ANGPT2 CCDC80 NRP1 PPM1F LGALS1 PDGFB MYH9 EFS SIRPB1 HCK SRPX CD99L2 TNFSF13B CD276 IL4I1 TGFB1 CD33 SIGLEC5 JAK3 COMP SCN1B CAV1 SERPINE1 ECM2 ENG DOCK8 CXCL12 ZMIZ1 CCL2 CNTNAP1 COL1A1 …
4.02006e-48	206	1183	3.1085	Anatomical structure formation involved in morphogenesis	http://amigo.geneontology.org/amigo/term/GO:0048646	PLXND1 MEOX1 TBXA2R STAB1 DCN TYROBP PHLDB1 SNAI2 HGF PLEKHO1 EHD2 FLT4 COL11A1 HDAC7 CALCRL TIE1 MEF2A RORA VASH1 ACTN1 GLI2 MCAM FAP MEF2C SMARCD3 ITGB5 MMP2 LAMB1 ANGPT2 TREM2 NRP1 MFNG HMOX1 MYH9 HIF1A MMP9 ISM1 TNFSF13B FLT1 TGFB1 RASIP1 CAV1 WNT2 SERPINE1 TGFBR1 ENG UNC5B SUFU SH3PXD2A CCL2 CNTNAP1 COL1A1 FAM20A PMP22 NKX3-2 ELK3 COL12A1 SASH1 PDGFRB BCL6 COL7A1 ACVR1 ITGA4 FN1 EPAS1 NRP2 T…
1.35266e-64	274	1590	3.07625	Cell migration	http://amigo.geneontology.org/amigo/term/GO:0016477	FGR PLXND1 TBXA2R SELE SEMA3G FYN DCN SNAI2 HGF PLEKHO1 VCL FLT4 VCAN EPHA3 HDAC7 NTN1 TIE1 CD84 SPI1 HYAL2 MAP4K4 VASH1 STK10 FERMT2 MCAM FGFR1 FBLN1 FAP TNS1 MEF2C SEMA5B ITGB5 SSH1 ICAM1 CHRD OSBPL8 LAMB1 ANGPT2 TREM2 NRP1 PPM1F HMOX1 PDGFB MYH9 RIN3 HIF1A EFS MMP9 HCK TIMP1 BEX4 FLT1 PLAT SYDE1 TGFB1 CAV1 SERPINE1 RARRES2 TGFBR1 LHX6 ENG DOCK8 CXCL12 ZMIZ1 CCL2 ABI3 COL1A1 BST1 SELPLG BIN2 GL…
2.78825e-57	279	1776	2.80433	Cell motility	http://amigo.geneontology.org/amigo/term/GO:0048870	FGR PLXND1 TBXA2R SELE SEMA3G FYN DCN WAS SNAI2 HGF PLEKHO1 VCL FLT4 VCAN EPHA3 HDAC7 NTN1 TIE1 CD84 SPI1 HYAL2 MAP4K4 VASH1 STK10 FERMT2 MCAM FGFR1 FBLN1 FAP TNS1 MEF2C SEMA5B ITGB5 SSH1 ICAM1 CHRD OSBPL8 LAMB1 ANGPT2 TREM2 NRP1 PPM1F HMOX1 PDGFB MYH9 RIN3 HIF1A EFS MMP9 HCK TIMP1 BEX4 FLT1 PLAT SYDE1 TGFB1 CAV1 SERPINE1 RARRES2 TGFBR1 LHX6 ENG DOCK8 CXCL12 ZMIZ1 CCL2 ABI3 COL1A1 BST1 SELPLG BIN…
2.78825e-57	279	1776	2.80433	Localization of cell	http://amigo.geneontology.org/amigo/term/GO:0051674	FGR PLXND1 TBXA2R SELE SEMA3G FYN DCN WAS SNAI2 HGF PLEKHO1 VCL FLT4 VCAN EPHA3 HDAC7 NTN1 TIE1 CD84 SPI1 HYAL2 MAP4K4 VASH1 STK10 FERMT2 MCAM FGFR1 FBLN1 FAP TNS1 MEF2C SEMA5B ITGB5 SSH1 ICAM1 CHRD OSBPL8 LAMB1 ANGPT2 TREM2 NRP1 PPM1F HMOX1 PDGFB MYH9 RIN3 HIF1A EFS MMP9 HCK TIMP1 BEX4 FLT1 PLAT SYDE1 TGFB1 CAV1 SERPINE1 RARRES2 TGFBR1 LHX6 ENG DOCK8 CXCL12 ZMIZ1 CCL2 ABI3 COL1A1 BST1 SELPLG BIN…
2.59048e-62	307	1982	2.76505	Locomotion	http://amigo.geneontology.org/amigo/term/GO:0040011	FGR PLXND1 TBXA2R SELE SEMA3G FYN DCN WAS SNAI2 HGF PLEKHO1 VCL FLT4 VCAN EPHA3 HDAC7 NTN1 TIE1 CD84 SPI1 HYAL2 MAP4K4 VASH1 STK10 CRMP1 FERMT2 GLI2 NOTCH3 MCAM FGFR1 FBLN1 FAP TNS1 MEF2C SEMA5B ITGB5 SSH1 ICAM1 CHRD OSBPL8 LAMB1 ANGPT2 TREM2 NRP1 PPM1F HMOX1 PDGFB MYH9 RIN3 HIF1A EFS MMP9 DOK5 HCK TIMP1 BEX4 FLT1 PLAT SYDE1 TGFB1 SCN1B CAV1 SERPINE1 RARRES2 TGFBR1 LHX6 ENG DOCK8 CXCL12 UNC5B ZMI…

## Sheet: GO_MF top_COAD
Top enriched molecular functions in genes positively correlating with SPARC in COAD tumors. Only genes with r>0.5 correlations were analyzed. The analysis was performed using ShinyGO 0.76 (http://bioinformatics.sdstate.edu/go/).
Enrichment FDR	nGenes	Pathway Genes	Fold Enrichment	Pathway	URL	Genes
5.52955e-08	8	9	15.8677	Extracellular matrix constituent conferring elasticity	http://amigo.geneontology.org/amigo/term/GO:0030023	ELN EMILIN2 LAMC1 EMILIN1 FBN2 FBLN5 FBLN2 FBN1
2.12144e-08	9	11	14.6055	Platelet-derived growth factor binding	http://amigo.geneontology.org/amigo/term/GO:0048407	PDGFB COL1A1 PDGFRB COL5A1 PDGFRA COL6A1 COL1A2 COL3A1 COL4A1
4.92493e-10	15	29	9.23339	Fibronectin binding	http://amigo.geneontology.org/amigo/term/GO:0001968	FSTL3 FBLN1 CCDC80 ITGA4 LOXL3 IGFBP5 THBS1 ITGAV CTSK SFRP2 ITGB1 IGFBP6 LRRC15 SSC5D ITGB3
3.75287e-14	22	45	8.72726	Extracellular matrix structural constituent conferring tensile strength	http://amigo.geneontology.org/amigo/term/GO:0030020	COL11A1 COL5A3 COL16A1 COL1A1 COL12A1 COL7A1 COL10A1 COL5A1 COL4A2 COL6A1 COL6A2 COL8A1 COL6A3 COL1A2 COL3A1 COL8A2 COL18A1 COL4A1 COL14A1 COL13A1 COL5A2 COL15A1
6.26426e-44	77	186	7.39002	Extracellular matrix structural constituent	http://amigo.geneontology.org/amigo/term/GO:0005201	CD4 DCN VCAN TNC LTBP1 ELN COL11A1 FBLN1 COL5A3 COL16A1 NID2 LAMB1 MXRA5 SRPX COMP PCOLCE AEBP1 ASPN COL1A1 VWF MGP COL12A1 LAMA4 COL7A1 EFEMP1 FN1 NID1 MFAP2 LTBP2 FMOD COL10A1 PXDN COL5A1 EMILIN2 CHI3L1 POSTN COL4A2 LAMC1 THBS1 EMILIN1 FBN2 LUM FBLN5 MFGE8 COL6A1 COL6A2 HSPG2 CCN1 DPT HMCN1 COL8A1 ACAN COL6A3 IGFBP7 FBLN2 EDIL3 COL1A2 CTHRC1 FBN1 MFAP4 COL3A1 THBS3 COL8A2 LAMB2 EFEMP2 MMRN2 POD…
4.77098e-17	31	76	7.28142	Collagen binding	http://amigo.geneontology.org/amigo/term/GO:0005518	MRC2 DCN COL5A3 NID2 PDGFB MMP9 COMP PCOLCE AEBP1 ASPN ECM2 VWF LOX FN1 NID1 THBS1 ITGA11 LUM COL6A1 COL6A2 CTSK SERPINH1 ITGB1 SPARCL1 DDR2 ANTXR1 LRRC15 PODN COL14A1 ITGA1
8.97975e-11	21	56	6.69421	Extracellular matrix binding	http://amigo.geneontology.org/amigo/term/GO:0050840	DCN ELN COL11A1 LGALS1 NID1 THSD1 THBS1 ITGAV CCN1 ITGB1 SPARCL1 ADAMTS5 OLFML2B FBLN2 LRRC15 CD248 CLEC14A SSC5D BGN OLFML2A ITGB3
1.17679e-22	50	152	5.87211	Integrin binding	http://amigo.geneontology.org/amigo/term/GO:0005178	TIMP2 ACTN1 FERMT2 FBLN1 FAP ITGB5 COL16A1 ICAM1 LAMB1 MYH9 COMP ECM2 CXCL12 VWF ITGA4 FN1 KDR COL5A1 LCP1 GPNMB TLN1 THBS1 EMILIN1 ITGAV FBLN5 MFGE8 ITGAX CCN1 SFRP2 ITGB1 THY1 JAM2 ADAMTS5 MMP14 ITGB2 VCAM1 EDIL3 JAM3 FBN1 ILK COL3A1 ITGAM LAMB2 ITGBL1 EGFL6 S1PR3 TSPAN4 ITGB3 S1PR2 SEMA7A
4.39462e-20	47	152	5.51978	Growth factor binding	http://amigo.geneontology.org/amigo/term/GO:0019838	FLT4 LTBP1 HYAL2 FGFR1 NRP1 PDGFB FLT1 TGFBR1 ENG COL1A1 IL10RA PDGFRB ACVR1 IGFBP5 IL1R1 NRP2 LTBP2 TGFB3 DUSP1 TEK KDR TWSG1 PXDN COL5A1 IL6ST IL2RA PDGFRA LRRC32 THBS1 ITGAV IGFBP4 COL6A1 CCN1 OSMR SHC1 IGFBP7 COL1A2 HTRA1 IGFBP6 LTBP3 COL3A1 HTRA3 A2M COL4A1 BMPR2 ITGB3 VASN
2.05714e-12	38	160	4.23966	Cytokine binding	http://amigo.geneontology.org/amigo/term/GO:0019955	CD4 LTBP1 HYAL2 KLHL20 CHRD NRP1 COMP TGFBR1 ENG IL10RA ACVR1 ITGA4 IL1R1 NRP2 CSF3R TGFB3 CCR2 TWSG1 PXDN IL6ST IL2RA LRRC32 THBS1 ITGAV OSMR ITGB1 PDPN CCR1 LTBP3 FZD4 A2M CSF1R IL3RA CSF2RA BMPR2 ITGB3 VASN GREM1
7.64475e-15	53	253	3.73958	Glycosaminoglycan binding	http://amigo.geneontology.org/amigo/term/GO:0005539	CFH STAB1 DCN VCAN COL11A1 HYAL2 FGFR1 COL5A3 CCDC80 TREM2 NRP1 CRISPLD2 COMP PCOLCE ECM2 ENG DPYSL3 FN1 NRP2 LTBP2 TNFAIP6 CXCL6 COL5A1 POSTN LYVE1 GNS GPNMB TLR2 SULF1 THBS1 FGF7 HAPLN3 CCN1 FBLN7 ADAMTS1 ADAMTS5 ACAN NLRP3 FSTL1 CLEC3B EGFLAM FBN1 THBS3 EFEMP2 SELP BGN SLIT3 THBS2 SELL PRELP ANXA6 COL13A1 LAYN
4.55921e-08	31	156	3.54736	Transmembrane receptor protein kinase activity	http://amigo.geneontology.org/amigo/term/GO:0019199	FGR BTK FYN FLT4 EPHA3 LTBP1 TIE1 FGFR1 NRP1 HCK FLT1 PDGFRL JAK3 TGFBR1 ENG PDGFRB ACVR1 EFEMP1 NRP2 TEK KDR DSTYK PDGFRA ABL2 DYRK3 DDR2 AXL ROR2 FES CSF1R BMPR2
4.90982e-08	34	184	3.29859	Heparin binding	http://amigo.geneontology.org/amigo/term/GO:0008201	CFH COL11A1 FGFR1 COL5A3 CCDC80 NRP1 CRISPLD2 COMP PCOLCE ECM2 FN1 NRP2 LTBP2 CXCL6 COL5A1 POSTN GPNMB THBS1 FGF7 CCN1 FBLN7 ADAMTS1 ADAMTS5 FSTL1 CLEC3B FBN1 THBS3 EFEMP2 SELP SLIT3 THBS2 SELL PRELP COL13A1
5.22868e-15	87	577	2.6916	Cell adhesion molecule binding	http://amigo.geneontology.org/amigo/term/GO:0050839	VCL TIMP2 ACTN1 FERMT2 PICALM NOTCH3 FBLN1 FAP ITGB5 COL16A1 ICAM1 LAMB1 MYH9 COMP ECM2 CXCL12 VWF PPFIBP1 CDH6 ACVR1 ITGA4 FN1 CNN3 CALD1 MACF1 KDR PALLD COL5A1 MPRIP POSTN SWAP70 LCP1 GPNMB TLN1 RDX THBS1 ITGA11 EMILIN1 ITGAV FBLN5 MFGE8 ITGAX CDH11 CDH13 CCN1 CNTN4 PHLDB2 SFRP2 MSN ESAM ITGB1 ADAM8 THY1 ROBO4 JAM2 ADAMTS5 MMP14 ITGB2 NEXN VCAM1 PDLIM5 EDIL3 JAM3 FBN1 ILK DCHS1 COL3A1 ITGAM LAM…
6.29707e-08	46	306	2.68352	Carbohydrate binding	http://amigo.geneontology.org/amigo/term/GO:0030246	SELE PKD1 MRC2 VCAN SLC2A3 PLOD1 FCN1 SIGLEC1 CD209 LGALS1 MAN2B1 CD33 CLEC11A SIGLEC5 ENG CLEC2B CLEC4A PPP1R3C CD93 SIGLEC9 CHI3L1 LOXL2 ENPP2 CD72 SIGLEC10 FCN3 P4HA3 CLEC1A PLOD2 ACAN COLEC12 HK3 CLEC3B EMCN SIGLEC7 CLEC7A OLR1 CD34 SELP CD248 CLEC14A SELL LAYN SIGLEC14 CLEC5A MRC1
3.27808e-10	67	477	2.5074	Actin binding	http://amigo.geneontology.org/amigo/term/GO:0003779	GAS7 WAS VCL RAI14 VASH1 ACTN1 FERMT2 KLHL20 TNS1 SSH1 MYO9B MYH9 ABI3 PANX1 TRPV4 CAP2 CCDC88A WIPF1 CNN3 FKBP15 PDLIM2 CALD1 MACF1 HIP1 TMOD2 PALLD GMFG SYNE1 PDLIM4 MAP1B MYH10 MPRIP LCP1 MYO1G TLN1 RDX PARVG MYO1F ABL2 DAAM2 MSN TAGLN ITGB1 DIXDC1 PDLIM3 FMNL3 NEXN PDLIM5 MAP1A SAMD14 TPM4 FAM107A ANTXR1 SYNPO HCLS1 FHL3 FMNL1 EVL PDLIM7 FLNA ANXA6 MYO5A PARVA TPM2 RCSD1 AIF1 LSP1
1.89324e-14	103	770	2.38789	Calcium ion binding	http://amigo.geneontology.org/amigo/term/GO:0005509	STAB1 EHD3 EHD2 VCAN LTBP1 EML1 ACTN1 NOTCH3 FBLN1 FKBP7 NID2 NIN PLA2G4C COMP FKBP14 ASPN TBC1D9 MGP CLEC4A CDH6 PCDH12 PLSCR4 EFEMP1 EFHD1 NID1 MAN1C1 PKD2 PCDH17 LTBP2 LRP1 CD93 MACF1 SGCE CALU AOC3 SYT11 SWAP70 LOXL2 NOTCH2 DYSF LCP1 ENPP2 SULF1 THBS1 FBN2 FBLN5 BNIP2 CDH11 CDH13 FKBP10 RCN3 HSPG2 HMCN1 FBLN7 PAMR1 ITPR1 ADAM8 SPOCK1 SPARCL1 RASGRP3 ACAN RUNX1 SNED1 FSTL1 FBLN2 CLEC3B ANXA5 E…
1.43593e-13	102	784	2.32248	Structural molecule activity	http://amigo.geneontology.org/amigo/term/GO:0005198	CD4 DCN VIM VCL VCAN TNC MAP4 LTBP1 ELN COL11A1 ACTN1 FBLN1 COL5A3 COL16A1 NID2 LAMB1 HMOX1 MXRA5 SRPX COMP PCOLCE AEBP1 ASPN COL1A1 PANX1 VWF MGP STX2 COL12A1 LAMA4 COL7A1 EFEMP1 FN1 NID1 MFAP2 LTBP2 FMOD COL10A1 MACF1 HIP1 PXDN COL5A1 MAP1B EMILIN2 CHI3L1 POSTN COL4A2 LAMC1 TLN1 THBS1 EMILIN1 SEC31A FBN2 LUM FBLN5 MFGE8 COL6A1 COL6A2 HSPG2 CCN1 DPT HMCN1 COL8A1 MSN MARVELD1 ACAN NEXN COL6A3 IGF…
1.98154e-18	192	1722	1.99038	Signaling receptor binding	http://amigo.geneontology.org/amigo/term/GO:0005102	FGR SEMA3G CD4 FYN TYROBP HGF TIMP2 DKK3 HOMER3 HYAL2 ACTN1 FERMT2 PICALM FGFR1 FBLN1 FAP SMARCD3 SEMA5B ITGB5 COL16A1 FCN1 PILRA PTHLH ICAM1 FLT3LG LAMB1 ANGPT2 MYO9B PALM OSM PDGFB MYH9 HCK TIMP1 TNFSF13B CD276 PLAT TGFB1 CLEC11A COMP CAV1 WNT2 SERPINE1 RARRES2 TGFBR1 ECM2 ENG CXCL12 CCL2 PANX1 VWF SELPLG KCTD10 SH2B3 LAMA4 PDGFRB GNAI2 PLSCR4 ITGA4 CCDC88A EFEMP1 FN1 IL1R1 TNFSF4 PKD2 TGFB3 CN…
6.91349e-15	160	1446	1.97524	Protein-containing complex binding	http://amigo.geneontology.org/amigo/term/GO:0044877	FGR GAS7 STAB1 CD4 FYN MRC2 DCN HGF VIM VCL TIMP2 MSR1 FSTL3 ACTN1 FCGR2B FERMT2 RARB FBLN1 FAP COL5A3 ITGB5 COL16A1 NID2 ICAM1 LAMB1 TREM2 PDGFB MYH9 MMP9 SMARCA1 TGFB1 COMP CAV1 PCOLCE AEBP1 TGFBR1 ASPN ECM2 ENG CXCL12 ABI3 PANX1 VWF TRPV4 LOX CPEB4 GNAI2 GNB4 ACVR1 ITGA4 CCDC88A FN1 NID1 TGFB3 INHBA NCKAP1L LRP1 CD93 MACF1 HIP1 KDR ADORA2A COL5A1 GMFG SYNE1 MAP1B DLG4 ALOX5AP MYH10 MPRIP FST D…
