# Supplementary material for: Coordinated reprogramming of renal cancer transcriptome, metabolome and secretome associates with immune tumor infiltration
Source: Cancer Cell Int. 2023 Jan 5;23:2. doi: 10.1186/s12935-022-02845-y (PMC9814214; doi:10.1186/s12935-022-02845-y)
Supplement: Supplementary file 1 — Additional file 1: Table S1. The conditions of ELISA assays. Table S2. Sequences of primers used for qPCR reactions. Table S3. The characteristics of tissue samples used for RNA isolation. N.D.: not determined. Table S4. The result of proteomic analysis of conditioned media isolated from five ccRCC-derived cell lines: Caki-1, KIJ265T, KIJ308T, A498, and 786–0, compared with conditioned media isolated from RPTEC cell line, derived from normal proximal tubules. Table S5. The results of microarray transcriptomic analysis of ccRCC-derived cell lines (Caki-1, KIJ265T) compared with RPTEC cell line, derived from normal proximal tubules. Table S6. The result of GO enrichment analysis of genes commonly altered in Caki-1 and KIJ265T cells when compared with RPTEC. Top enriched GO terms are shown. The analysis was performed using ShinyGO 0.76 (http://bioinformatics.sdstate.edu/go/). Table S7. The expression of genes involved in secretion and trafficking in ccRCC tumors. The table shows gene expression in TCGA data, KIRC cohort, analyzed using ENCORI platform (https://starbase.sysu.edu.cn/). Table S8. Correlations between the expression of the 85 genes encoding proteins of ccRCC secretome and the immune infiltration in ccRCC tumors. The analysis was performed using http://timer.comp-genomics.org/. Table S9. GO enrichment analysis of genes of which expression correlates with SPARC in KIRC, BRCA, and COAD TCGA data. The list of genes correlating with SPARC in KIRC, BRCA, and COAD tumors was generated using UALCAN platform. GO analysis was performed using ShinyGO (http://bioinformatics.sdstate.edu/go/). Table S10. The association of 85 secretome genes with immune infiltration in 40 cancer types and > 12,000 tumor samples. The analysis was performed using http://timer.comp-genomics.org/. Table S11. The results of GC–MS analysis of ccRCC-conditioned media. The table shows metabolites altered in CM from five RCC-derived cell lines when compared with RPTEC. [file 12935_2022_2845_MOESM1_ESM.zip › Supplementary Data/Table S2.xlsx]

## Sheet: Arkusz1
Table S2
Sequences of primers used for qPCR reactions.
Gene target	Forward primers 5'-3'	Reverse primers 5'-3'	References
SPARC	TTCGGCATCAAGCAGAAGGA	GAAACACGAAGGGGAGGGTT	This work
STC2	CCTGCAGAATACAGCGGAGA	AGCGTGGGCCTTACATTTCA	Zhou et al., 2020
SERPINE1	ATCAGCCACTGGAAAGGCAA	CTCTAGGGGCTTCCTGAGGT	Liu et al., 2021
DPP7	AGCGTCTGGACCACTTCAAC	CCAGAACCTGTCCGACACC	This work
PRDX2	ACGAGCATGGGGAAGTTTGT	GGGAGGGCGTCACTATTCAG	Abruzzo et al., 2019
ABCA12	ACCCATCTGCCAGTCCTGAA	TCCGTACCGTGTGTAGGTCT	This work
ANXA3	CGAGCCTTGAAGGGTATTGG	AAGCCCATCGTGGACCTTTG	This work
KIF20A	TGGCACGTCTTCGGACCTA	TTCTTGCGTACCACAGACCC	This work
MIA2	CCTCAACCGTATTTGGGGCT	AGCCGACTCCTAACCGATCT	This work
PCSK5	GCAGGCCGGAGAAGTTAGTT	CAGGGCCCCTATCTGTCCTA	This work
SLC9A3R1	CCCAGTGGCTATGGCTTCAA	AGGTGCTCCTGAGATGGGAT	Saponaro et al., 2018
SYTL3	GCGCCTGTTCAACTTTGTCC	TCAGCCCGTTCAATACCTGG	This work
WNT7A	CTGGAACTGCTCTGCACTGGGA	GTACAGGCAGCTGTGATGGCGT	Peng et al., 2018
SLC16A4	ACACCACATCAAAGGGATCTTC	GACCTTCCCCTCCCTCTTCA	This work
RNA18SN1	GTAACCCGTTGAACCCCATT	CCATCCAATCGGTAGTAGCG	Piekielko-Witkowska et al., 2010
References:
Zhou H, Shen Q, Fu J, Jiang F, Wang L, Wang Y. Analysis of lncRNA UCA1-related downstream pathways and molecules of cisplatin resistance in lung adenocarcinoma. J Clin Lab Anal. 2020 Aug;34(8):e23312. doi: 10.1002/jcla.23312. Epub 2020 Apr 6. PMID: 32249461; PMCID: PMC7439354.
Liu R, Das B, Xiao W, Li Z, Li H, Lee K, He JC. A Novel Inhibitor of Homeodomain Interacting Protein Kinase 2 Mitigates Kidney Fibrosis through Inhibition of the TGF-β1/Smad3 Pathway. J Am Soc Nephrol. 2017 Jul;28(7):2133-2143. doi: 10.1681/ASN.2016080841. Epub 2017 Feb 20. PMID: 28220029; PMCID: PMC5491283.
Abruzzo PM, Matté A, Bolotta A, Federti E, Ghezzo A, Guarnieri T, Marini M, Posar A, Siciliano A, De Franceschi L, Visconti P. Plasma peroxiredoxin changes and inflammatory cytokines support the involvement of neuro-inflammation and oxidative stress in Autism Spectrum Disorder. J Transl Med. 2019 Oct 2;17(1):332. doi: 10.1186/s12967-019-2076-z. PMID: 31578139; PMCID: PMC6775664.
Saponaro C, Sergio S, Coluccia A, De Luca M, La Regina G, Mologni L, Famiglini V, Naccarato V, Bonetti D, Gautier C, Gianni S, Vergara D, Salzet M, Fournier I, Bucci C, Silvestri R, Passerini CG, Maffia M, Coluccia AML. β-catenin knockdown promotes NHERF1-mediated survival of colorectal cancer cells: implications for a double-targeted therapy. Oncogene. 2018 Jun;37(24):3301-3316. doi: 10.1038/s41…
Peng Y, Zhang X, Lin H, Deng S, Huang Y, Qin Y, Feng X, Yan R, Zhao Y, Cheng Y, Wei Y, Wang J, Chen W, Fan X, Ashktorab H, Smoot D, Meltzer SJ, Li S, Zhang Z, Jin Z. Inhibition of miR‑194 suppresses the Wnt/β‑catenin signalling pathway in gastric cancer. Oncol Rep. 2018 Dec;40(6):3323-3334. doi: 10.3892/or.2018.6773. Epub 2018 Oct 8. PMID: 30542715; PMCID: PMC6196585.
Piekielko-Witkowska A, Wiszomirska H, Wojcicka A, Poplawski P, Boguslawska J, Tanski Z, Nauman A. Disturbed expression of splicing factors in renal cancer affects alternative splicing of apoptosis regulators, oncogenes, and tumor suppressors. PLoS One. 2010 Oct 27;5(10):e13690. doi: 10.1371/journal.pone.0013690. PMID: 21082031; PMCID: PMC2972751.
