# Supplementary material for: Coordinated reprogramming of renal cancer transcriptome, metabolome and secretome associates with immune tumor infiltration
Source: Cancer Cell Int. 2023 Jan 5;23:2. doi: 10.1186/s12935-022-02845-y (PMC9814214; doi:10.1186/s12935-022-02845-y)
Supplement: Supplementary file 1 — Additional file 1: Table S1. The conditions of ELISA assays. Table S2. Sequences of primers used for qPCR reactions. Table S3. The characteristics of tissue samples used for RNA isolation. N.D.: not determined. Table S4. The result of proteomic analysis of conditioned media isolated from five ccRCC-derived cell lines: Caki-1, KIJ265T, KIJ308T, A498, and 786–0, compared with conditioned media isolated from RPTEC cell line, derived from normal proximal tubules. Table S5. The results of microarray transcriptomic analysis of ccRCC-derived cell lines (Caki-1, KIJ265T) compared with RPTEC cell line, derived from normal proximal tubules. Table S6. The result of GO enrichment analysis of genes commonly altered in Caki-1 and KIJ265T cells when compared with RPTEC. Top enriched GO terms are shown. The analysis was performed using ShinyGO 0.76 (http://bioinformatics.sdstate.edu/go/). Table S7. The expression of genes involved in secretion and trafficking in ccRCC tumors. The table shows gene expression in TCGA data, KIRC cohort, analyzed using ENCORI platform (https://starbase.sysu.edu.cn/). Table S8. Correlations between the expression of the 85 genes encoding proteins of ccRCC secretome and the immune infiltration in ccRCC tumors. The analysis was performed using http://timer.comp-genomics.org/. Table S9. GO enrichment analysis of genes of which expression correlates with SPARC in KIRC, BRCA, and COAD TCGA data. The list of genes correlating with SPARC in KIRC, BRCA, and COAD tumors was generated using UALCAN platform. GO analysis was performed using ShinyGO (http://bioinformatics.sdstate.edu/go/). Table S10. The association of 85 secretome genes with immune infiltration in 40 cancer types and > 12,000 tumor samples. The analysis was performed using http://timer.comp-genomics.org/. Table S11. The results of GC–MS analysis of ccRCC-conditioned media. The table shows metabolites altered in CM from five RCC-derived cell lines when compared with RPTEC. [file 12935_2022_2845_MOESM1_ESM.zip › Supplementary Data/Table S10.xlsx]

## Sheet: Supplementary Table S10
Table S10
The association of 85 secretome genes with immune infiltration in 40 cancer types and > 12,000 tumor samples. The analysis was performed using http://timer.comp-genomics.org/.

## Sheet: 85 genes PanCancer immune corr
Gene name	Cancer	Infiltrates_algorithm	rho	p	adj.p	minus_log10_adj.p
ACAA2	KIRC (n=533)	Neutrophil_QUANTISEQ	0.691162	9.81798e-67	4.68318e-64	63.3295
ACAA2	UVM (n=80)	T cell CD4+_EPIC	0.667664	3.31041e-11	2.60695e-09	8.58387
ACAA2	KIRC (n=533)	Neutrophil_MCPCOUNTER	0.594366	2.26888e-45	5.41128e-43	42.2667
ACAA2	UVM (n=80)	Neutrophil_QUANTISEQ	0.591898	1.43365e-08	6.21684e-07	6.20643
ACAA2	ESCA (n=185)	Endothelial cell_EPIC	0.566965	1.06771e-16	7.11805e-15	14.1476
ACAA2	KICH (n=66)	T cell CD4+_EPIC	0.547137	2.40485e-06	3.60727e-05	4.44282
ACAA2	UVM (n=80)	T cell CD8+_EPIC	0.543226	3.3137e-07	6.97622e-06	5.15638
ACAA2	KIRP (n=290)	Neutrophil_QUANTISEQ	0.502506	6.49771e-18	1.03314e-15	14.9858
ACAA2	UVM (n=80)	T cell CD4+ memory_XCELL	0.499573	3.73976e-06	5.12185e-05	4.29057
ACAA2	DLBC (n=48)	T cell CD8+_MCPCOUNTER	0.49787	0.000925436	0.0082261	2.08481
ACAA2	HNSC-HPV- (n=422)	Cancer associated fibroblast_XCELL	0.490439	1.34689e-25	4.57943e-23	22.3392
ACAA2	PAAD (n=179)	T cell CD8+_TIMER	0.489244	1.12137e-11	8.97099e-10	9.04716
ACAA2	KICH (n=66)	Neutrophil_MCPCOUNTER	0.488681	3.62536e-05	0.000372727	3.42861
ACAA2	PCPG (n=181)	T cell CD4+_EPIC	0.484877	3.13293e-11	2.60695e-09	8.58387
ACAA2	THCA (n=509)	T cell CD8+_TIMER	0.484524	4.29157e-30	1.71663e-27	26.7653
ACAA2	ESCA (n=185)	Endothelial cell_XCELL	0.472513	2.1272e-11	3.27262e-10	9.4851
ACAA2	DLBC (n=48)	B cell_QUANTISEQ	0.470338	0.00191495	0.0118451	1.92646
ACAA2	PAAD (n=179)	Endothelial cell_MCPCOUNTER	0.469988	8.84865e-11	1.26409e-09	8.89822
ACAA2	HNSC (n=522)	Cancer associated fibroblast_XCELL	0.462475	1.91708e-27	1.30362e-24	23.8848
ACAA2	ESCA (n=185)	T cell regulatory (Tregs)_CIBERSORT-ABS	0.457744	1.04386e-10	2.38596e-09	8.62234
ACAA2	LGG (n=516)	Myeloid dendritic cell_TIMER	0.456086	6.24015e-26	2.48358e-23	22.6049
ACAA2	DLBC (n=48)	T cell CD4+ Th2_XCELL	0.455476	0.00276762	0.0139488	1.85546
ACAA2	PAAD (n=179)	Macrophage M2_CIBERSORT-ABS	0.448889	7.37665e-10	2.32947e-08	7.63274
ACAA2	PAAD (n=179)	T cell CD4+ memory resting_CIBERSORT-ABS	0.447133	8.74369e-10	5.00775e-08	7.30036
ACAA2	TGCT (n=150)	Cancer associated fibroblast_TIDE	0.446423	1.45015e-08	3.9444e-07	6.40402
ACAA2	UVM (n=80)	Common lymphoid progenitor_XCELL	0.445713	4.86001e-05	0.000243001	3.61439
ACAA2	HNSC-HPV- (n=422)	Cancer associated fibroblast_MCPCOUNTER	0.445688	6.46232e-21	8.78876e-19	18.0561
ACAA2	HNSC-HPV- (n=422)	Cancer associated fibroblast_EPIC	0.443685	1.00967e-20	1.14429e-18	17.9415
ACAA2	PAAD (n=179)	Macrophage M2_QUANTISEQ	0.441298	1.52791e-09	3.98584e-08	7.39948
ACAA2	LUSC (n=501)	T cell CD8+_MCPCOUNTER	0.439191	6.51202e-24	1.3024e-21	20.8853
ACAA2	UVM (n=80)	Myeloid dendritic cell_MCPCOUNTER	0.437796	6.84109e-05	0.000907585	3.04211
ACAA2	ACC (n=79)	T cell CD8+_TIMER	0.43741	0.00010902	0.00140671	2.85179
ACAA2	TGCT (n=150)	Cancer associated fibroblast_EPIC	0.435747	3.46318e-08	8.72209e-07	6.05938
ACAA2	ESCA (n=185)	T cell regulatory (Tregs)_CIBERSORT	0.43363	1.19667e-09	2.39335e-08	7.62099
ACAA2	PCPG (n=181)	B cell_TIMER	0.429616	6.88733e-09	5.1655e-07	6.28689
ACAA2	TGCT (n=150)	Cancer associated fibroblast_MCPCOUNTER	0.426547	7.16066e-08	1.52164e-06	5.81769
ACAA2	HNSC (n=522)	Cancer associated fibroblast_EPIC	0.426164	3.95992e-23	8.97582e-21	20.0469
ACAA2	HNSC (n=522)	Cancer associated fibroblast_MCPCOUNTER	0.423069	8.74883e-23	1.4873e-20	19.8276
ACAA2	PAAD (n=179)	Endothelial cell_EPIC	0.423023	8.20993e-09	8.97414e-08	7.04701
ACAA2	PAAD (n=179)	Myeloid dendritic cell_MCPCOUNTER	0.421294	9.57652e-09	4.23495e-07	6.37315
ACAA2	KIRC (n=533)	T cell CD4+ (non-regulatory)_QUANTISEQ	0.420593	3.46129e-21	2.18061e-18	17.6614
ACAA2	SKCM-Primary (n=103)	T cell CD4+_EPIC	0.420088	1.10497e-05	0.000131345	3.88159
ACAA2	TGCT (n=150)	Macrophage M2_CIBERSORT	0.419208	1.25889e-07	2.1581e-06	5.66593
ACAA2	PAAD (n=179)	Myeloid dendritic cell_TIMER	0.415204	1.63584e-08	5.91878e-07	6.22777
ACAA2	PCPG (n=181)	Common lymphoid progenitor_XCELL	0.414984	2.46105e-08	2.23732e-07	6.65027
ACAA2	LUSC (n=501)	Macrophage_EPIC	0.413933	3.60096e-21	1.41919e-18	17.848
ACAA2	UVM (n=80)	Macrophage M1_QUANTISEQ	0.413239	0.000187519	0.00137209	2.86262
ACAA2	ACC (n=79)	Endothelial cell_MCPCOUNTER	0.412997	0.000282026	0.00120011	2.92078
ACAA2	ESCA (n=185)	Endothelial cell_MCPCOUNTER	0.412743	8.52544e-09	8.97414e-08	7.04701
ACAA2	TGCT (n=150)	Macrophage M2_CIBERSORT-ABS	0.412701	2.0532e-07	3.32952e-06	5.47762
ACAA2	LGG (n=516)	Macrophage M2_XCELL	0.412398	4.73065e-21	1.41919e-18	17.848
ACAA2	PAAD (n=179)	Mast cell activated_CIBERSORT-ABS	0.412315	2.10111e-08	5.49522e-07	6.26002
ACAA2	UVM (n=80)	Mast cell_XCELL	0.410522	0.000208673	0.00199856	2.69928
ACAA2	PCPG (n=181)	B cell_EPIC	0.410028	3.73722e-08	1.40146e-06	5.85342
ACAA2	ESCA (n=185)	B cell_MCPCOUNTER	0.408877	1.20858e-08	6.59227e-07	6.18097
ACAA2	KIRP (n=290)	T cell CD4+_EPIC	0.408793	8.18376e-12	1.71859e-09	8.76483
ACAA2	THYM (n=120)	Granulocyte-monocyte progenitor_XCELL	0.408302	5.90523e-06	0.000125978	3.8997
ACAA2	ESCA (n=185)	T cell CD4+ memory resting_CIBERSORT-ABS	0.40804	1.30266e-08	4.42381e-07	6.3542
ACAA2	LUSC (n=501)	T cell CD8+_QUANTISEQ	0.407594	1.61873e-20	2.15831e-18	17.6659
ACAA2	TGCT (n=150)	Endothelial cell_MCPCOUNTER	0.404489	3.75153e-07	2.67967e-06	5.57192
ACAA2	PRAD (n=498)	Endothelial cell_MCPCOUNTER	0.404424	8.41912e-18	8.41912e-16	15.0747
ACAA2	DLBC (n=48)	Mast cell_XCELL	0.404134	0.00877934	0.0477596	1.32094
ACAA2	UVM (n=80)	Neutrophil_MCPCOUNTER	0.403563	0.00027326	0.00200531	2.69782
ACAA2	LUSC (n=501)	Macrophage M2_CIBERSORT-ABS	0.401694	6.373e-20	1.2746e-17	16.8946
ACAA2	READ (n=166)	Macrophage M1_QUANTISEQ	0.40133	8.84494e-05	0.000717157	3.14439
ACAA2	PAAD (n=179)	T cell CD8+_QUANTISEQ	0.401091	5.43412e-08	1.35853e-06	5.86693
ACAA2	PAAD (n=179)	T cell CD8+_CIBERSORT-ABS	0.399887	6.00513e-08	1.41297e-06	5.84987
ACAA2	HNSC-HPV- (n=422)	Cancer associated fibroblast_TIDE	0.398939	1.03272e-16	8.77809e-15	14.0566
ACAA2	THYM (n=120)	Myeloid dendritic cell_MCPCOUNTER	0.398496	1.02973e-05	0.000195159	3.70961
ACAA2	DLBC (n=48)	T cell CD8+ central memory_XCELL	0.397501	0.0100661	0.0503305	1.29817
ACAA2	ESCA (n=185)	B cell_EPIC	0.397266	3.35762e-08	1.34305e-06	5.87191
ACAA2	UVM (n=80)	B cell_QUANTISEQ	0.394709	0.000381881	0.00369562	2.43231
ACAA2	THYM (n=120)	T cell CD4+ memory_XCELL	0.393269	1.37517e-05	0.000157519	3.80267
ACAA2	PAAD (n=179)	T cell CD8+_MCPCOUNTER	0.391586	1.18278e-07	2.62839e-06	5.58031
ACAA2	HNSC-HPV- (n=422)	Hematopoietic stem cell_XCELL	0.391335	4.34062e-16	2.778e-14	13.5563
ACAA2	ESCA (n=185)	Macrophage M2_XCELL	0.390436	6.01455e-08	1.09356e-06	5.96116
ACAA2	THYM (n=120)	T cell CD4+ effector memory_XCELL	0.389606	1.67932e-05	0.000185609	3.7314
ACAA2	TGCT (n=150)	Neutrophil_MCPCOUNTER	0.389153	1.10826e-06	2.11456e-05	4.67478
ACAA2	UCEC (n=545)	Myeloid dendritic cell_TIMER	0.388216	0.000185913	0.00181365	2.74145
ACAA2	HNSC-HPV- (n=422)	Endothelial cell_MCPCOUNTER	0.38717	9.38361e-16	3.75344e-14	13.4256
ACAA2	HNSC (n=522)	Endothelial cell_MCPCOUNTER	0.383626	1.06942e-18	2.13884e-16	15.6698
ACAA2	SKCM-Primary (n=103)	T cell CD4+ memory resting_CIBERSORT-ABS	0.383359	6.97684e-05	0.000667174	3.17576
ACAA2	LUSC (n=501)	Macrophage M2_XCELL	0.381884	5.21636e-18	7.82454e-16	15.1065
ACAA2	DLBC (n=48)	B cell naive_CIBERSORT-ABS	0.381654	0.0138088	0.0534533	1.27203
ACAA2	PAAD (n=179)	Macrophage_TIMER	0.380804	2.77592e-07	4.38303e-06	5.35823
ACAA2	SKCM-Primary (n=103)	T cell CD4+ memory resting_CIBERSORT	0.380573	7.95401e-05	0.000705778	3.15133
ACAA2	READ (n=166)	Neutrophil_QUANTISEQ	0.379386	0.000226264	0.00170353	2.76865
ACAA2	LGG (n=516)	Hematopoietic stem cell_XCELL	0.377288	1.28577e-17	2.46868e-15	14.6075
ACAA2	PRAD (n=498)	Cancer associated fibroblast_TIDE	0.375485	2.23974e-15	1.69225e-13	12.7715
ACAA2	SKCM-Primary (n=103)	Common lymphoid progenitor_XCELL	0.374828	0.000103849	0.000483019	3.31604
ACAA2	UVM (n=80)	Macrophage/Monocyte_MCPCOUNTER	0.374118	0.000802937	0.00496662	2.30394
ACAA2	UVM (n=80)	Macrophage/Monocyte_MCPCOUNTER	0.374118	0.000802937	0.00491027	2.30889
ACAA2	UVM (n=80)	Monocyte_MCPCOUNTER	0.374118	0.000802937	0.00491027	2.30889
ACAA2	HNSC-HPV+ (n=98)	Cancer associated fibroblast_EPIC	0.373047	0.000317652	0.00287723	2.54103
ACAA2	HNSC (n=522)	Cancer associated fibroblast_TIDE	0.372452	1.23189e-17	1.1967e-15	14.922
ACAA2	THYM (n=120)	Myeloid dendritic cell resting_CIBERSORT-ABS	0.372023	4.24252e-05	0.000675408	3.17043
ACAA2	PRAD (n=498)	Endothelial cell_EPIC	0.370363	5.68685e-15	1.62481e-13	12.7892
ACAA2	UVM (n=80)	Granulocyte-monocyte progenitor_XCELL	0.369886	0.000929931	0.0137344	1.86219
ACAA2	THCA (n=509)	Neutrophil_MCPCOUNTER	0.368967	3.48433e-17	4.15506e-15	14.3814
ACAA2	HNSC-HPV- (n=422)	T cell regulatory (Tregs)_QUANTISEQ	0.368499	2.60431e-14	4.1669e-12	11.3802
ACAA2	KIRC (n=533)	Endothelial cell_MCPCOUNTER	0.367625	3.37068e-16	1.68534e-14	13.7733
ACAA2	KIRP (n=290)	Neutrophil_MCPCOUNTER	0.36708	1.19311e-09	7.11389e-08	7.14789
ACAA2	PAAD (n=179)	Macrophage/Monocyte_MCPCOUNTER	0.366323	8.32768e-07	1.13559e-05	4.94478
ACAA2	PAAD (n=179)	Macrophage/Monocyte_MCPCOUNTER	0.366323	8.32768e-07	1.65513e-05	4.78117
ACAA2	PAAD (n=179)	Monocyte_MCPCOUNTER	0.366323	8.32768e-07	1.65513e-05	4.78117
ACAA2	ESCA (n=185)	T cell CD4+ memory resting_CIBERSORT	0.366002	4.35729e-07	8.31846e-06	5.07996
ACAA2	LGG (n=516)	Neutrophil_TIMER	0.365074	1.62214e-16	1.54752e-14	13.8104
ACAA2	THYM (n=120)	Myeloid dendritic cell_TIMER	0.364711	6.14169e-05	0.000842894	3.07423
ACAA2	ESCA (n=185)	T cell regulatory (Tregs)_QUANTISEQ	0.364663	4.83444e-07	7.73511e-06	5.11153
ACAA2	PRAD (n=498)	Cancer associated fibroblast_MCPCOUNTER	0.360702	3.15396e-14	1.94972e-12	11.71
ACAA2	HNSC-HPV+ (n=98)	Cancer associated fibroblast_TIDE	0.359599	0.000538104	0.00435608	2.3609
ACAA2	HNSC-HPV- (n=422)	Macrophage M2_CIBERSORT-ABS	0.359501	1.19871e-13	7.19227e-12	11.1431
ACAA2	ESCA (n=185)	Neutrophil_QUANTISEQ	0.359478	7.19637e-07	1.5603e-05	4.80679
ACAA2	KIRC (n=533)	Endothelial cell_EPIC	0.358735	1.90291e-15	6.34303e-14	13.1977
ACAA2	THYM (n=120)	T cell CD8+_EPIC	0.357736	8.66975e-05	0.00115597	2.93705
ACAA2	UVM (n=80)	T cell CD4+ Th2_XCELL	0.356663	0.00145292	0.00843779	2.07377
ACAA2	KICH (n=66)	Monocyte_CIBERSORT	0.356591	0.00354951	0.0171235	1.76641
ACAA2	HNSC (n=522)	Hematopoietic stem cell_XCELL	0.355667	4.06639e-16	2.778e-14	13.5563
ACAA2	KICH (n=66)	B cell_EPIC	0.355593	0.00365015	0.0199099	1.70093
ACAA2	UCEC (n=545)	MDSC_TIDE	0.35542	3.76438e-10	2.10805e-08	7.67612
ACAA2	PAAD (n=179)	Myeloid dendritic cell resting_CIBERSORT-ABS	0.355045	1.88919e-06	4.31636e-05	4.36488
ACAA2	THYM (n=120)	B cell_TIMER	0.354416	0.00010187	0.00130221	2.88532
ACAA2	ESCA (n=185)	T cell NK_XCELL	0.353196	1.15459e-06	3.59206e-05	4.44466
ACAA2	PAAD (n=179)	Neutrophil_QUANTISEQ	0.350832	2.54507e-06	3.79375e-05	4.42093
ACAA2	DLBC (n=48)	T cell CD8+_CIBERSORT-ABS	0.350591	0.0246198	0.093671	1.02839
ACAA2	HNSC (n=522)	Macrophage M2_CIBERSORT-ABS	0.35051	1.14308e-15	1.37169e-13	12.8627
ACAA2	PAAD (n=179)	Granulocyte-monocyte progenitor_XCELL	0.349477	2.79871e-06	7.55285e-05	4.12189
ACAA2	THYM (n=120)	Monocyte_CIBERSORT-ABS	0.348902	0.000132645	0.00109089	2.96222
ACAA2	LIHC (n=371)	Macrophage M2_XCELL	0.348721	2.66407e-11	1.06563e-09	8.97239
ACAA2	PAAD (n=179)	Macrophage M1_CIBERSORT-ABS	0.348474	3.0016e-06	3.39804e-05	4.46877
ACAA2	HNSC-HPV+ (n=98)	Endothelial cell_MCPCOUNTER	0.348106	0.000829371	0.00331748	2.47919
ACAA2	CESC (n=306)	Cancer associated fibroblast_MCPCOUNTER	0.347356	2.83248e-09	8.3743e-08	7.07705
ACAA2	HNSC-HPV+ (n=98)	Cancer associated fibroblast_MCPCOUNTER	0.345964	0.000897408	0.0067059	2.17354
ACAA2	THYM (n=120)	T cell CD8+_QUANTISEQ	0.344892	0.000160232	0.00188508	2.72467
ACAA2	KIRP (n=290)	T cell CD8+_EPIC	0.344641	1.31613e-08	4.04964e-07	6.39258
ACAA2	THYM (n=120)	T cell CD4+ (non-regulatory)_XCELL	0.341742	0.00018554	0.00155854	2.80728
ACAA2	UVM (n=80)	Macrophage M2_CIBERSORT-ABS	0.340164	0.00247063	0.0132355	1.87826
ACAA2	SKCM-Primary (n=103)	Cancer associated fibroblast_TIDE	0.339238	0.000486767	0.0040366	2.39398
ACAA2	UCS (n=57)	Macrophage_TIMER	0.338972	0.0130317	0.0514411	1.28869
ACAA2	LUSC (n=501)	Hematopoietic stem cell_XCELL	0.338794	2.82597e-14	1.35646e-12	11.8676
ACAA2	HNSC-HPV- (n=422)	Endothelial cell_EPIC	0.338765	3.3789e-12	6.7578e-11	10.1702
ACAA2	KICH (n=66)	Endothelial cell_MCPCOUNTER	0.338028	0.00588783	0.0196261	1.70717
ACAA2	UVM (n=80)	Endothelial cell_MCPCOUNTER	0.336065	0.00280672	0.0102063	1.99113
ACAA2	SKCM-Primary (n=103)	Myeloid dendritic cell_MCPCOUNTER	0.335655	0.000563092	0.00498023	2.30275
ACAA2	HNSC-HPV- (n=422)	B cell_QUANTISEQ	0.332488	8.85053e-12	1.32758e-09	8.87694
ACAA2	THYM (n=120)	T cell gamma delta_XCELL	0.33219	0.000286747	0.00308805	2.51032
ACAA2	PCPG (n=181)	Neutrophil_MCPCOUNTER	0.331539	1.20501e-05	0.000140192	3.85328
ACAA2	LUSC (n=501)	Macrophage_XCELL	0.331356	1.09556e-13	7.19227e-12	11.1431
ACAA2	UVM (n=80)	B cell plasma_CIBERSORT-ABS	0.330438	0.00333458	0.0183555	1.73623
ACAA2	LGG (n=516)	Cancer associated fibroblast_TIDE	0.330214	1.26799e-13	6.63258e-12	11.1783
ACAA2	LUSC (n=501)	T cell regulatory (Tregs)_QUANTISEQ	0.329454	1.54014e-13	8.21406e-12	11.0854
ACAA2	HNSC (n=522)	T cell regulatory (Tregs)_QUANTISEQ	0.329027	6.93244e-14	5.54595e-12	11.256
ACAA2	TGCT (n=150)	Macrophage_TIMER	0.32902	4.72188e-05	0.000416636	3.38024
ACAA2	HNSC (n=522)	Endothelial cell_EPIC	0.328964	7.01427e-14	1.75357e-12	11.7561
ACAA2	PAAD (n=179)	Neutrophil_MCPCOUNTER	0.328679	1.13829e-05	0.000135741	3.86729
ACAA2	SKCM-Primary (n=103)	Mast cell_XCELL	0.327784	0.000770794	0.00588922	2.22994
ACAA2	ESCA (n=185)	T cell CD4+_TIMER	0.327446	7.22771e-06	9.10691e-05	4.04063
ACAA2	TGCT (n=150)	Monocyte_QUANTISEQ	0.327123	5.2515e-05	0.000472635	3.32547
ACAA2	DLBC (n=48)	T cell CD8+_QUANTISEQ	0.326352	0.0373018	0.121307	0.916116
ACAA2	SARC (n=260)	Neutrophil_MCPCOUNTER	0.326016	1.89446e-07	5.64785e-06	5.24812
ACAA2	DLBC (n=48)	Common lymphoid progenitor_XCELL	0.324725	0.0383156	0.0870809	1.06008
ACAA2	THYM (n=120)	T cell CD8+_MCPCOUNTER	0.324637	0.000400609	0.00390838	2.408
ACAA2	ESCA (n=185)	B cell_QUANTISEQ	0.323411	9.49449e-06	0.000219104	3.65935
ACAA2	DLBC (n=48)	Neutrophil_MCPCOUNTER	0.322472	0.0397571	0.132024	0.879347
ACAA2	CESC (n=306)	Cancer associated fibroblast_EPIC	0.322406	4.0442e-08	9.16685e-07	6.03778
ACAA2	UVM (n=80)	T cell follicular helper_CIBERSORT-ABS	0.322116	0.00427817	0.0285211	1.54483
ACAA2	THYM (n=120)	Neutrophil_TIMER	0.321831	0.000452609	0.00299853	2.52309
ACAA2	DLBC (n=48)	T cell CD8+_CIBERSORT	0.321633	0.0403048	0.130016	0.886005
ACAA2	PCPG (n=181)	T cell CD4+ (non-regulatory)_QUANTISEQ	0.321354	2.29071e-05	0.000244602	3.61154
ACAA2	THCA (n=509)	Common lymphoid progenitor_XCELL	0.320021	4.39851e-13	9.77447e-12	11.0099
ACAA2	DLBC (n=48)	T cell CD4+ memory_XCELL	0.319474	0.0417431	0.131585	0.880794
ACAA2	PRAD (n=498)	Hematopoietic stem cell_XCELL	0.319448	2.53217e-11	9.72351e-10	9.01218
ACAA2	PCPG (n=181)	T cell CD8+_EPIC	0.319003	2.64825e-05	0.000401596	3.39621
ACAA2	KICH (n=66)	T cell CD8+_TIMER	0.318709	0.00966705	0.0501802	1.29947
ACAA2	UCEC (n=545)	Myeloid dendritic cell_QUANTISEQ	0.31795	0.0025383	0.017418	1.759
ACAA2	PAAD (n=179)	T cell regulatory (Tregs)_QUANTISEQ	0.317603	2.30735e-05	0.000251338	3.59974
ACAA2	DLBC (n=48)	Macrophage M1_CIBERSORT-ABS	0.317118	0.0433601	0.129332	0.888294
ACAA2	ACC (n=79)	T cell CD4+ Th2_XCELL	0.316876	0.00630592	0.0272488	1.56465
ACAA2	PRAD (n=498)	Cancer associated fibroblast_XCELL	0.316701	3.81853e-11	1.62288e-09	8.78971
ACAA2	HNSC-HPV- (n=422)	T cell CD4+_TIMER	0.316353	9.52691e-11	6.66884e-09	8.17595
ACAA2	ESCA (n=185)	B cell naive_CIBERSORT-ABS	0.31631	1.52003e-05	0.000294199	3.53136
ACAA2	UVM (n=80)	B cell plasma_XCELL	0.315948	0.00512345	0.0247909	1.60571
ACAA2	PAAD (n=179)	T cell CD8+ central memory_XCELL	0.315016	2.71077e-05	0.000401596	3.39621
ACAA2	KICH (n=66)	B cell plasma_XCELL	0.312265	0.0113291	0.0470603	1.32734
ACAA2	KICH (n=66)	T cell CD8+_EPIC	0.312191	0.0113496	0.0546968	1.26204
ACAA2	HNSC-HPV+ (n=98)	Macrophage M2_QUANTISEQ	0.310966	0.00301616	0.0157365	1.80309
ACAA2	UVM (n=80)	T cell CD4+ memory activated_CIBERSORT	0.310896	0.00592269	0.0264631	1.57736
ACAA2	LUSC (n=501)	Myeloid dendritic cell_TIMER	0.310245	4.21469e-12	8.38723e-10	9.07638
ACAA2	THCA (n=509)	Macrophage_TIMER	0.310166	2.42112e-12	1.32061e-10	9.87923
ACAA2	CESC (n=306)	Endothelial cell_EPIC	0.309547	1.45389e-07	1.16311e-06	5.93438
ACAA2	BLCA (n=408)	Cancer associated fibroblast_EPIC	0.309412	1.32102e-09	4.49146e-08	7.34761
ACAA2	HNSC-HPV+ (n=98)	Macrophage M0_CIBERSORT-ABS	0.309385	0.00317546	0.0162844	1.78823
ACAA2	LUSC (n=501)	Endothelial cell_EPIC	0.309287	4.9402e-12	8.98219e-11	10.0466
ACAA2	PAAD (n=179)	Neutrophil_TIMER	0.309184	3.8763e-05	0.000377346	3.42326
ACAA2	UVM (n=80)	T cell CD4+ memory activated_CIBERSORT-ABS	0.308983	0.00625286	0.0272488	1.56465
ACAA2	UCEC (n=545)	T cell CD8+ effector memory_XCELL	0.308975	0.00340023	0.0209245	1.67934
ACAA2	UCEC (n=545)	Neutrophil_MCPCOUNTER	0.308268	0.00347812	0.0171037	1.76691
ACAA2	SKCM-Metastasis (n=368)	Macrophage M2_CIBERSORT-ABS	0.307738	3.34529e-09	8.02868e-08	7.09536
ACAA2	THCA (n=509)	Neutrophil_QUANTISEQ	0.306647	4.38505e-12	2.9881e-10	9.5246
ACAA2	ESCA (n=185)	B cell plasma_XCELL	0.306327	2.8875e-05	0.000495	3.30539
ACAA2	KIRC (n=533)	T cell CD4+_EPIC	0.305777	1.96185e-11	2.07059e-09	8.68391
ACAA2	PAAD (n=179)	B cell_QUANTISEQ	0.305568	4.82071e-05	0.000761165	3.11852
ACAA2	BRCA-Basal (n=191)	T cell CD4+ Th2_XCELL	0.304822	4.3202e-05	0.00044062	3.35594
ACAA2	DLBC (n=48)	B cell_EPIC	0.301809	0.0551432	0.16543	0.781387
ACAA2	SKCM-Primary (n=103)	T cell CD4+ memory_XCELL	0.301669	0.00206111	0.011194	1.95102
ACAA2	TGCT (n=150)	NK cell_QUANTISEQ	0.30133	0.000208224	0.00199856	2.69928
ACAA2	LUSC (n=501)	Macrophage M1_XCELL	0.30133	1.80845e-11	7.75051e-10	9.11067
ACAA2	HNSC-HPV- (n=422)	Myeloid dendritic cell_MCPCOUNTER	0.30096	8.0784e-10	6.75006e-08	7.17069
ACAA2	LUSC (n=501)	T cell CD4+ memory resting_CIBERSORT-ABS	0.30079	1.97199e-11	2.07059e-09	8.68391
ACAA2	LUSC (n=501)	Endothelial cell_XCELL	0.300341	2.119e-11	3.27262e-10	9.4851
ACAA2	THYM (n=120)	T cell CD8+_TIMER	0.300005	0.00112429	0.00977639	2.00982
ACAA2	TGCT (n=150)	T cell CD4+ (non-regulatory)_QUANTISEQ	0.299969	0.000223151	0.00177955	2.74969
ACAA2	BRCA-LumA (n=568)	Cancer associated fibroblast_TIDE	0.299888	3.3276e-12	1.61626e-10	9.79149
ACAA2	SKCM (n=471)	Macrophage M2_CIBERSORT-ABS	0.29968	6.16122e-11	2.17455e-09	8.66263
ACAA2	HNSC (n=522)	Macrophage M0_CIBERSORT-ABS	0.299416	1.19643e-11	5.52198e-10	9.2579
ACAA2	HNSC-HPV- (n=422)	Macrophage M0_CIBERSORT-ABS	0.299082	1.03985e-09	3.11956e-08	7.50591
ACAA2	BRCA-LumA (n=568)	Macrophage_TIMER	0.298567	4.17919e-12	2.08959e-10	9.67994
ACAA2	PCPG (n=181)	Mast cell_XCELL	0.298406	8.96918e-05	0.000938314	3.02765
ACAA2	KIRC (n=533)	T cell CD8+_EPIC	0.298374	6.21455e-11	3.10727e-09	8.50762
ACAA2	BLCA (n=408)	Cancer associated fibroblast_MCPCOUNTER	0.298306	5.33272e-09	1.51094e-07	6.82075
ACAA2	PAAD (n=179)	T cell CD8+_XCELL	0.298082	7.50337e-05	0.00103495	2.98508
ACAA2	UVM (n=80)	T cell regulatory (Tregs)_XCELL	0.297133	0.00868421	0.0434211	1.3623
ACAA2	DLBC (n=48)	B cell naive_CIBERSORT	0.296638	0.0596593	0.173765	0.760038
ACAA2	DLBC (n=48)	T cell CD8+_XCELL	0.296241	0.0600172	0.174207	0.758934
ACAA2	TGCT (n=150)	Endothelial cell_XCELL	0.296149	0.000270519	0.00117617	2.92953
ACAA2	CHOL (n=36)	Monocyte_CIBERSORT	0.295591	0.0847089	0.225733	0.646405
ACAA2	SKCM-Primary (n=103)	Neutrophil_MCPCOUNTER	0.294874	0.00262476	0.0142274	1.84687
ACAA2	UVM (n=80)	Cancer associated fibroblast_XCELL	0.294737	0.00926603	0.0500072	1.30097
ACAA2	UVM (n=80)	Myeloid dendritic cell_QUANTISEQ	0.294639	0.00929061	0.0493022	1.30713
ACAA2	HNSC-HPV- (n=422)	Endothelial cell_XCELL	0.294414	1.93194e-09	2.41492e-08	7.6171
ACAA2	THCA (n=509)	T cell CD8+_EPIC	0.29413	3.40132e-11	1.94361e-09	8.71139
ACAA2	LUSC (n=501)	Cancer associated fibroblast_XCELL	0.294004	5.7688e-11	2.30752e-09	8.63685
ACAA2	HNSC (n=522)	Macrophage M2_QUANTISEQ	0.293524	3.11672e-11	1.16877e-09	8.93227
ACAA2	DLBC (n=48)	Endothelial cell_MCPCOUNTER	0.293445	0.0625907	0.133172	0.875588
ACAA2	ESCA (n=185)	B cell naive_CIBERSORT	0.292692	6.68604e-05	0.000967124	3.01452
ACAA2	ACC (n=79)	MDSC_TIDE	0.291881	0.012224	0.0645795	1.18991
ACAA2	KICH (n=66)	T cell regulatory (Tregs)_XCELL	0.291822	0.01834	0.0766955	1.11523
ACAA2	HNSC-HPV+ (n=98)	Cancer associated fibroblast_XCELL	0.291343	0.00560514	0.0331434	1.4796
ACAA2	PAAD (n=179)	Myeloid dendritic cell resting_CIBERSORT	0.291014	0.000112693	0.00135915	2.86673
ACAA2	ACC (n=79)	Macrophage_EPIC	0.290485	0.012664	0.0503204	1.29826
ACAA2	CESC (n=306)	Cancer associated fibroblast_TIDE	0.29043	8.73113e-07	1.38541e-05	4.85842
ACAA2	UVM (n=80)	NK cell_MCPCOUNTER	0.289688	0.0106044	0.0563359	1.24921
ACAA2	PCPG (n=181)	T cell CD4+ memory resting_CIBERSORT-ABS	0.288541	0.000155877	0.00132706	2.87711
ACAA2	SKCM-Primary (n=103)	Macrophage/Monocyte_MCPCOUNTER	0.2868	0.00347239	0.0175675	1.75529
ACAA2	SKCM-Primary (n=103)	Macrophage/Monocyte_MCPCOUNTER	0.2868	0.00347239	0.0171037	1.76691
ACAA2	SKCM-Primary (n=103)	Monocyte_MCPCOUNTER	0.2868	0.00347239	0.0171037	1.76691
ACAA2	PCPG (n=181)	Myeloid dendritic cell_MCPCOUNTER	0.286784	0.00017164	0.0017977	2.74528
ACAA2	SKCM-Primary (n=103)	T cell regulatory (Tregs)_QUANTISEQ	0.286758	0.00347738	0.0213993	1.6696
ACAA2	HNSC-HPV+ (n=98)	Macrophage_TIMER	0.286335	0.00652224	0.0301027	1.5214
ACAA2	PRAD (n=498)	T cell CD8+_EPIC	0.285723	2.95199e-09	1.312e-07	6.88207
ACAA2	HNSC (n=522)	Endothelial cell_XCELL	0.285679	1.07811e-10	1.43749e-09	8.8424
ACAA2	LGG (n=516)	Cancer associated fibroblast_EPIC	0.285679	1.98391e-10	7.49475e-09	8.12524
ACAA2	HNSC-HPV- (n=422)	Macrophage_TIMER	0.285185	6.36525e-09	1.4689e-07	6.83301
ACAA2	LIHC (n=371)	Neutrophil_MCPCOUNTER	0.284995	7.186e-08	2.28515e-06	5.64109
ACAA2	COAD (n=458)	Neutrophil_QUANTISEQ	0.284931	1.55945e-06	2.47952e-05	4.60563
ACAA2	UVM (n=80)	T cell regulatory (Tregs)_CIBERSORT-ABS	0.284816	0.0120525	0.0550971	1.25887
ACAA2	KICH (n=66)	Neutrophil_QUANTISEQ	0.284541	0.021605	0.0837851	1.07683
ACAA2	PAAD (n=179)	Hematopoietic stem cell_XCELL	0.284295	0.000164272	0.00262836	2.58032
ACAA2	HNSC (n=522)	B cell_QUANTISEQ	0.284269	1.34206e-10	1.61047e-08	7.79305
ACAA2	HNSC (n=522)	Macrophage_TIMER	0.283416	1.53146e-10	5.10487e-09	8.29202
ACAA2	DLBC (n=48)	Common myeloid progenitor_XCELL	0.282307	0.0737248	0.150459	0.822582
ACAA2	UCS (n=57)	Endothelial cell_MCPCOUNTER	0.282018	0.0407666	0.0916104	1.03806
ACAA2	PCPG (n=181)	Macrophage M2_QUANTISEQ	0.281494	0.000228542	0.00159448	2.79738
ACAA2	THCA (n=509)	Eosinophil_XCELL	0.281322	2.50138e-10	8.00443e-09	8.09667
ACAA2	HNSC-HPV- (n=422)	B cell_MCPCOUNTER	0.281184	1.05321e-08	6.31924e-07	6.19934
ACAA2	SARC (n=260)	Myeloid dendritic cell_QUANTISEQ	0.280599	8.57405e-06	0.000170624	3.76796
ACAA2	HNSC-HPV- (n=422)	Macrophage M2_QUANTISEQ	0.280309	1.17464e-08	2.52862e-07	6.59712
ACAA2	PRAD (n=498)	Myeloid dendritic cell_TIMER	0.279969	6.25975e-09	3.11422e-07	6.50665
ACAA2	BLCA (n=408)	Macrophage M2_XCELL	0.27967	4.86958e-08	9.19072e-07	6.03665
ACAA2	THYM (n=120)	T cell CD8+ naive_XCELL	0.279332	0.00250118	0.0166745	1.77795
ACAA2	HNSC-HPV+ (n=98)	Endothelial cell_EPIC	0.279166	0.00806573	0.0251832	1.59889
ACAA2	THYM (n=120)	T cell CD4+ memory resting_CIBERSORT-ABS	0.27873	0.00255787	0.0129957	1.8862
ACAA2	READ (n=166)	Neutrophil_TIMER	0.278613	0.00783533	0.035259	1.45273
ACAA2	LUSC (n=501)	Myeloid dendritic cell activated_XCELL	0.278312	6.20634e-10	6.75006e-08	7.17069
ACAA2	UCS (n=57)	Macrophage M2_CIBERSORT-ABS	0.278116	0.0437573	0.129332	0.888294
ACAA2	STAD (n=415)	NK cell_QUANTISEQ	0.277546	3.93588e-08	9.16685e-07	6.03778
ACAA2	HNSC-HPV+ (n=98)	Endothelial cell_XCELL	0.276613	0.00868822	0.0251832	1.59889
ACAA2	LGG (n=516)	Myeloid dendritic cell_QUANTISEQ	0.275896	8.47998e-10	6.75006e-08	7.17069
ACAA2	DLBC (n=48)	B cell plasma_CIBERSORT	0.275439	0.0813302	0.21962	0.658328
ACAA2	PAAD (n=179)	NK cell_MCPCOUNTER	0.275358	0.000267306	0.00248997	2.60381
ACAA2	DLBC (n=48)	Neutrophil_TIMER	0.275325	0.0814615	0.221977	0.653693
ACAA2	DLBC (n=48)	Monocyte_CIBERSORT-ABS	0.274942	0.0819034	0.221977	0.653693
ACAA2	CHOL (n=36)	T cell CD4+ Th1_XCELL	0.27428	0.110828	0.266495	0.574311
ACAA2	PRAD (n=498)	T cell CD4+_EPIC	0.274039	1.33416e-08	4.42381e-07	6.3542
ACAA2	PCPG (n=181)	Macrophage/Monocyte_MCPCOUNTER	0.27383	0.000342579	0.00228386	2.64133
ACAA2	PCPG (n=181)	Macrophage/Monocyte_MCPCOUNTER	0.27383	0.000342579	0.00240309	2.61923
ACAA2	PCPG (n=181)	Monocyte_MCPCOUNTER	0.27383	0.000342579	0.00240309	2.61923
ACAA2	BRCA-LumA (n=568)	Cancer associated fibroblast_EPIC	0.271551	3.43326e-10	1.22874e-08	7.91054
ACAA2	THYM (n=120)	Monocyte_CIBERSORT	0.271372	0.00335044	0.0171037	1.76691
ACAA2	HNSC-HPV- (n=422)	Macrophage_EPIC	0.271008	3.65884e-08	7.31768e-07	6.13563
ACAA2	BRCA-Her2 (n=82)	Endothelial cell_EPIC	0.270792	0.0214086	0.0528608	1.27687
ACAA2	UCEC (n=545)	T cell CD4+ (non-regulatory)_QUANTISEQ	0.270677	0.0107514	0.0428695	1.36785
ACAA2	READ (n=166)	T cell CD4+ (non-regulatory)_QUANTISEQ	0.270533	0.00991142	0.0402851	1.39486
ACAA2	THCA (n=509)	Macrophage M2_CIBERSORT	0.27003	1.33728e-09	3.82079e-08	7.41785
ACAA2	GBM (n=153)	T cell CD8+_TIMER	0.26899	0.00148092	0.0115026	1.9392
ACAA2	CESC (n=306)	Endothelial cell_XCELL	0.268528	5.82875e-06	3.53258e-05	4.45191
ACAA2	LGG (n=516)	Macrophage M2_QUANTISEQ	0.268484	2.45531e-09	6.13828e-08	7.21195
ACAA2	SKCM-Primary (n=103)	Neutrophil_TIMER	0.268054	0.00645189	0.0295919	1.52883
ACAA2	HNSC-HPV+ (n=98)	Macrophage M0_CIBERSORT	0.267931	0.0111324	0.0454085	1.34286
ACAA2	PCPG (n=181)	Neutrophil_TIMER	0.267588	0.0004723	0.00308613	2.51059
ACAA2	THCA (n=509)	Mast cell_XCELL	0.267528	1.91894e-09	6.21371e-08	7.20665
ACAA2	LUSC (n=501)	Myeloid dendritic cell_XCELL	0.267506	2.92772e-09	1.76121e-07	6.75419
ACAA2	LUSC (n=501)	Myeloid dendritic cell_MCPCOUNTER	0.267104	3.09761e-09	1.76121e-07	6.75419
ACAA2	UCS (n=57)	Macrophage M1_CIBERSORT-ABS	0.266454	0.0537828	0.152215	0.817542
ACAA2	READ (n=166)	Macrophage M1_CIBERSORT	0.266416	0.0111436	0.0454085	1.34286
ACAA2	HNSC (n=522)	T cell CD4+_TIMER	0.265896	2.08506e-09	9.38276e-08	7.02767
ACAA2	PAAD (n=179)	B cell_MCPCOUNTER	0.265882	0.000440024	0.00406176	2.39129
ACAA2	PRAD (n=498)	Myeloid dendritic cell_MCPCOUNTER	0.265093	4.03977e-08	1.23679e-06	5.9077
ACAA2	KICH (n=66)	Monocyte_CIBERSORT-ABS	0.26495	0.0329305	0.118104	0.927735
ACAA2	LIHC (n=371)	Neutrophil_QUANTISEQ	0.264702	6.09975e-07	1.38551e-05	4.85839
ACAA2	READ (n=166)	B cell plasma_CIBERSORT-ABS	0.264502	0.0117607	0.0473661	1.32453
ACAA2	COAD (n=458)	T cell CD8+_TIMER	0.264287	8.914e-06	0.000162073	3.79029
ACAA2	UVM (n=80)	T cell CD8+_QUANTISEQ	0.264006	0.0203366	0.0843486	1.07392
ACAA2	ESCA (n=185)	B cell memory_XCELL	0.263464	0.000352291	0.00358262	2.4458
ACAA2	CESC (n=306)	Endothelial cell_MCPCOUNTER	0.263141	9.07178e-06	5.18388e-05	4.28535
ACAA2	LGG (n=516)	Common lymphoid progenitor_XCELL	0.263088	5.21736e-09	6.13807e-08	7.21197
ACAA2	PAAD (n=179)	B cell plasma_CIBERSORT-ABS	0.262577	0.000521366	0.00469511	2.32835
ACAA2	DLBC (n=48)	T cell CD8+ naive_XCELL	0.262264	0.0976171	0.235222	0.628522
ACAA2	SKCM (n=471)	Neutrophil_TIMER	0.262047	1.29867e-08	6.19465e-07	6.20798
ACAA2	UVM (n=80)	T cell CD8+ naive_XCELL	0.26175	0.021475	0.0867678	1.06164
ACAA2	TGCT (n=150)	Endothelial cell_EPIC	0.261548	0.00137463	0.00528705	2.27679
ACAA2	BRCA-LumA (n=568)	Neutrophil_TIMER	0.261507	1.56977e-09	8.3198e-08	7.07989
ACAA2	DLBC (n=48)	B cell plasma_CIBERSORT-ABS	0.261495	0.0986399	0.250779	0.600708
ACAA2	PCPG (n=181)	T cell CD4+ Th2_XCELL	0.261351	0.000646009	0.00442376	2.35421
ACAA2	THYM (n=120)	B cell_MCPCOUNTER	0.260804	0.00487539	0.0239773	1.6202
ACAA2	LUSC (n=501)	T cell CD8+_CIBERSORT-ABS	0.260797	7.41277e-09	2.96511e-07	6.52796
ACAA2	THYM (n=120)	Common lymphoid progenitor_XCELL	0.260782	0.00487912	0.0168245	1.77406
ACAA2	THYM (n=120)	T cell CD4+ naive_CIBERSORT-ABS	0.259477	0.00510538	0.0236499	1.62617
ACAA2	READ (n=166)	T cell gamma delta_XCELL	0.259177	0.0136361	0.0694203	1.15851
ACAA2	HNSC-HPV+ (n=98)	Macrophage M2_CIBERSORT-ABS	0.259113	0.0142086	0.0546485	1.26242
ACAA2	LUSC (n=501)	B cell_MCPCOUNTER	0.259098	9.34055e-09	6.22703e-07	6.20572
ACAA2	UVM (n=80)	B cell_XCELL	0.258878	0.0230025	0.0811853	1.09052
ACAA2	BRCA-LumA (n=568)	Cancer associated fibroblast_MCPCOUNTER	0.258736	2.36144e-09	7.29899e-08	7.13674
ACAA2	LUSC (n=501)	Endothelial cell_MCPCOUNTER	0.258394	1.02744e-08	1.02744e-07	6.98824
ACAA2	SKCM (n=471)	Common lymphoid progenitor_XCELL	0.258321	2.11255e-08	2.01196e-07	6.69638
ACAA2	SKCM (n=471)	Myeloid dendritic cell_MCPCOUNTER	0.258083	2.17886e-08	7.22655e-07	6.14107
ACAA2	PCPG (n=181)	Macrophage_TIMER	0.257501	0.000780867	0.00488042	2.31154
ACAA2	BRCA-LumB (n=219)	T cell CD4+ memory_XCELL	0.257309	0.000314614	0.002447	2.61137
ACAA2	DLBC (n=48)	NK cell_MCPCOUNTER	0.256498	0.105489	0.307865	0.51164
ACAA2	READ (n=166)	T cell CD4+ memory_XCELL	0.256356	0.0147315	0.057645	1.23924
ACAA2	LUSC (n=501)	T cell CD8+_XCELL	0.255196	1.57851e-08	4.51002e-07	6.34582
ACAA2	LIHC (n=371)	Endothelial cell_MCPCOUNTER	0.255145	1.57399e-06	1.06817e-05	4.97136
ACAA2	UCEC (n=545)	Cancer associated fibroblast_TIDE	0.254398	1.03983e-05	0.000130942	3.88292
ACAA2	UCS (n=57)	Myeloid dendritic cell activated_XCELL	0.254263	0.066174	0.186789	0.728649
ACAA2	HNSC (n=522)	Myeloid dendritic cell_MCPCOUNTER	0.254159	1.08211e-08	4.30681e-07	6.36584
ACAA2	LGG (n=516)	Macrophage M1_CIBERSORT-ABS	0.253929	1.80516e-08	3.73482e-07	6.42773
ACAA2	KIRC (n=533)	Endothelial cell_XCELL	0.253908	3.24488e-08	2.82163e-07	6.5495
ACAA2	LGG (n=516)	B cell_TIMER	0.253828	1.82965e-08	8.44454e-07	6.07342
ACAA2	SKCM-Metastasis (n=368)	Neutrophil_TIMER	0.253794	1.31376e-06	2.23808e-05	4.65012
ACAA2	SKCM-Primary (n=103)	Macrophage M2_CIBERSORT-ABS	0.253722	0.010078	0.0431913	1.3646
ACAA2	SKCM (n=471)	T cell CD4+_EPIC	0.253572	3.88559e-08	1.16568e-06	5.93342
ACAA2	LUAD (n=515)	Macrophage_TIMER	0.253275	1.18002e-08	2.52862e-07	6.59712
ACAA2	READ (n=166)	Myeloid dendritic cell_TIMER	0.253231	0.0160327	0.0750709	1.12453
ACAA2	OV (n=303)	MDSC_TIDE	0.253081	5.35841e-05	0.00078966	3.10256
ACAA2	READ (n=166)	Macrophage M1_CIBERSORT-ABS	0.252693	0.0162665	0.0587945	1.23066
ACAA2	PRAD (n=498)	Cancer associated fibroblast_EPIC	0.252027	1.89637e-07	3.68437e-06	5.43364
ACAA2	BLCA (n=408)	Macrophage M2_CIBERSORT-ABS	0.251945	9.78526e-07	1.28125e-05	4.89236
ACAA2	MESO (n=87)	Cancer associated fibroblast_TIDE	0.251945	0.020014	0.0925818	1.03347
ACAA2	PAAD (n=179)	Macrophage_EPIC	0.251832	0.000891536	0.00545838	2.26294
ACAA2	BRCA-Her2 (n=82)	Myeloid dendritic cell_QUANTISEQ	0.251356	0.0331861	0.122081	0.913352
ACAA2	BRCA (n=1100)	Neutrophil_TIMER	0.250901	9.81225e-16	7.80074e-14	13.1079
ACAA2	KIRC (n=533)	Monocyte_CIBERSORT-ABS	0.250874	4.77677e-08	1.75271e-06	5.75629
ACAA2	SKCM-Metastasis (n=368)	NK cell_QUANTISEQ	0.250862	1.75388e-06	2.71054e-05	4.56694
ACAA2	LUSC (n=501)	T cell CD8+_TIMER	0.250743	2.84254e-08	7.58012e-07	6.12032
ACAA2	UCS (n=57)	Macrophage M1_CIBERSORT	0.249875	0.0711552	0.185648	0.731309
ACAA2	PAAD (n=179)	B cell_EPIC	0.248809	0.00103259	0.00774442	2.11101
ACAA2	THYM (n=120)	T cell CD4+ naive_XCELL	0.248564	0.00739298	0.0310505	1.50793
ACAA2	BRCA-Her2 (n=82)	Macrophage_TIMER	0.248192	0.0355412	0.110491	0.956674
ACAA2	SKCM (n=471)	NK cell_QUANTISEQ	0.247511	8.30766e-08	1.71188e-06	5.76653
ACAA2	LUSC (n=501)	Cancer associated fibroblast_MCPCOUNTER	0.246179	5.13527e-08	1.12645e-06	5.94829
ACAA2	THCA (n=509)	Cancer associated fibroblast_TIDE	0.246151	3.61496e-08	8.77918e-07	6.05655
ACAA2	PRAD (n=498)	NK cell_MCPCOUNTER	0.245314	4.06274e-07	7.27016e-06	5.13846
ACAA2	READ (n=166)	Macrophage_TIMER	0.244879	0.0200085	0.0682108	1.16615
ACAA2	LIHC (n=371)	Macrophage M2_CIBERSORT	0.244481	4.33862e-06	4.73304e-05	4.32486
ACAA2	BRCA-Her2 (n=82)	Macrophage M2_CIBERSORT-ABS	0.244281	0.0386438	0.118297	0.927025
ACAA2	BRCA-Basal (n=191)	T cell CD4+_EPIC	0.243789	0.00118831	0.00733953	2.13433
ACAA2	ACC (n=79)	Common myeloid progenitor_XCELL	0.24378	0.0376744	0.0866078	1.06244
ACAA2	DLBC (n=48)	B cell_MCPCOUNTER	0.24351	0.124979	0.294068	0.531552
ACAA2	PCPG (n=181)	B cell plasma_CIBERSORT-ABS	0.243404	0.00152619	0.00995342	2.00203
ACAA2	BLCA (n=408)	Macrophage_EPIC	0.243359	2.31527e-06	2.77832e-05	4.55622
ACAA2	UCEC (n=545)	Common lymphoid progenitor_XCELL	0.242977	0.0225463	0.0549909	1.25971
ACAA2	BLCA (n=408)	Macrophage_TIMER	0.242576	2.50046e-06	2.94171e-05	4.5314
ACAA2	DLBC (n=48)	Macrophage M2_CIBERSORT-ABS	0.242395	0.12677	0.274593	0.561311
ACAA2	KIRP (n=290)	Macrophage_TIMER	0.242236	8.47008e-05	0.000696171	3.15728
ACAA2	KIRC (n=533)	Myeloid dendritic cell_MCPCOUNTER	0.242196	1.40477e-07	3.99356e-06	5.39864
ACAA2	PAAD (n=179)	T cell CD4+ memory resting_CIBERSORT	0.24163	0.00145328	0.00843779	2.07377
ACAA2	DLBC (n=48)	Eosinophil_CIBERSORT	0.241625	0.128019	0.390171	0.408744
ACAA2	DLBC (n=48)	Eosinophil_CIBERSORT-ABS	0.241625	0.128019	0.390171	0.408744
ACAA2	KICH (n=66)	Macrophage M2_TIDE	0.24155	0.0525673	0.14948	0.825416
ACAA2	UCS (n=57)	B cell naive_CIBERSORT-ABS	0.241128	0.0819745	0.21962	0.658328
ACAA2	BRCA-Her2 (n=82)	Neutrophil_CIBERSORT-ABS	0.241126	0.0413075	0.134039	0.87277
ACAA2	DLBC (n=48)	Myeloid dendritic cell resting_CIBERSORT-ABS	0.240821	0.129333	0.311966	0.505892
ACAA2	PAAD (n=179)	T cell CD4+_EPIC	0.240805	0.00151048	0.008573	2.06687
ACAA2	LGG (n=516)	B cell_MCPCOUNTER	0.240751	9.90932e-08	3.49741e-06	5.45625
ACAA2	GBM (n=153)	T cell CD4+ Th2_XCELL	0.240503	0.00464172	0.021823	1.66109
ACAA2	THYM (n=120)	T cell CD4+ memory resting_CIBERSORT	0.240024	0.00977366	0.0399831	1.39812
ACAA2	ESCA (n=185)	Hematopoietic stem cell_XCELL	0.239881	0.00118106	0.0161974	1.79055
ACAA2	READ (n=166)	NK cell_XCELL	0.239374	0.0230681	0.105988	0.974741
ACAA2	HNSC-HPV+ (n=98)	Mast cell activated_CIBERSORT-ABS	0.238967	0.0241131	0.108589	0.964214
ACAA2	BRCA-Basal (n=191)	Common lymphoid progenitor_XCELL	0.238385	0.00153678	0.00579918	2.23663
ACAA2	PRAD (n=498)	T cell CD4+_TIMER	0.237969	9.11948e-07	1.53764e-05	4.81315
ACAA2	DLBC (n=48)	NK cell resting_CIBERSORT-ABS	0.237933	0.134131	0.350805	0.454934
ACAA2	LIHC (n=371)	Granulocyte-monocyte progenitor_XCELL	0.237349	8.33487e-06	0.00016003	3.7958
ACAA2	DLBC (n=48)	NK cell_EPIC	0.237033	0.135654	0.35223	0.453173
ACAA2	SKCM-Primary (n=103)	T cell CD4+ Th2_XCELL	0.236776	0.0165739	0.0625242	1.20395
ACAA2	BRCA-LumB (n=219)	B cell_QUANTISEQ	0.236322	0.000966657	0.00748506	2.1258
ACAA2	BRCA-LumA (n=568)	Endothelial cell_MCPCOUNTER	0.235312	6.17428e-08	5.14523e-07	6.28859
ACAA2	KIRP (n=290)	Myeloid dendritic cell_QUANTISEQ	0.235309	0.000136195	0.00154873	2.81003
ACAA2	BRCA-LumA (n=568)	Neutrophil_MCPCOUNTER	0.235096	6.35301e-08	2.16456e-06	5.66463
ACAA2	MESO (n=87)	Neutrophil_MCPCOUNTER	0.235066	0.0303453	0.109657	0.959965
ACAA2	HNSC (n=522)	B cell_MCPCOUNTER	0.234688	1.39346e-07	4.64487e-06	5.33303
ACAA2	BRCA (n=1100)	T cell CD4+ Th2_XCELL	0.234343	7.23952e-14	2.28045e-11	10.642
ACAA2	SARC (n=260)	Endothelial cell_MCPCOUNTER	0.234312	0.000221784	0.00100811	2.99649
ACAA2	ACC (n=79)	B cell plasma_CIBERSORT	0.234122	0.0461938	0.144061	0.841453
ACAA2	CESC (n=306)	Cancer associated fibroblast_XCELL	0.233767	8.57914e-05	0.000911533	3.04023
ACAA2	CHOL (n=36)	T cell CD4+_TIMER	0.23357	0.176888	0.366576	0.435835
ACAA2	HNSC-HPV- (n=422)	NK cell_QUANTISEQ	0.233213	2.41904e-06	3.65544e-05	4.43706
ACAA2	PRAD (n=498)	Macrophage_TIMER	0.233041	1.54638e-06	1.89353e-05	4.72273
ACAA2	PRAD (n=498)	Endothelial cell_XCELL	0.232706	1.60225e-06	1.06817e-05	4.97136
ACAA2	BRCA-Her2 (n=82)	Neutrophil_CIBERSORT	0.232697	0.049179	0.149417	0.825601
ACAA2	THCA (n=509)	T cell CD4+_EPIC	0.232696	2.00612e-07	4.51377e-06	5.34546
ACAA2	DLBC (n=48)	Myeloid dendritic cell resting_CIBERSORT	0.232692	0.143178	0.333245	0.477236
ACAA2	ACC (n=79)	B cell plasma_CIBERSORT-ABS	0.23249	0.0477801	0.147016	0.832636
ACAA2	UVM (n=80)	Neutrophil_TIMER	0.232069	0.0422648	0.136173	0.865907
ACAA2	LGG (n=516)	T cell CD4+ memory resting_CIBERSORT-ABS	0.231867	2.95805e-07	6.01153e-06	5.22102
ACAA2	DLBC (n=48)	T cell CD8+ effector memory_XCELL	0.231838	0.144692	0.282553	0.5489
ACAA2	LGG (n=516)	Cancer associated fibroblast_MCPCOUNTER	0.231603	3.05372e-07	5.61225e-06	5.25086
ACAA2	UCS (n=57)	Cancer associated fibroblast_MCPCOUNTER	0.231169	0.0958229	0.290891	0.53627
ACAA2	BLCA (n=408)	Macrophage M0_CIBERSORT-ABS	0.231039	7.5436e-06	7.86287e-05	4.10442
ACAA2	PCPG (n=181)	NK cell activated_CIBERSORT-ABS	0.230862	0.00268529	0.0180792	1.74282
ACAA2	KIRC (n=533)	B cell_TIMER	0.230762	5.47218e-07	1.49241e-05	4.82611
ACAA2	LUAD (n=515)	T cell CD4+_EPIC	0.230481	2.28717e-07	4.80305e-06	5.31848
ACAA2	THYM (n=120)	Neutrophil_MCPCOUNTER	0.230408	0.0132386	0.0563823	1.24886
ACAA2	SKCM-Primary (n=103)	NK cell_QUANTISEQ	0.230336	0.0198582	0.0925818	1.03347
ACAA2	DLBC (n=48)	NK cell resting_CIBERSORT	0.230312	0.14743	0.373282	0.427963
ACAA2	SKCM-Metastasis (n=368)	Myeloid dendritic cell_MCPCOUNTER	0.229834	1.2561e-05	0.00022724	3.64352
ACAA2	LUSC (n=501)	Macrophage/Monocyte_MCPCOUNTER	0.229363	4.10823e-07	6.16234e-06	5.21025
ACAA2	LUSC (n=501)	Macrophage/Monocyte_MCPCOUNTER	0.229363	4.10823e-07	1.08868e-05	4.9631
ACAA2	LUSC (n=501)	Monocyte_MCPCOUNTER	0.229363	4.10823e-07	1.08868e-05	4.9631
ACAA2	READ (n=166)	Common lymphoid progenitor_XCELL	0.229274	0.029726	0.0708662	1.14956
ACAA2	UCEC (n=545)	Mast cell_XCELL	0.229054	0.0318238	0.135251	0.868859
ACAA2	UVM (n=80)	B cell memory_CIBERSORT-ABS	0.229046	0.0451003	0.141676	0.848703
ACAA2	HNSC (n=522)	Macrophage_EPIC	0.228375	3.0467e-07	4.68724e-06	5.32908
ACAA2	LUSC (n=501)	Macrophage M1_QUANTISEQ	0.228306	4.65768e-07	6.81612e-06	5.16646
ACAA2	BLCA (n=408)	Cancer associated fibroblast_TIDE	0.227923	1.00685e-05	0.000129369	3.88817
ACAA2	LUAD (n=515)	Endothelial cell_MCPCOUNTER	0.227853	3.1585e-07	2.33963e-06	5.63085
ACAA2	HNSC (n=522)	T cell CD4+ memory resting_CIBERSORT-ABS	0.227531	3.37669e-07	6.64786e-06	5.17732
ACAA2	PCPG (n=181)	B cell_MCPCOUNTER	0.227355	0.00312873	0.0175443	1.75586
ACAA2	KIRP (n=290)	Common lymphoid progenitor_XCELL	0.227103	0.000234808	0.00104359	2.98147
ACAA2	SKCM (n=471)	T cell CD4+ Th2_XCELL	0.226899	9.51871e-07	1.53764e-05	4.81315
ACAA2	ACC (n=79)	B cell_QUANTISEQ	0.226727	0.0537405	0.16285	0.788212
ACAA2	PAAD (n=179)	Cancer associated fibroblast_TIDE	0.225765	0.00298733	0.0193465	1.7134
ACAA2	KICH (n=66)	Cancer associated fibroblast_TIDE	0.225717	0.0706243	0.238928	0.621733
ACAA2	SKCM-Primary (n=103)	T cell CD8+_TIMER	0.225509	0.022673	0.0897941	1.04675
ACAA2	PRAD (n=498)	B cell plasma_CIBERSORT-ABS	0.2252	3.49946e-06	8.50998e-05	4.07007
ACAA2	SKCM (n=471)	Macrophage/Monocyte_MCPCOUNTER	0.224848	1.19876e-06	1.49845e-05	4.82436
ACAA2	SKCM (n=471)	Macrophage/Monocyte_MCPCOUNTER	0.224848	1.19876e-06	2.11781e-05	4.67411
ACAA2	SKCM (n=471)	Monocyte_MCPCOUNTER	0.224848	1.19876e-06	2.11781e-05	4.67411
ACAA2	UVM (n=80)	T cell CD8+_MCPCOUNTER	0.224628	0.0495259	0.154768	0.810318
ACAA2	GBM (n=153)	B cell_MCPCOUNTER	0.224362	0.00839589	0.0365039	1.43766
ACAA2	READ (n=166)	B cell_TIMER	0.224233	0.033615	0.109614	0.960134
ACAA2	ACC (n=79)	T cell CD4+_EPIC	0.224154	0.0565919	0.160642	0.79414
ACAA2	BLCA (n=408)	B cell_QUANTISEQ	0.223874	1.45631e-05	0.000291263	3.53571
ACAA2	LGG (n=516)	NK cell_EPIC	0.223795	7.69741e-07	1.27664e-05	4.89393
ACAA2	LIHC (n=371)	Hematopoietic stem cell_XCELL	0.223485	2.80081e-05	0.000488868	3.31081
ACAA2	SKCM (n=471)	T cell CD4+ memory resting_CIBERSORT-ABS	0.223466	1.39843e-06	2.20253e-05	4.65708
ACAA2	DLBC (n=48)	Macrophage M1_CIBERSORT	0.222987	0.161103	0.320072	0.494752
ACAA2	PAAD (n=179)	Monocyte_CIBERSORT-ABS	0.222795	0.00340094	0.0171037	1.76691
ACAA2	BRCA-Her2 (n=82)	Endothelial cell_MCPCOUNTER	0.222543	0.0602545	0.12958	0.887463
ACAA2	SKCM-Metastasis (n=368)	Common lymphoid progenitor_XCELL	0.222108	2.47643e-05	0.000130339	3.88493
ACAA2	COAD (n=458)	T cell CD4+_EPIC	0.221965	0.00020685	0.00169241	2.7715
ACAA2	MESO (n=87)	T cell CD4+_EPIC	0.221842	0.0413009	0.131585	0.880794
ACAA2	KIRC (n=533)	Monocyte_CIBERSORT	0.221692	1.53245e-06	2.47952e-05	4.60563
ACAA2	SKCM-Metastasis (n=368)	Endothelial cell_MCPCOUNTER	0.221452	2.62033e-05	0.000134376	3.87168
ACAA2	HNSC-HPV- (n=422)	T cell CD4+ memory resting_CIBERSORT-ABS	0.221273	7.92885e-06	9.79446e-05	4.00902
ACAA2	LGG (n=516)	Macrophage M2_CIBERSORT-ABS	0.221181	1.04126e-06	1.32926e-05	4.87639
ACAA2	UVM (n=80)	NK cell activated_CIBERSORT-ABS	0.220662	0.0537961	0.193552	0.713202
ACAA2	ESCA (n=185)	B cell_TIMER	0.220445	0.0029429	0.0168166	1.77426
ACAA2	PRAD (n=498)	Neutrophil_TIMER	0.220087	5.86829e-06	7.36624e-05	4.13275
ACAA2	ACC (n=79)	Myeloid dendritic cell_QUANTISEQ	0.219563	0.0619833	0.180353	0.743876
ACAA2	THYM (n=120)	Myeloid dendritic cell_XCELL	0.219495	0.0184267	0.0810841	1.09106
ACAA2	DLBC (n=48)	T cell CD8+_EPIC	0.219309	0.168305	0.311675	0.506297
ACAA2	SKCM (n=471)	Endothelial cell_MCPCOUNTER	0.219251	2.22422e-06	1.43498e-05	4.84315
ACAA2	ACC (n=79)	Macrophage M2_TIDE	0.219108	0.0625394	0.169025	0.772048
ACAA2	SKCM-Metastasis (n=368)	T cell CD4+ Th2_XCELL	0.218652	3.32924e-05	0.00034957	3.45647
ACAA2	CHOL (n=36)	NK cell_QUANTISEQ	0.218484	0.207336	0.453339	0.343577
ACAA2	LUAD (n=515)	Macrophage M2_CIBERSORT-ABS	0.218355	9.82294e-07	1.28125e-05	4.89236
ACAA2	ACC (n=79)	Macrophage_TIMER	0.218306	0.0635309	0.170935	0.767169
ACAA2	UCEC (n=545)	T cell CD4+ naive_CIBERSORT-ABS	0.217953	0.0413564	0.131585	0.880794
ACAA2	STAD (n=415)	Neutrophil_QUANTISEQ	0.217819	1.88617e-05	0.000204478	3.68935
ACAA2	ACC (n=79)	Class-switched memory B cell_XCELL	0.217684	0.0643071	0.183271	0.736906
ACAA2	UCEC (n=545)	T cell CD4+ naive_CIBERSORT	0.217519	0.041773	0.131585	0.880794
ACAA2	PAAD (n=179)	Mast cell activated_CIBERSORT	0.217209	0.00432144	0.0262373	1.58108
ACAA2	HNSC-HPV+ (n=98)	Mast cell activated_CIBERSORT	0.216529	0.0415399	0.16234	0.789574
ACAA2	HNSC-HPV- (n=422)	T cell regulatory (Tregs)_CIBERSORT-ABS	0.216521	1.24929e-05	0.000153758	3.81316
ACAA2	UCEC (n=545)	Mast cell resting_CIBERSORT-ABS	0.216281	0.04298	0.165731	0.780597
ACAA2	PAAD (n=179)	Myeloid dendritic cell_XCELL	0.216024	0.00454335	0.026592	1.57525
ACAA2	SKCM-Primary (n=103)	Endothelial cell_MCPCOUNTER	0.215304	0.0297638	0.0708662	1.14956
ACAA2	KIRC (n=533)	Hematopoietic stem cell_XCELL	0.215121	3.14702e-06	7.55285e-05	4.12189
ACAA2	COAD (n=458)	Macrophage M1_QUANTISEQ	0.214795	0.000333582	0.00224887	2.64804
ACAA2	KICH (n=66)	Macrophage_TIMER	0.214783	0.0857688	0.210907	0.675909
ACAA2	HNSC-HPV+ (n=98)	T cell CD4+ memory resting_CIBERSORT-ABS	0.214147	0.0438898	0.13621	0.865792
ACAA2	THCA (n=509)	MDSC_TIDE	0.21404	1.8279e-06	4.65284e-05	4.33228
ACAA2	SKCM (n=471)	Neutrophil_MCPCOUNTER	0.213786	4.00509e-06	5.45836e-05	4.26294
ACAA2	UCS (n=57)	T cell CD4+ effector memory_XCELL	0.213298	0.125149	0.294193	0.531367
ACAA2	SKCM-Metastasis (n=368)	Macrophage M2_CIBERSORT	0.213277	5.2271e-05	0.00045453	3.34244
ACAA2	UVM (n=80)	T cell CD8+_XCELL	0.213152	0.0627069	0.179163	0.746753
ACAA2	LGG (n=516)	Macrophage M1_CIBERSORT	0.21276	2.68854e-06	3.10216e-05	4.50834
ACAA2	LUSC (n=501)	T cell CD4+_TIMER	0.212513	2.83022e-06	4.05236e-05	4.39229
ACAA2	THYM (n=120)	T cell CD4+ Th2_XCELL	0.212226	0.0227855	0.0806455	1.09342
ACAA2	SKCM-Metastasis (n=368)	Macrophage/Monocyte_MCPCOUNTER	0.211953	5.8313e-05	0.000492786	3.30734
ACAA2	SKCM-Metastasis (n=368)	Macrophage/Monocyte_MCPCOUNTER	0.211953	5.8313e-05	0.000487988	3.31159
ACAA2	SKCM-Metastasis (n=368)	Monocyte_MCPCOUNTER	0.211953	5.8313e-05	0.000487988	3.31159
ACAA2	CHOL (n=36)	Monocyte_CIBERSORT-ABS	0.211759	0.222012	0.436572	0.359944
ACAA2	HNSC-HPV- (n=422)	B cell_EPIC	0.211561	1.98691e-05	0.000372545	3.42882
ACAA2	PRAD (n=498)	B cell naive_CIBERSORT-ABS	0.211146	1.40778e-05	0.000291263	3.53571
ACAA2	TGCT (n=150)	Macrophage M1_XCELL	0.211081	0.0102772	0.0435021	1.36149
ACAA2	READ (n=166)	T cell CD4+ memory activated_CIBERSORT	0.21099	0.0459143	0.138919	0.857237
ACAA2	BRCA-Her2 (n=82)	T cell gamma delta_CIBERSORT-ABS	0.21071	0.0756263	0.255125	0.593247
ACAA2	LUSC (n=501)	B cell_QUANTISEQ	0.210455	3.54582e-06	8.50998e-05	4.07007
ACAA2	LUAD (n=515)	T cell CD4+ memory resting_CIBERSORT-ABS	0.210331	2.46437e-06	3.6106e-05	4.44242
ACAA2	PAAD (n=179)	B cell naive_CIBERSORT-ABS	0.210251	0.0057775	0.0272953	1.56391
ACAA2	LUSC (n=501)	Monocyte_XCELL	0.209707	3.84643e-06	5.39631e-05	4.2679
ACAA2	BLCA (n=408)	B cell naive_CIBERSORT	0.209602	5.07208e-05	0.00078032	3.10773
ACAA2	SKCM-Primary (n=103)	Monocyte_QUANTISEQ	0.209285	0.034767	0.12376	0.907419
ACAA2	SKCM-Metastasis (n=368)	T cell CD4+_EPIC	0.209196	7.30714e-05	0.000667174	3.17576
ACAA2	LGG (n=516)	NK cell activated_CIBERSORT-ABS	0.209063	4.02943e-06	5.95654e-05	4.22501
ACAA2	THYM (n=120)	T cell CD8+_XCELL	0.208817	0.0251169	0.093671	1.02839
ACAA2	LUSC (n=501)	Macrophage M1_CIBERSORT-ABS	0.208813	4.23753e-06	4.70837e-05	4.32713
ACAA2	UCS (n=57)	Macrophage_EPIC	0.208603	0.133878	0.283841	0.546925
ACAA2	BRCA-LumB (n=219)	Endothelial cell_MCPCOUNTER	0.208488	0.00370806	0.0130107	1.8857
ACAA2	UVM (n=80)	B cell memory_CIBERSORT	0.208388	0.0689556	0.193334	0.713693
ACAA2	BRCA-Her2 (n=82)	T cell gamma delta_CIBERSORT	0.207981	0.0795816	0.257781	0.588749
ACAA2	UCS (n=57)	Cancer associated fibroblast_EPIC	0.207645	0.135712	0.35223	0.453173
ACAA2	ESCA (n=185)	T cell CD4+ (non-regulatory)_XCELL	0.207478	0.00519492	0.023889	1.6218
ACAA2	UCS (n=57)	T cell CD4+ (non-regulatory)_XCELL	0.20714	0.136688	0.30865	0.510534
ACAA2	UVM (n=80)	T cell regulatory (Tregs)_QUANTISEQ	0.206822	0.0711156	0.189642	0.722066
ACAA2	LGG (n=516)	Monocyte_CIBERSORT-ABS	0.20681	5.13782e-06	6.80762e-05	4.167
ACAA2	UCS (n=57)	Macrophage/Monocyte_MCPCOUNTER	0.206643	0.137652	0.287775	0.540947
ACAA2	UCS (n=57)	Macrophage/Monocyte_MCPCOUNTER	0.206643	0.137652	0.308264	0.511077
ACAA2	UCS (n=57)	Monocyte_MCPCOUNTER	0.206643	0.137652	0.308264	0.511077
ACAA2	BLCA (n=408)	B cell naive_CIBERSORT-ABS	0.20651	6.57476e-05	0.000967124	3.01452
ACAA2	ACC (n=79)	Neutrophil_MCPCOUNTER	0.206193	0.0800897	0.219556	0.658454
ACAA2	PRAD (n=498)	B cell_EPIC	0.206068	2.27652e-05	0.000401739	3.39606
ACAA2	UVM (n=80)	T cell CD8+_CIBERSORT-ABS	0.206029	0.0722303	0.196545	0.706538
ACAA2	SKCM (n=471)	T cell CD4+ memory resting_CIBERSORT	0.205979	9.03959e-06	0.000109518	3.96051
ACAA2	DLBC (n=48)	T cell CD8+_TIMER	0.205685	0.197	0.344105	0.463309
ACAA2	HNSC (n=522)	NK cell_QUANTISEQ	0.205668	4.23313e-06	6.12452e-05	4.21293
ACAA2	DLBC (n=48)	NK cell_XCELL	0.205023	0.198479	0.443966	0.35265
ACAA2	THYM (n=120)	T cell follicular helper_CIBERSORT-ABS	0.204928	0.028022	0.115385	0.937851
ACAA2	UVM (n=80)	T cell follicular helper_CIBERSORT	0.204899	0.0738414	0.252142	0.598356
ACAA2	KIRC (n=533)	Mast cell_XCELL	0.204839	9.28262e-06	0.000123768	3.90739
ACAA2	THCA (n=509)	Neutrophil_TIMER	0.204269	5.39179e-06	6.95104e-05	4.15795
ACAA2	KIRC (n=533)	Mast cell activated_CIBERSORT-ABS	0.204032	1.00832e-05	0.000129369	3.88817
ACAA2	BLCA (n=408)	Endothelial cell_MCPCOUNTER	0.204015	8.08367e-05	0.000384937	3.41461
ACAA2	THYM (n=120)	Myeloid dendritic cell resting_CIBERSORT	0.203916	0.0288238	0.111919	0.951098
ACAA2	THYM (n=120)	T cell CD8+_CIBERSORT-ABS	0.203915	0.0288249	0.10114	0.995077
ACAA2	SKCM-Primary (n=103)	Macrophage M1_QUANTISEQ	0.203894	0.0398315	0.12052	0.918942
ACAA2	BLCA (n=408)	Macrophage M0_CIBERSORT	0.203576	8.381e-05	0.000696171	3.15728
ACAA2	READ (n=166)	Macrophage/Monocyte_MCPCOUNTER	0.203348	0.0545678	0.153712	0.813292
ACAA2	READ (n=166)	Macrophage/Monocyte_MCPCOUNTER	0.203348	0.0545678	0.163703	0.785942
ACAA2	READ (n=166)	Monocyte_MCPCOUNTER	0.203348	0.0545678	0.163703	0.785942
ACAA2	LUSC (n=501)	Macrophage_TIMER	0.203337	7.60078e-06	7.86287e-05	4.10442
ACAA2	SKCM (n=471)	Cancer associated fibroblast_TIDE	0.203136	1.20668e-05	0.000149189	3.82626
ACAA2	BRCA-LumA (n=568)	Neutrophil_QUANTISEQ	0.203027	3.2598e-06	4.71189e-05	4.3268
ACAA2	READ (n=166)	T cell CD4+ memory activated_CIBERSORT-ABS	0.202718	0.0553374	0.15919	0.798085
ACAA2	PRAD (n=498)	Neutrophil_QUANTISEQ	0.202536	3.15849e-05	0.0003348	3.47522
ACAA2	BRCA-LumA (n=568)	Common lymphoid progenitor_XCELL	0.202082	3.62819e-06	2.26762e-05	4.64443
ACAA2	UCS (n=57)	T cell CD4+ memory resting_CIBERSORT-ABS	0.201971	0.146973	0.324888	0.488267
ACAA2	UVM (n=80)	Macrophage_TIMER	0.201772	0.0784537	0.198617	0.701984
ACAA2	UCS (n=57)	NK cell_QUANTISEQ	0.201366	0.148215	0.373282	0.427963
ACAA2	READ (n=166)	T cell CD4+ Th2_XCELL	0.201071	0.0573909	0.162136	0.790121
ACAA2	KIRP (n=290)	Macrophage M2_CIBERSORT	0.200949	0.00117365	0.00697217	2.15663
ACAA2	TGCT (n=150)	Hematopoietic stem cell_XCELL	0.200947	0.014667	0.0971059	1.01275
ACAA2	HNSC-HPV+ (n=98)	Macrophage M2_TIDE	0.200859	0.0591074	0.163431	0.786667
ACAA2	BRCA-Basal (n=191)	MDSC_TIDE	0.200849	0.00787402	0.046909	1.32874
ACAA2	BRCA-LumB (n=219)	T cell CD4+ Th2_XCELL	0.200333	0.00533507	0.0241805	1.61653
ACAA2	CHOL (n=36)	T cell CD4+_EPIC	0.200227	0.248801	0.467691	0.330041
ACAA2	BRCA-Her2 (n=82)	B cell naive_CIBERSORT	0.199679	0.0926341	0.242596	0.615116
ACAA2	SKCM (n=471)	Monocyte_QUANTISEQ	0.199582	1.72175e-05	0.000190994	3.71898
ACAA2	LGG (n=516)	Macrophage_EPIC	0.199543	1.10514e-05	0.000112387	3.94928
ACAA2	BRCA-LumA (n=568)	T cell CD4+ Th2_XCELL	0.199418	4.8935e-06	6.42271e-05	4.19228
ACAA2	ESCA (n=185)	Granulocyte-monocyte progenitor_XCELL	0.199307	0.00731124	0.0610329	1.21444
ACAA2	MESO (n=87)	Mast cell activated_CIBERSORT-ABS	0.19807	0.0691979	0.235273	0.628428
ACAA2	KIRP (n=290)	B cell_EPIC	0.197893	0.00139903	0.00932686	2.03026
ACAA2	SKCM-Primary (n=103)	B cell plasma_CIBERSORT-ABS	0.19775	0.0463397	0.144061	0.841453
ACAA2	STAD (n=415)	Macrophage M0_CIBERSORT-ABS	0.197738	0.000106556	0.000830307	3.08076
ACAA2	LUSC (n=501)	T cell CD8+ central memory_XCELL	0.197715	1.36236e-05	0.000236933	3.62537
ACAA2	KIRC (n=533)	Macrophage M1_CIBERSORT	0.197504	1.94396e-05	0.000191209	3.71849
ACAA2	BLCA (n=408)	B cell_MCPCOUNTER	0.197404	0.000138092	0.0016571	2.78065
ACAA2	UCS (n=57)	Myeloid dendritic cell_TIMER	0.197274	0.156809	0.34866	0.457598
ACAA2	SKCM-Metastasis (n=368)	Neutrophil_MCPCOUNTER	0.197088	0.000190155	0.00148695	2.8277
ACAA2	THYM (n=120)	Mast cell_XCELL	0.197078	0.0347644	0.144145	0.8412
ACAA2	BRCA-Her2 (n=82)	B cell naive_CIBERSORT-ABS	0.196673	0.0977558	0.249593	0.602767
ACAA2	LUSC (n=501)	Cancer associated fibroblast_EPIC	0.196645	1.51958e-05	0.000184521	3.73396
ACAA2	LIHC (n=371)	T cell CD8+_TIMER	0.19663	0.000237916	0.00244016	2.61258
ACAA2	READ (n=166)	T cell regulatory (Tregs)_QUANTISEQ	0.196407	0.0635465	0.187983	0.725882
ACAA2	TGCT (n=150)	Myeloid dendritic cell_XCELL	0.196174	0.0172486	0.0774488	1.11099
ACAA2	UCEC (n=545)	T cell CD4+ (non-regulatory)_XCELL	0.196156	0.0670059	0.182743	0.738158
ACAA2	UCEC (n=545)	Endothelial cell_MCPCOUNTER	0.195885	0.0673915	0.141877	0.848088
ACAA2	BLCA (n=408)	B cell_EPIC	0.195443	0.000161341	0.0018265	2.73838
ACAA2	KICH (n=66)	B cell_TIMER	0.19541	0.11877	0.285048	0.545081
ACAA2	SARC (n=260)	Neutrophil_TIMER	0.195279	0.00218216	0.0119642	1.92211
ACAA2	SKCM-Primary (n=103)	MDSC_TIDE	0.195233	0.0492503	0.184793	0.733314
ACAA2	ESCA (n=185)	Neutrophil_CIBERSORT-ABS	0.194502	0.00888681	0.03889	1.41016
ACAA2	DLBC (n=48)	Monocyte_CIBERSORT	0.194371	0.22332	0.436572	0.359944
ACAA2	BRCA-LumB (n=219)	T cell CD8+_EPIC	0.194068	0.00699207	0.037291	1.4284
ACAA2	COAD (n=458)	T cell CD4+ memory resting_CIBERSORT-ABS	0.194058	0.00121974	0.00738881	2.13143
ACAA2	BRCA-Basal (n=191)	T cell CD4+ memory resting_CIBERSORT	0.193896	0.0103592	0.0418354	1.37846
ACAA2	BLCA (n=408)	Myeloid dendritic cell_QUANTISEQ	0.193838	0.000183035	0.00181365	2.74145
ACAA2	LUSC (n=501)	B cell_EPIC	0.193376	2.11371e-05	0.000384311	3.41532
ACAA2	GBM (n=153)	B cell plasma_CIBERSORT-ABS	0.193255	0.023658	0.0830107	1.08087
ACAA2	CHOL (n=36)	Neutrophil_QUANTISEQ	0.193006	0.266629	0.477893	0.320669
ACAA2	PAAD (n=179)	Endothelial cell_XCELL	0.19195	0.0119	0.0321621	1.49266
ACAA2	PAAD (n=179)	Cancer associated fibroblast_MCPCOUNTER	0.191898	0.0119233	0.061892	1.20837
ACAA2	SKCM-Metastasis (n=368)	Monocyte_QUANTISEQ	0.19177	0.000284392	0.00205538	2.68711
ACAA2	SKCM (n=471)	Macrophage M2_CIBERSORT	0.191757	3.68434e-05	0.000340093	3.4684
ACAA2	UCS (n=57)	Myeloid dendritic cell_MCPCOUNTER	0.191395	0.169789	0.363312	0.43972
ACAA2	MESO (n=87)	Mast cell activated_CIBERSORT	0.19099	0.0799586	0.256471	0.590962
ACAA2	TGCT (n=150)	MDSC_TIDE	0.190599	0.0207553	0.0952701	1.02104
ACAA2	LUSC (n=501)	Cancer associated fibroblast_TIDE	0.190306	2.86764e-05	0.000323137	3.49061
ACAA2	THCA (n=509)	Endothelial cell_MCPCOUNTER	0.190066	2.37328e-05	0.000128285	3.89182
ACAA2	SARC (n=260)	Cancer associated fibroblast_EPIC	0.189874	0.00290287	0.0191646	1.7175
ACAA2	BRCA-LumB (n=219)	Endothelial cell_EPIC	0.189607	0.00843736	0.0251832	1.59889
ACAA2	KIRC (n=533)	NK cell_QUANTISEQ	0.189127	4.37644e-05	0.000479996	3.31876
ACAA2	THCA (n=509)	Myeloid dendritic cell_TIMER	0.18878	2.70013e-05	0.000447772	3.34894
ACAA2	KIRC (n=533)	Macrophage/Monocyte_MCPCOUNTER	0.188726	4.546e-05	0.000407104	3.39029
ACAA2	KIRC (n=533)	Macrophage/Monocyte_MCPCOUNTER	0.188726	4.546e-05	0.000425185	3.37142
ACAA2	KIRC (n=533)	Monocyte_MCPCOUNTER	0.188726	4.546e-05	0.000425185	3.37142
ACAA2	STAD (n=415)	Neutrophil_MCPCOUNTER	0.188717	0.000219839	0.00169135	2.77177
ACAA2	ACC (n=79)	NK cell activated_CIBERSORT-ABS	0.188523	0.110199	0.316183	0.500061
ACAA2	UCEC (n=545)	B cell naive_CIBERSORT-ABS	0.187968	0.0794727	0.218732	0.660087
ACAA2	LGG (n=516)	Macrophage_XCELL	0.187674	3.64108e-05	0.000340093	3.4684
ACAA2	ACC (n=79)	Mast cell resting_CIBERSORT-ABS	0.187408	0.112358	0.318348	0.497098
ACAA2	SARC (n=260)	Myeloid dendritic cell_MCPCOUNTER	0.187389	0.00330176	0.0208588	1.68071
ACAA2	LGG (n=516)	T cell CD8+_MCPCOUNTER	0.187343	3.75996e-05	0.000537137	3.26992
ACAA2	CHOL (n=36)	Macrophage M2_CIBERSORT	0.187303	0.281289	0.465526	0.332056
ACAA2	UCEC (n=545)	Macrophage M0_CIBERSORT-ABS	0.186264	0.0822876	0.204865	0.688532
ACAA2	LIHC (n=371)	NK cell_QUANTISEQ	0.186239	0.000506777	0.00415191	2.38175
ACAA2	SARC (n=260)	Macrophage_TIMER	0.186215	0.00350691	0.0175675	1.75529
ACAA2	LIHC (n=371)	T cell regulatory (Tregs)_XCELL	0.1861	0.000511805	0.00409444	2.38781
ACAA2	LIHC (n=371)	Endothelial cell_XCELL	0.186053	0.000513496	0.00213957	2.66967
ACAA2	PAAD (n=179)	T cell CD8+_EPIC	0.185519	0.0151276	0.0678914	1.16819
ACAA2	CHOL (n=36)	Eosinophil_CIBERSORT	0.185318	0.28651	0.597674	0.223536
ACAA2	LUSC (n=501)	T cell follicular helper_CIBERSORT-ABS	0.18523	4.69828e-05	0.000730844	3.13618
ACAA2	HNSC-HPV+ (n=98)	Macrophage M2_CIBERSORT	0.184688	0.0831576	0.206176	0.685762
ACAA2	DLBC (n=48)	B cell naive_XCELL	0.184081	0.249273	0.470326	0.327601
ACAA2	ESCA (n=185)	T cell CD8+_MCPCOUNTER	0.184044	0.013392	0.0622884	1.20559
ACAA2	PAAD (n=179)	NK cell_QUANTISEQ	0.183767	0.0161295	0.0800591	1.09659
ACAA2	STAD (n=415)	NK cell resting_CIBERSORT-ABS	0.183613	0.000326463	0.00287723	2.54103
ACAA2	HNSC-HPV- (n=422)	Neutrophil_TIMER	0.183268	0.000228566	0.00170353	2.76865
ACAA2	SKCM (n=471)	Cancer associated fibroblast_EPIC	0.18317	8.20387e-05	0.000885497	3.05281
ACAA2	HNSC-HPV- (n=422)	NK cell_MCPCOUNTER	0.182807	0.00023719	0.00224013	2.64973
ACAA2	STAD (n=415)	Macrophage M0_CIBERSORT	0.182759	0.000348425	0.00229731	2.63878
ACAA2	PAAD (n=179)	Myeloid dendritic cell activated_XCELL	0.182627	0.0168123	0.0769114	1.11401
ACAA2	SKCM (n=471)	T cell CD4+ memory_XCELL	0.182442	8.76486e-05	0.000766925	3.11525
ACAA2	COAD (n=458)	B cell plasma_CIBERSORT-ABS	0.182247	0.00241414	0.0140629	1.85192
ACAA2	KICH (n=66)	Common lymphoid progenitor_XCELL	0.182066	0.146629	0.269044	0.570177
ACAA2	OV (n=303)	B cell_QUANTISEQ	0.182013	0.0039544	0.0209968	1.67785
ACAA2	UVM (n=80)	T cell CD8+ central memory_XCELL	0.181661	0.113837	0.251573	0.599336
ACAA2	PAAD (n=179)	Macrophage M1_CIBERSORT	0.181556	0.0174768	0.0624172	1.2047
ACAA2	BRCA-LumB (n=219)	Myeloid dendritic cell_MCPCOUNTER	0.1813	0.0118475	0.0597987	1.22331
ACAA2	UCEC (n=545)	Mast cell resting_CIBERSORT	0.18119	0.0911375	0.2792	0.554085
ACAA2	SKCM-Metastasis (n=368)	Cancer associated fibroblast_EPIC	0.181159	0.000615214	0.00492171	2.30788
ACAA2	HNSC-HPV+ (n=98)	Hematopoietic stem cell_XCELL	0.181048	0.0895233	0.318305	0.497157
ACAA2	LUSC (n=501)	T cell CD4+ effector memory_XCELL	0.180938	7.0607e-05	0.000667174	3.17576
ACAA2	HNSC (n=522)	T cell regulatory (Tregs)_CIBERSORT-ABS	0.180876	5.45694e-05	0.000513594	3.28938
ACAA2	HNSC-HPV- (n=422)	T cell follicular helper_CIBERSORT-ABS	0.180495	0.000285127	0.00308805	2.51032
ACAA2	BRCA-Her2 (n=82)	T cell follicular helper_CIBERSORT-ABS	0.180054	0.130161	0.371889	0.429587
ACAA2	PAAD (n=179)	Macrophage M2_XCELL	0.180008	0.0184765	0.0643291	1.19159
ACAA2	ESCA (n=185)	Macrophage M2_CIBERSORT-ABS	0.179379	0.0159776	0.0584545	1.23318
ACAA2	KIRP (n=290)	T cell CD4+ (non-regulatory)_QUANTISEQ	0.179365	0.003846	0.0186383	1.72959
ACAA2	SKCM (n=471)	B cell plasma_CIBERSORT-ABS	0.17934	0.000115893	0.00144866	2.83903
ACAA2	DLBC (n=48)	T cell CD4+ memory activated_CIBERSORT	0.179245	0.262142	0.480248	0.318535
ACAA2	PCPG (n=181)	T cell CD4+ memory resting_CIBERSORT	0.179154	0.0205272	0.0738979	1.13137
ACAA2	PCPG (n=181)	Macrophage M2_CIBERSORT-ABS	0.179146	0.020533	0.0696035	1.15737
ACAA2	UCS (n=57)	Eosinophil_XCELL	0.179092	0.199449	0.471388	0.326622
ACAA2	UCS (n=57)	Cancer associated fibroblast_TIDE	0.178993	0.199702	0.445238	0.351408
ACAA2	BRCA-LumA (n=568)	T cell CD4+ memory resting_CIBERSORT-ABS	0.178806	4.33626e-05	0.00044062	3.35594
ACAA2	UVM (n=80)	NK cell_QUANTISEQ	0.17878	0.119782	0.327116	0.485298
ACAA2	LUSC (n=501)	B cell_XCELL	0.178428	8.92177e-05	0.00118957	2.92461
ACAA2	GBM (n=153)	B cell plasma_CIBERSORT	0.178239	0.0371746	0.118642	0.92576
ACAA2	PAAD (n=179)	Cancer associated fibroblast_EPIC	0.178145	0.0197457	0.0925818	1.03347
ACAA2	CESC (n=306)	Macrophage M0_CIBERSORT-ABS	0.178044	0.00294289	0.0154889	1.80998
ACAA2	SARC (n=260)	Cancer associated fibroblast_XCELL	0.178007	0.00529391	0.0315777	1.50062
ACAA2	LUSC (n=501)	Macrophage M2_QUANTISEQ	0.17783	9.42894e-05	0.000754315	3.12245
ACAA2	PCPG (n=181)	B cell naive_CIBERSORT-ABS	0.177774	0.0215375	0.0769198	1.11396
ACAA2	SARC (n=260)	Monocyte_CIBERSORT-ABS	0.177605	0.00539929	0.0254996	1.59347
ACAA2	READ (n=166)	T cell CD8+_TIMER	0.177561	0.0940767	0.234209	0.630396
ACAA2	LIHC (n=371)	Macrophage_EPIC	0.177461	0.000931149	0.00564333	2.24846
ACAA2	SKCM-Metastasis (n=368)	T cell CD4+ memory resting_CIBERSORT-ABS	0.177222	0.000810531	0.0053751	2.26961
ACAA2	LGG (n=516)	Macrophage_TIMER	0.1767	0.000102874	0.000812163	3.09036
ACAA2	UCS (n=57)	Myeloid dendritic cell_QUANTISEQ	0.176607	0.205859	0.403606	0.394042
ACAA2	OV (n=303)	T cell CD8+ naive_XCELL	0.176546	0.00520913	0.0282175	1.54948
ACAA2	BRCA-LumA (n=568)	Macrophage/Monocyte_MCPCOUNTER	0.176391	5.51495e-05	0.00047271	3.32541
ACAA2	BRCA-LumA (n=568)	Macrophage/Monocyte_MCPCOUNTER	0.176391	5.51495e-05	0.000478296	3.3203
ACAA2	BRCA-LumA (n=568)	Monocyte_MCPCOUNTER	0.176391	5.51495e-05	0.000478296	3.3203
ACAA2	ESCA (n=185)	Monocyte_CIBERSORT-ABS	0.176364	0.0178706	0.0722397	1.14122
ACAA2	UCS (n=57)	Endothelial cell_EPIC	0.176347	0.206538	0.347123	0.459517
ACAA2	PAAD (n=179)	B cell_TIMER	0.176113	0.0212155	0.0766826	1.1153
ACAA2	PRAD (n=498)	T cell CD4+ memory resting_CIBERSORT-ABS	0.175981	0.00031011	0.00244212	2.61223
ACAA2	BLCA (n=408)	T cell CD4+ Th2_XCELL	0.175894	0.000700945	0.00469782	2.3281
ACAA2	PAAD (n=179)	T cell regulatory (Tregs)_XCELL	0.175739	0.0214963	0.0838881	1.0763
ACAA2	MESO (n=87)	Macrophage M0_CIBERSORT	0.175637	0.10787	0.249234	0.603392
ACAA2	HNSC-HPV+ (n=98)	NK cell resting_CIBERSORT-ABS	0.175533	0.099894	0.297929	0.525887
ACAA2	HNSC (n=522)	Mast cell activated_CIBERSORT-ABS	0.175393	9.19682e-05	0.000947551	3.0234
ACAA2	KIRC (n=533)	Mast cell activated_CIBERSORT	0.17533	0.000154559	0.00154559	2.81091
ACAA2	ESCA (n=185)	B cell memory_CIBERSORT-ABS	0.175295	0.0185877	0.0692709	1.15945
ACAA2	COAD (n=458)	Myeloid dendritic cell resting_CIBERSORT	0.175286	0.00354367	0.0220372	1.65684
ACAA2	STAD (n=415)	T cell CD4+ memory resting_CIBERSORT-ABS	0.175246	0.000610368	0.00432058	2.36446
ACAA2	CHOL (n=36)	Eosinophil_CIBERSORT-ABS	0.175126	0.314303	0.620855	0.20701
ACAA2	HNSC-HPV- (n=422)	Macrophage/Monocyte_MCPCOUNTER	0.174945	0.000439591	0.00283607	2.54728
ACAA2	HNSC-HPV- (n=422)	Macrophage/Monocyte_MCPCOUNTER	0.174945	0.000439591	0.00295331	2.52969
ACAA2	HNSC-HPV- (n=422)	Monocyte_MCPCOUNTER	0.174945	0.000439591	0.00295331	2.52969
ACAA2	MESO (n=87)	Macrophage M0_CIBERSORT-ABS	0.174929	0.10932	0.25131	0.59979
ACAA2	GBM (n=153)	Macrophage M2_CIBERSORT-ABS	0.174871	0.0409694	0.122908	0.910419
ACAA2	TGCT (n=150)	NK cell activated_CIBERSORT-ABS	0.174796	0.0342148	0.143618	0.842792
ACAA2	PRAD (n=498)	T cell regulatory (Tregs)_QUANTISEQ	0.174768	0.000341671	0.00287723	2.54102
ACAA2	OV (n=303)	Endothelial cell_MCPCOUNTER	0.174656	0.00571978	0.0193891	1.71244
ACAA2	SKCM-Metastasis (n=368)	B cell plasma_CIBERSORT-ABS	0.174342	0.000988149	0.00750493	2.12465
ACAA2	PCPG (n=181)	T cell regulatory (Tregs)_XCELL	0.174285	0.0242835	0.0907817	1.042
ACAA2	SARC (n=260)	B cell naive_CIBERSORT-ABS	0.17353	0.00658069	0.0303724	1.51752
ACAA2	OV (n=303)	T cell CD4+ Th2_XCELL	0.173485	0.00605821	0.026878	1.5706
ACAA2	UCS (n=57)	T cell CD8+_CIBERSORT-ABS	0.173404	0.214337	0.36023	0.44342
ACAA2	BRCA-LumB (n=219)	Macrophage M0_CIBERSORT-ABS	0.173399	0.0161617	0.0587697	1.23085
ACAA2	STAD (n=415)	NK cell resting_CIBERSORT	0.173202	0.000708241	0.00547277	2.26179
ACAA2	UCS (n=57)	Endothelial cell_XCELL	0.173025	0.215356	0.355664	0.44896
ACAA2	HNSC-HPV+ (n=98)	Neutrophil_MCPCOUNTER	0.172732	0.10551	0.260768	0.583745
ACAA2	KIRC (n=533)	Macrophage M2_TIDE	0.172504	0.000197884	0.00143048	2.84452
ACAA2	ACC (n=79)	Macrophage M2_CIBERSORT-ABS	0.172267	0.145015	0.30107	0.521333
ACAA2	TGCT (n=150)	Common lymphoid progenitor_XCELL	0.171931	0.0373156	0.0866078	1.06244
ACAA2	BLCA (n=408)	Cancer associated fibroblast_XCELL	0.17148	0.000957003	0.0070735	2.15037
ACAA2	LIHC (n=371)	Macrophage_XCELL	0.171448	0.00139036	0.00802128	2.09576
ACAA2	ESCA (n=185)	B cell memory_CIBERSORT	0.171441	0.0213823	0.0768226	1.11451
ACAA2	PAAD (n=179)	T cell CD8+_CIBERSORT	0.171054	0.0252912	0.093671	1.02839
ACAA2	PRAD (n=498)	Mast cell activated_CIBERSORT-ABS	0.171029	0.000458889	0.0038524	2.41427
ACAA2	UCEC (n=545)	Neutrophil_TIMER	0.170971	0.111234	0.273499	0.563045
ACAA2	THYM (n=120)	T cell CD4+_TIMER	0.170931	0.0677787	0.184054	0.735054
ACAA2	KIRC (n=533)	Macrophage M1_CIBERSORT-ABS	0.170917	0.000226956	0.00159448	2.79738
ACAA2	PCPG (n=181)	T cell CD8+_TIMER	0.170588	0.0275171	0.0991607	1.00366
ACAA2	BRCA-LumB (n=219)	Common lymphoid progenitor_XCELL	0.170344	0.0181655	0.0471831	1.32621
ACAA2	UVM (n=80)	Cancer associated fibroblast_TIDE	0.170011	0.139348	0.358927	0.444994
ACAA2	DLBC (n=48)	T cell follicular helper_CIBERSORT-ABS	0.169986	0.287991	0.571896	0.242683
ACAA2	ACC (n=79)	Mast cell resting_CIBERSORT	0.1699	0.150705	0.376762	0.423933
ACAA2	LGG (n=516)	T cell CD8+_CIBERSORT-ABS	0.169889	0.000190149	0.00200561	2.69775
ACAA2	HNSC-HPV+ (n=98)	NK cell resting_CIBERSORT	0.169722	0.111818	0.318143	0.497378
ACAA2	BLCA (n=408)	NK cell_QUANTISEQ	0.169467	0.00110037	0.00804574	2.09443
ACAA2	LUSC (n=501)	Macrophage M2_CIBERSORT	0.169212	0.000205008	0.00146434	2.83436
ACAA2	ACC (n=79)	Common lymphoid progenitor_XCELL	0.1691	0.152666	0.277574	0.556621
ACAA2	SKCM-Metastasis (n=368)	Cancer associated fibroblast_TIDE	0.168824	0.00143215	0.0101444	1.99378
ACAA2	DLBC (n=48)	Class-switched memory B cell_XCELL	0.168663	0.291815	0.516487	0.28694
ACAA2	LUSC (n=501)	T cell CD4+ naive_XCELL	0.168359	0.000220956	0.00177955	2.74969
ACAA2	HNSC (n=522)	Macrophage/Monocyte_MCPCOUNTER	0.168259	0.000177234	0.00131285	2.88179
ACAA2	HNSC (n=522)	Macrophage/Monocyte_MCPCOUNTER	0.168259	0.000177234	0.00140901	2.85108
ACAA2	HNSC (n=522)	Monocyte_MCPCOUNTER	0.168259	0.000177234	0.00140901	2.85108
ACAA2	DLBC (n=48)	B cell memory_XCELL	0.168238	0.29305	0.517147	0.286386
ACAA2	PRAD (n=498)	T cell CD8+_TIMER	0.16814	0.000573976	0.00546644	2.2623
ACAA2	KICH (n=66)	T cell gamma delta_XCELL	0.168042	0.180882	0.452205	0.344664
ACAA2	HNSC-HPV- (n=422)	Macrophage M1_XCELL	0.168035	0.000740273	0.00467541	2.33018
ACAA2	COAD (n=458)	Myeloid dendritic cell resting_CIBERSORT-ABS	0.167932	0.00523825	0.0302148	1.51978
ACAA2	HNSC-HPV- (n=422)	T cell CD8+_MCPCOUNTER	0.167912	0.000747074	0.00679158	2.16803
ACAA2	BRCA (n=1100)	T cell CD4+ memory_XCELL	0.16787	1.01653e-07	2.56166e-06	5.59148
ACAA2	HNSC-HPV+ (n=98)	Common myeloid progenitor_XCELL	0.167826	0.115937	0.222956	0.651781
ACAA2	KICH (n=66)	T cell CD4+ (non-regulatory)_XCELL	0.167481	0.182362	0.371805	0.429684
ACAA2	CESC (n=306)	Macrophage M0_CIBERSORT	0.167386	0.00522229	0.0252691	1.59741
ACAA2	SKCM-Primary (n=103)	Cancer associated fibroblast_EPIC	0.167353	0.0927179	0.282727	0.548632
ACAA2	SKCM-Primary (n=103)	B cell plasma_CIBERSORT	0.167213	0.0929953	0.242596	0.615116
ACAA2	ACC (n=79)	Cancer associated fibroblast_MCPCOUNTER	0.16717	0.157475	0.389392	0.409613
ACAA2	BRCA-LumB (n=219)	B cell_MCPCOUNTER	0.166953	0.0206388	0.0750503	1.12465
ACAA2	COAD (n=458)	T cell CD4+ memory resting_CIBERSORT	0.166841	0.00554377	0.0249469	1.60298
ACAA2	GBM (n=153)	T cell CD8+_CIBERSORT-ABS	0.166536	0.051775	0.158614	0.799658
ACAA2	BRCA-LumA (n=568)	B cell_QUANTISEQ	0.166492	0.00014293	0.00168153	2.77429
ACAA2	BRCA-LumB (n=219)	T cell CD8+ naive_XCELL	0.16605	0.0213443	0.0867678	1.06164
ACAA2	BLCA (n=408)	Macrophage M1_QUANTISEQ	0.166047	0.00139003	0.00802128	2.09576
ACAA2	READ (n=166)	Neutrophil_MCPCOUNTER	0.165985	0.117928	0.281258	0.550896
ACAA2	BRCA (n=1100)	Macrophage_TIMER	0.16582	1.45798e-07	2.42997e-06	5.6144
ACAA2	PRAD (n=498)	Neutrophil_CIBERSORT	0.165712	0.000690849	0.00435207	2.3613
ACAA2	PRAD (n=498)	Neutrophil_CIBERSORT-ABS	0.165663	0.000693411	0.00435207	2.3613
ACAA2	TGCT (n=150)	Macrophage M2_QUANTISEQ	0.164971	0.0458478	0.134846	0.870161
ACAA2	SKCM-Primary (n=103)	Neutrophil_CIBERSORT-ABS	0.164833	0.0978111	0.24817	0.605251
ACAA2	HNSC-HPV- (n=422)	B cell plasma_CIBERSORT-ABS	0.164302	0.000973057	0.00748506	2.1258
ACAA2	BRCA-LumA (n=568)	T cell CD8+_TIMER	0.16417	0.000177355	0.00200561	2.69775
ACAA2	THYM (n=120)	T cell regulatory (Tregs)_CIBERSORT-ABS	0.164105	0.0796869	0.202379	0.693834
ACAA2	BRCA (n=1100)	Common lymphoid progenitor_XCELL	0.163942	2.02067e-07	1.55436e-06	5.80845
ACAA2	PCPG (n=181)	T cell CD8+_CIBERSORT-ABS	0.163804	0.0344111	0.113756	0.944027
ACAA2	BLCA (n=408)	T cell CD8+_MCPCOUNTER	0.163719	0.00162555	0.0122683	1.91121
ACAA2	KIRP (n=290)	T cell CD4+ memory_XCELL	0.163631	0.00845545	0.0350456	1.45537
ACAA2	BRCA-LumB (n=219)	Neutrophil_TIMER	0.163599	0.0233666	0.0884594	1.05326
ACAA2	BLCA (n=408)	Endothelial cell_XCELL	0.163573	0.00164151	0.00607966	2.21612
ACAA2	HNSC (n=522)	B cell_EPIC	0.163572	0.000268912	0.00293358	2.5326
ACAA2	UCS (n=57)	T cell CD4+ (non-regulatory)_QUANTISEQ	0.163271	0.242747	0.459251	0.33795
ACAA2	SKCM-Primary (n=103)	T cell CD8+_EPIC	0.163046	0.101553	0.237551	0.624243
ACAA2	UCS (n=57)	B cell_MCPCOUNTER	0.162859	0.243955	0.465043	0.332507
ACAA2	UCEC (n=545)	Macrophage M0_CIBERSORT	0.162859	0.129508	0.276529	0.558259
ACAA2	SARC (n=260)	Hematopoietic stem cell_XCELL	0.162801	0.0108655	0.0772659	1.11201
ACAA2	HNSC-HPV+ (n=98)	T cell CD4+ memory resting_CIBERSORT	0.162737	0.127575	0.297676	0.526256
ACAA2	BLCA (n=408)	T cell CD8+_QUANTISEQ	0.162723	0.00173705	0.0124603	1.90447
ACAA2	KICH (n=66)	B cell plasma_CIBERSORT-ABS	0.162629	0.195544	0.39907	0.398951
ACAA2	BRCA-LumB (n=219)	T cell CD8+_MCPCOUNTER	0.162533	0.0242964	0.0936395	1.02854
ACAA2	SKCM-Primary (n=103)	Neutrophil_CIBERSORT	0.161911	0.103989	0.258348	0.587795
ACAA2	BRCA (n=1100)	B cell_QUANTISEQ	0.161855	2.89168e-07	8.62606e-06	5.06419
ACAA2	READ (n=166)	Macrophage_XCELL	0.161686	0.127887	0.276015	0.559068
ACAA2	BLCA (n=408)	T cell regulatory (Tregs)_QUANTISEQ	0.161404	0.00189562	0.0131869	1.87986
ACAA2	HNSC-HPV+ (n=98)	T cell CD4+ naive_XCELL	0.161054	0.131615	0.301519	0.520685
ACAA2	UCEC (n=545)	B cell naive_CIBERSORT	0.160768	0.134569	0.311743	0.506203
ACAA2	UCS (n=57)	B cell naive_CIBERSORT	0.160473	0.251027	0.470675	0.327279
ACAA2	READ (n=166)	T cell CD4+ memory resting_CIBERSORT-ABS	0.160384	0.131028	0.301268	0.521047
ACAA2	PRAD (n=498)	Macrophage M2_CIBERSORT-ABS	0.160291	0.0010355	0.00621303	2.2067
ACAA2	CHOL (n=36)	Macrophage_EPIC	0.160191	0.35797	0.538716	0.26864
ACAA2	CHOL (n=36)	NK cell resting_CIBERSORT	0.159569	0.359862	0.634061	0.197869
ACAA2	BRCA-Her2 (n=82)	T cell CD4+ memory resting_CIBERSORT	0.159261	0.181461	0.371331	0.430239
ACAA2	KIRP (n=290)	Endothelial cell_MCPCOUNTER	0.159056	0.010506	0.0291832	1.53487
ACAA2	SKCM-Primary (n=103)	Myeloid dendritic cell_QUANTISEQ	0.158953	0.11055	0.280248	0.552458
ACAA2	ESCA (n=185)	T cell CD4+ effector memory_XCELL	0.158921	0.0331008	0.112115	0.950335
ACAA2	BRCA-LumB (n=219)	B cell plasma_CIBERSORT-ABS	0.158887	0.0277194	0.0934362	1.02948
ACAA2	BRCA-Her2 (n=82)	Neutrophil_TIMER	0.158819	0.182692	0.39611	0.402184
ACAA2	KIRP (n=290)	Macrophage M2_XCELL	0.158477	0.0107944	0.0446666	1.35002
ACAA2	HNSC (n=522)	B cell plasma_CIBERSORT-ABS	0.1584	0.000420573	0.00394287	2.40419
ACAA2	ACC (n=79)	Cancer associated fibroblast_TIDE	0.158382	0.180791	0.418818	0.377974
ACAA2	BRCA (n=1100)	Macrophage/Monocyte_MCPCOUNTER	0.158331	5.24216e-07	7.4888e-06	5.12559
ACAA2	BRCA (n=1100)	Macrophage/Monocyte_MCPCOUNTER	0.158331	5.24216e-07	1.25025e-05	4.903
ACAA2	BRCA (n=1100)	Monocyte_MCPCOUNTER	0.158331	5.24216e-07	1.25025e-05	4.903
ACAA2	PCPG (n=181)	Monocyte_CIBERSORT-ABS	0.158089	0.0413046	0.134039	0.87277
ACAA2	BRCA-LumB (n=219)	T cell CD4+_EPIC	0.158062	0.0285492	0.0977498	1.00988
ACAA2	HNSC-HPV- (n=422)	Myeloid dendritic cell_QUANTISEQ	0.157936	0.00153094	0.0110785	1.95552
ACAA2	BRCA-Basal (n=191)	Neutrophil_XCELL	0.157789	0.037578	0.127327	0.895081
ACAA2	LUSC (n=501)	T cell CD4+ memory resting_CIBERSORT	0.157677	0.000547601	0.0040115	2.39669
ACAA2	COAD (n=458)	Neutrophil_MCPCOUNTER	0.15766	0.00881919	0.03889	1.41016
ACAA2	CESC (n=306)	MDSC_TIDE	0.157498	0.00864344	0.0504201	1.2974
ACAA2	DLBC (n=48)	T cell CD4+ memory activated_CIBERSORT-ABS	0.157312	0.325967	0.550561	0.259195
ACAA2	ACC (n=79)	Macrophage M0_CIBERSORT-ABS	0.157303	0.183818	0.352367	0.453005
ACAA2	ACC (n=79)	B cell_MCPCOUNTER	0.157239	0.183999	0.384666	0.414916
ACAA2	BRCA-LumB (n=219)	B cell_EPIC	0.157122	0.0295201	0.0978567	1.00941
ACAA2	STAD (n=415)	Mast cell resting_CIBERSORT-ABS	0.157116	0.00215714	0.0149679	1.82484
ACAA2	UCEC (n=545)	Eosinophil_CIBERSORT	0.15675	0.144716	0.404332	0.393262
ACAA2	UCEC (n=545)	Eosinophil_CIBERSORT-ABS	0.15675	0.144716	0.404332	0.393262
ACAA2	UVM (n=80)	T cell CD4+ naive_XCELL	0.15662	0.173746	0.361255	0.442186
ACAA2	TGCT (n=150)	Macrophage_XCELL	0.156468	0.0584167	0.162269	0.789765
ACAA2	BRCA-LumA (n=568)	Macrophage M2_CIBERSORT-ABS	0.156427	0.000356748	0.00232662	2.63328
ACAA2	THYM (n=120)	T cell CD8+ central memory_XCELL	0.156398	0.095089	0.234209	0.630396
ACAA2	SKCM (n=471)	T cell regulatory (Tregs)_QUANTISEQ	0.156024	0.0008175	0.00594545	2.22582
ACAA2	BRCA-Her2 (n=82)	NK cell_XCELL	0.155922	0.190907	0.437033	0.359486
ACAA2	SKCM-Metastasis (n=368)	Monocyte_CIBERSORT-ABS	0.15556	0.00334218	0.0171037	1.76691
ACAA2	UVM (n=80)	T cell CD8+_TIMER	0.155518	0.176832	0.32298	0.490824
ACAA2	PRAD (n=498)	Macrophage_EPIC	0.155499	0.00146568	0.0082963	2.08112
ACAA2	SKCM-Metastasis (n=368)	T cell CD4+ memory resting_CIBERSORT	0.15521	0.0034149	0.0170745	1.76765
ACAA2	SKCM-Primary (n=103)	Mast cell activated_CIBERSORT-ABS	0.155185	0.11937	0.327116	0.485298
ACAA2	SARC (n=260)	Monocyte_CIBERSORT	0.155117	0.0152975	0.0629043	1.20132
ACAA2	ACC (n=79)	Macrophage M0_CIBERSORT	0.155064	0.190217	0.360033	0.443658
ACAA2	HNSC (n=522)	T cell CD4+ naive_XCELL	0.154853	0.000567072	0.00405972	2.3915
ACAA2	BRCA-Basal (n=191)	Hematopoietic stem cell_XCELL	0.154512	0.0417797	0.210538	0.67667
ACAA2	UVM (n=80)	B cell_MCPCOUNTER	0.154257	0.18041	0.382412	0.417469
ACAA2	SKCM (n=471)	B cell plasma_CIBERSORT	0.15386	0.000967461	0.00748506	2.1258
ACAA2	HNSC-HPV+ (n=98)	B cell naive_XCELL	0.153497	0.150961	0.337972	0.471119
ACAA2	BRCA (n=1100)	Myeloid dendritic cell_MCPCOUNTER	0.153462	1.16766e-06	2.90455e-05	4.53692
ACAA2	READ (n=166)	Macrophage M1_XCELL	0.153453	0.14874	0.30668	0.513314
ACAA2	CESC (n=306)	Neutrophil_MCPCOUNTER	0.153277	0.0106304	0.0460972	1.33633
ACAA2	PAAD (n=179)	Monocyte_XCELL	0.153221	0.0454188	0.1416	0.848937
ACAA2	KIRP (n=290)	T cell CD4+ effector memory_XCELL	0.153167	0.0137844	0.0542762	1.26539
ACAA2	HNSC (n=522)	T cell follicular helper_CIBERSORT-ABS	0.152872	0.000668336	0.00584794	2.233
ACAA2	SKCM (n=471)	Monocyte_CIBERSORT-ABS	0.152861	0.00104493	0.00623042	2.20548
ACAA2	HNSC-HPV- (n=422)	T cell CD4+ naive_XCELL	0.152846	0.00217391	0.0117056	1.9316
ACAA2	CESC (n=306)	T cell CD4+ (non-regulatory)_QUANTISEQ	0.15275	0.0109052	0.0432092	1.36442
ACAA2	READ (n=166)	Macrophage_EPIC	0.1527	0.150766	0.308736	0.510413
ACAA2	TGCT (n=150)	Macrophage/Monocyte_MCPCOUNTER	0.152289	0.0655637	0.175617	0.755433
ACAA2	TGCT (n=150)	Macrophage/Monocyte_MCPCOUNTER	0.152289	0.0655637	0.189539	0.722302
ACAA2	TGCT (n=150)	Monocyte_MCPCOUNTER	0.152289	0.0655637	0.189539	0.722302
ACAA2	LUSC (n=501)	NK cell_MCPCOUNTER	0.152161	0.000856161	0.00646877	2.18918
ACAA2	HNSC-HPV- (n=422)	Mast cell activated_CIBERSORT-ABS	0.1521	0.00228652	0.0157054	1.80395
ACAA2	HNSC-HPV- (n=422)	Macrophage_XCELL	0.152076	0.00229031	0.01238	1.90728
ACAA2	BRCA-Basal (n=191)	T cell CD4+ memory_XCELL	0.152015	0.0452395	0.137685	0.861112
ACAA2	ACC (n=79)	Neutrophil_TIMER	0.152002	0.199224	0.407551	0.389818
ACAA2	HNSC-HPV- (n=422)	B cell naive_CIBERSORT-ABS	0.151988	0.00230389	0.0135523	1.86799
ACAA2	GBM (n=153)	Cancer associated fibroblast_EPIC	0.151618	0.0769577	0.249769	0.602462
ACAA2	PCPG (n=181)	T cell regulatory (Tregs)_QUANTISEQ	0.151526	0.0506129	0.165267	0.781815
ACAA2	READ (n=166)	B cell plasma_CIBERSORT	0.1515	0.154039	0.341077	0.467147
ACAA2	BRCA-LumB (n=219)	T cell CD8+_QUANTISEQ	0.151412	0.0360437	0.118176	0.927471
ACAA2	THYM (n=120)	Macrophage_TIMER	0.151158	0.10684	0.249234	0.603392
ACAA2	ESCA (n=185)	Neutrophil_CIBERSORT	0.151143	0.0428349	0.136215	0.865775
ACAA2	SKCM-Metastasis (n=368)	B cell plasma_CIBERSORT	0.151	0.00440857	0.0218607	1.66034
ACAA2	READ (n=166)	B cell naive_XCELL	0.150918	0.155645	0.343335	0.464282
ACAA2	BRCA (n=1100)	T cell CD4+ memory resting_CIBERSORT-ABS	0.150725	1.81212e-06	2.78448e-05	4.55526
ACAA2	BRCA-LumA (n=568)	Endothelial cell_EPIC	0.150613	0.000590563	0.00241046	2.6179
ACAA2	BRCA-LumB (n=219)	Myeloid dendritic cell_XCELL	0.150192	0.0375857	0.126531	0.897804
ACAA2	KICH (n=66)	B cell plasma_CIBERSORT	0.150101	0.232695	0.44988	0.346904
ACAA2	MESO (n=87)	Cancer associated fibroblast_EPIC	0.150061	0.170443	0.405248	0.392279
ACAA2	BRCA-LumA (n=568)	Myeloid dendritic cell_MCPCOUNTER	0.150055	0.000619232	0.0053577	2.27102
ACAA2	UVM (n=80)	T cell CD4+ effector memory_XCELL	0.149846	0.193347	0.388239	0.410901
ACAA2	UCEC (n=545)	T cell CD4+ Th2_XCELL	0.149807	0.16359	0.351746	0.453771
ACAA2	SKCM (n=471)	Macrophage_TIMER	0.149614	0.00133798	0.0078705	2.104
ACAA2	GBM (n=153)	Hematopoietic stem cell_XCELL	0.149319	0.0815972	0.313333	0.503993
ACAA2	UVM (n=80)	Mast cell resting_CIBERSORT	0.14911	0.195566	0.440348	0.356204
ACAA2	UCEC (n=545)	Myeloid dendritic cell activated_CIBERSORT-ABS	0.149076	0.165679	0.358371	0.445667
ACAA2	UVM (n=80)	Mast cell resting_CIBERSORT-ABS	0.148806	0.196491	0.440971	0.35559
ACAA2	THYM (n=120)	T cell CD4+ naive_CIBERSORT	0.148577	0.113032	0.270761	0.567414
ACAA2	TGCT (n=150)	Macrophage M1_QUANTISEQ	0.148419	0.0728018	0.18907	0.723377
ACAA2	LGG (n=516)	B cell naive_CIBERSORT-ABS	0.148413	0.00113661	0.00813955	2.0894
ACAA2	COAD (n=458)	B cell_MCPCOUNTER	0.148349	0.0137962	0.0534533	1.27203
ACAA2	CHOL (n=36)	NK cell resting_CIBERSORT-ABS	0.148068	0.395957	0.669778	0.174069
ACAA2	HNSC (n=522)	Myeloid dendritic cell_QUANTISEQ	0.147365	0.00104427	0.00809105	2.092
ACAA2	ACC (n=79)	B cell_TIMER	0.147348	0.213495	0.421371	0.375335
ACAA2	LUSC (n=501)	B cell_TIMER	0.147299	0.0012543	0.00855203	2.06793
ACAA2	THYM (n=120)	Mast cell resting_CIBERSORT-ABS	0.147221	0.116393	0.327055	0.485379
ACAA2	HNSC-HPV- (n=422)	Myeloid dendritic cell_XCELL	0.147088	0.00319208	0.020827	1.68137
ACAA2	UCEC (n=545)	NK cell_QUANTISEQ	0.147083	0.171474	0.406281	0.391173
ACAA2	READ (n=166)	Granulocyte-monocyte progenitor_XCELL	0.14665	0.167813	0.435408	0.361104
ACAA2	READ (n=166)	T cell regulatory (Tregs)_XCELL	0.146051	0.169575	0.352365	0.453008
ACAA2	SKCM-Metastasis (n=368)	Cancer associated fibroblast_MCPCOUNTER	0.145863	0.00597045	0.034406	1.46337
ACAA2	SKCM-Primary (n=103)	Macrophage_TIMER	0.145676	0.144034	0.300072	0.522775
ACAA2	KIRC (n=533)	B cell naive_CIBERSORT	0.145582	0.0017244	0.0108923	1.96288
ACAA2	KIRC (n=533)	B cell naive_CIBERSORT-ABS	0.14558	0.00172461	0.0108923	1.96288
ACAA2	UCS (n=57)	T cell CD8+_TIMER	0.145286	0.29927	0.455164	0.341832
ACAA2	LUAD (n=515)	B cell_QUANTISEQ	0.145218	0.00122352	0.00852557	2.06928
ACAA2	THCA (n=509)	Endothelial cell_EPIC	0.145009	0.0013175	0.00516668	2.28679
ACAA2	BRCA-Her2 (n=82)	Neutrophil_MCPCOUNTER	0.144898	0.224595	0.437273	0.359247
ACAA2	PAAD (n=179)	B cell naive_CIBERSORT	0.144897	0.0586415	0.171634	0.765397
ACAA2	SKCM-Metastasis (n=368)	T cell CD4+ memory_XCELL	0.144895	0.00631479	0.0272488	1.56465
ACAA2	SKCM-Metastasis (n=368)	Hematopoietic stem cell_XCELL	0.144823	0.00634113	0.0607246	1.21664
ACAA2	BRCA (n=1100)	Macrophage M0_CIBERSORT-ABS	0.144632	4.68805e-06	5.02291e-05	4.29904
ACAA2	SARC (n=260)	B cell naive_CIBERSORT	0.144515	0.0239667	0.0836048	1.07777
ACAA2	BRCA-LumA (n=568)	T cell CD4+ memory resting_CIBERSORT	0.144512	0.000983448	0.00632217	2.19913
ACAA2	SKCM-Metastasis (n=368)	Macrophage_TIMER	0.144476	0.0064695	0.0300907	1.52157
ACAA2	BLCA (n=408)	T cell regulatory (Tregs)_CIBERSORT-ABS	0.144429	0.00550709	0.0314691	1.50212
ACAA2	KICH (n=66)	Mast cell activated_CIBERSORT	0.14438	0.25119	0.514486	0.288627
ACAA2	BRCA (n=1100)	Myeloid dendritic cell_QUANTISEQ	0.144011	5.15379e-06	0.000107958	3.96674
ACAA2	THCA (n=509)	Macrophage M2_CIBERSORT-ABS	0.14401	0.00142388	0.00813644	2.08957
ACAA2	PAAD (n=179)	Macrophage_XCELL	0.143891	0.0604358	0.165578	0.780999
ACAA2	ACC (n=79)	Macrophage M1_QUANTISEQ	0.143856	0.224662	0.404797	0.392762
ACAA2	HNSC (n=522)	NK cell_MCPCOUNTER	0.143707	0.00139317	0.00997214	2.00121
ACAA2	COAD (n=458)	NK cell_QUANTISEQ	0.143681	0.0171156	0.0837311	1.07711
ACAA2	BLCA (n=408)	Macrophage M1_XCELL	0.143561	0.0057995	0.0276167	1.55883
ACAA2	TGCT (n=150)	Neutrophil_XCELL	0.143558	0.0827953	0.223126	0.651449
ACAA2	READ (n=166)	T cell CD4+_EPIC	0.143251	0.177994	0.367297	0.434982
ACAA2	SKCM-Metastasis (n=368)	Macrophage M1_CIBERSORT-ABS	0.142989	0.00704606	0.0315495	1.50101
ACAA2	KIRC (n=533)	Neutrophil_XCELL	0.142941	0.00209408	0.0116148	1.93499
ACAA2	PRAD (n=498)	Macrophage M2_QUANTISEQ	0.142803	0.0035135	0.0175675	1.75529
ACAA2	COAD (n=458)	B cell_EPIC	0.142481	0.0180745	0.0682058	1.16618
ACAA2	BRCA (n=1100)	Endothelial cell_MCPCOUNTER	0.142454	6.52484e-06	3.83814e-05	4.41588
ACAA2	PRAD (n=498)	Granulocyte-monocyte progenitor_XCELL	0.14212	0.00367577	0.0470499	1.32744
ACAA2	CESC (n=306)	Neutrophil_CIBERSORT-ABS	0.141971	0.0180705	0.0724337	1.14006
ACAA2	CESC (n=306)	Neutrophil_CIBERSORT	0.141578	0.0183954	0.0731218	1.13595
ACAA2	UCS (n=57)	Macrophage_XCELL	0.141547	0.312014	0.501872	0.299407
ACAA2	SKCM-Metastasis (n=368)	Endothelial cell_EPIC	0.141167	0.00781452	0.024808	1.60541
ACAA2	ACC (n=79)	T cell CD8+ naive_XCELL	0.140921	0.234364	0.37983	0.420411
ACAA2	LUAD (n=515)	T cell CD4+ memory resting_CIBERSORT	0.140577	0.00175434	0.00978084	2.00962
ACAA2	BRCA (n=1100)	Neutrophil_QUANTISEQ	0.140441	8.81951e-06	0.000107869	3.9671
ACAA2	HNSC (n=522)	Macrophage M1_XCELL	0.140325	0.00180798	0.0100444	1.99808
ACAA2	PAAD (n=179)	Macrophage M1_QUANTISEQ	0.139904	0.0679928	0.179717	0.745412
ACAA2	LUAD (n=515)	T cell CD4+ (non-regulatory)_QUANTISEQ	0.139423	0.00191561	0.0104942	1.97905
ACAA2	UCEC (n=545)	Macrophage/Monocyte_MCPCOUNTER	0.139199	0.19586	0.366546	0.435872
ACAA2	UCEC (n=545)	Macrophage/Monocyte_MCPCOUNTER	0.139199	0.19586	0.406196	0.391264
ACAA2	UCEC (n=545)	Monocyte_MCPCOUNTER	0.139199	0.19586	0.406196	0.391264
ACAA2	SKCM (n=471)	Cancer associated fibroblast_MCPCOUNTER	0.139171	0.00286823	0.0191215	1.71848
ACAA2	LUAD (n=515)	Neutrophil_QUANTISEQ	0.138994	0.0019791	0.0111062	1.95443
ACAA2	HNSC (n=522)	B cell naive_CIBERSORT-ABS	0.138978	0.00200261	0.0122609	1.91148
ACAA2	BRCA-Her2 (n=82)	T cell CD4+ memory resting_CIBERSORT-ABS	0.138912	0.244532	0.461242	0.336071
ACAA2	BRCA-LumB (n=219)	Neutrophil_MCPCOUNTER	0.13842	0.0555302	0.165549	0.781072
ACAA2	ESCA (n=185)	T cell follicular helper_CIBERSORT-ABS	0.138391	0.0639263	0.229479	0.639257
ACAA2	GBM (n=153)	MDSC_TIDE	0.13835	0.106903	0.324727	0.488482
ACAA2	TGCT (n=150)	Myeloid dendritic cell resting_CIBERSORT-ABS	0.138332	0.0947395	0.251777	0.598984
ACAA2	DLBC (n=48)	T cell gamma delta_CIBERSORT-ABS	0.13817	0.38896	0.675555	0.170339
ACAA2	CHOL (n=36)	Macrophage M2_TIDE	0.138081	0.428926	0.611296	0.213748
ACAA2	LGG (n=516)	T cell CD4+ memory resting_CIBERSORT	0.137919	0.00251188	0.0129957	1.8862
ACAA2	LIHC (n=371)	Macrophage M2_CIBERSORT-ABS	0.137655	0.0104748	0.0439503	1.35704
ACAA2	PCPG (n=181)	Myeloid dendritic cell_TIMER	0.137641	0.0760959	0.213283	0.671044
ACAA2	BRCA-Basal (n=191)	T cell CD4+ memory resting_CIBERSORT-ABS	0.137523	0.0703609	0.187828	0.72624
ACAA2	OV (n=303)	T cell CD8+_EPIC	0.137329	0.0302822	0.104421	0.981211
ACAA2	CESC (n=306)	B cell plasma_CIBERSORT-ABS	0.137195	0.0223797	0.0794544	1.09988
ACAA2	GBM (n=153)	T cell CD8+_EPIC	0.137185	0.109918	0.251573	0.599336
ACAA2	BLCA (n=408)	Endothelial cell_EPIC	0.136802	0.00859483	0.0251832	1.59889
ACAA2	PAAD (n=179)	T cell CD4+ memory_XCELL	0.136715	0.0745781	0.195768	0.708259
ACAA2	UVM (n=80)	Monocyte_CIBERSORT-ABS	0.13668	0.235893	0.453714	0.343218
ACAA2	CESC (n=306)	Macrophage M2_TIDE	0.136617	0.0229565	0.0765217	1.11622
ACAA2	SKCM (n=471)	Mast cell_XCELL	0.136599	0.0034348	0.0220346	1.65689
ACAA2	BRCA-Her2 (n=82)	T cell follicular helper_CIBERSORT	0.136253	0.253769	0.530263	0.275509
ACAA2	BRCA-LumA (n=568)	NK cell_QUANTISEQ	0.136111	0.0019235	0.0134843	1.87017
ACAA2	ACC (n=79)	Plasmacytoid dendritic cell_XCELL	0.135925	0.251534	0.450779	0.346036
ACAA2	SARC (n=260)	NK cell_QUANTISEQ	0.135843	0.0339318	0.143314	0.843711
ACAA2	STAD (n=415)	Mast cell resting_CIBERSORT	0.135806	0.00811141	0.0452112	1.34475
ACAA2	COAD (n=458)	B cell_TIMER	0.135802	0.0243087	0.0843077	1.07413
ACAA2	THYM (n=120)	Mast cell resting_CIBERSORT	0.135795	0.147883	0.373282	0.427963
ACAA2	HNSC-HPV+ (n=98)	Monocyte_QUANTISEQ	0.135758	0.204614	0.413563	0.383458
ACAA2	ACC (n=79)	Myeloid dendritic cell_XCELL	0.135739	0.252189	0.450779	0.346036
ACAA2	SKCM (n=471)	Macrophage M1_CIBERSORT-ABS	0.135724	0.00364961	0.0180972	1.74239
ACAA2	LGG (n=516)	Myeloid dendritic cell activated_XCELL	0.135396	0.00301603	0.0200063	1.69883
ACAA2	LIHC (n=371)	Common myeloid progenitor_XCELL	0.135335	0.011863	0.0321621	1.49266
ACAA2	THCA (n=509)	Neutrophil_XCELL	0.135329	0.00273863	0.0146778	1.83334
ACAA2	UCS (n=57)	T cell follicular helper_CIBERSORT-ABS	0.13521	0.334389	0.628773	0.201506
ACAA2	KIRC (n=533)	NK cell_MCPCOUNTER	0.135205	0.00363208	0.0230824	1.63672
ACAA2	LUSC (n=501)	B cell naive_CIBERSORT-ABS	0.13503	0.00312758	0.0175443	1.75586
ACAA2	BRCA-Basal (n=191)	Mast cell activated_CIBERSORT	0.13496	0.0758085	0.249353	0.603186
ACAA2	ESCA (n=185)	T cell CD4+ memory_XCELL	0.134789	0.0712277	0.188544	0.724588
ACAA2	SARC (n=260)	Neutrophil_XCELL	0.134273	0.0360692	0.12724	0.895376
ACAA2	KIRP (n=290)	T cell regulatory (Tregs)_XCELL	0.133983	0.0314495	0.11182	0.951479
ACAA2	BRCA-Her2 (n=82)	Macrophage/Monocyte_MCPCOUNTER	0.133928	0.262035	0.446651	0.350031
ACAA2	BRCA-Her2 (n=82)	Macrophage/Monocyte_MCPCOUNTER	0.133928	0.262035	0.477893	0.320669
ACAA2	BRCA-Her2 (n=82)	Monocyte_MCPCOUNTER	0.133928	0.262035	0.477893	0.320669
ACAA2	COAD (n=458)	Neutrophil_XCELL	0.133842	0.026459	0.0986013	1.00612
ACAA2	HNSC (n=522)	Myeloid dendritic cell_XCELL	0.133622	0.0029812	0.0200063	1.69883
ACAA2	HNSC (n=522)	Neutrophil_TIMER	0.133193	0.00307589	0.0163022	1.78775
ACAA2	HNSC-HPV- (n=422)	B cell naive_CIBERSORT	0.133178	0.0076505	0.0347732	1.45875
ACAA2	BRCA-LumA (n=568)	Myeloid dendritic cell resting_CIBERSORT-ABS	0.133029	0.00243797	0.0170231	1.76896
ACAA2	KIRP (n=290)	Macrophage M2_TIDE	0.132934	0.0328141	0.104679	0.980142
ACAA2	COAD (n=458)	T cell regulatory (Tregs)_QUANTISEQ	0.132926	0.0275185	0.100067	0.999709
ACAA2	OV (n=303)	Neutrophil_QUANTISEQ	0.132769	0.0362781	0.12724	0.895376
ACAA2	BLCA (n=408)	Hematopoietic stem cell_XCELL	0.132648	0.0108577	0.0772659	1.11201
ACAA2	MESO (n=87)	MDSC_TIDE	0.132599	0.226375	0.495195	0.305224
ACAA2	STAD (n=415)	Cancer associated fibroblast_EPIC	0.132502	0.00981123	0.0525326	1.27957
ACAA2	SKCM (n=471)	T cell CD8+_EPIC	0.132385	0.00458537	0.0258331	1.58782
ACAA2	SKCM-Primary (n=103)	Myeloid dendritic cell_TIMER	0.132351	0.184825	0.379178	0.421157
ACAA2	COAD (n=458)	B cell plasma_CIBERSORT	0.13183	0.0288345	0.0961149	1.01721
ACAA2	BRCA-LumB (n=219)	Endothelial cell_XCELL	0.131635	0.0687592	0.143248	0.843911
ACAA2	BLCA (n=408)	NK cell_EPIC	0.131591	0.0115121	0.060217	1.22028
ACAA2	MESO (n=87)	Cancer associated fibroblast_MCPCOUNTER	0.131546	0.230114	0.490526	0.309338
ACAA2	PCPG (n=181)	Cancer associated fibroblast_TIDE	0.131487	0.0903065	0.2792	0.554085
ACAA2	SARC (n=260)	Cancer associated fibroblast_TIDE	0.131351	0.0403526	0.160467	0.794616
ACAA2	LUSC (n=501)	B cell memory_XCELL	0.131093	0.00413091	0.0215526	1.6665
ACAA2	LUAD (n=515)	Neutrophil_TIMER	0.131063	0.00355393	0.0171235	1.76641
ACAA2	ESCA (n=185)	T cell CD8+_CIBERSORT-ABS	0.130829	0.080022	0.211979	0.673708
ACAA2	LUSC (n=501)	B cell plasma_XCELL	0.130779	0.00422229	0.0216561	1.66442
ACAA2	THCA (n=509)	Macrophage_EPIC	0.130558	0.00386347	0.0190007	1.72123
ACAA2	LUSC (n=501)	Plasmacytoid dendritic cell_XCELL	0.130391	0.00433756	0.0257664	1.58895
ACAA2	TGCT (n=150)	Cancer associated fibroblast_XCELL	0.130369	0.115519	0.325945	0.486856
ACAA2	ESCA (n=185)	Mast cell resting_CIBERSORT-ABS	0.130341	0.0811641	0.257905	0.588541
ACAA2	PRAD (n=498)	B cell naive_CIBERSORT	0.130007	0.00793235	0.0352549	1.45278
ACAA2	PCPG (n=181)	T cell CD4+ effector memory_XCELL	0.129889	0.0943234	0.232124	0.63428
ACAA2	BRCA-Her2 (n=82)	Myeloid dendritic cell_MCPCOUNTER	0.1298	0.277161	0.473434	0.32474
ACAA2	LIHC (n=371)	Macrophage M2_QUANTISEQ	0.129724	0.0159104	0.0584545	1.23318
ACAA2	HNSC-HPV+ (n=98)	T cell gamma delta_XCELL	0.129702	0.225729	0.495195	0.305224
ACAA2	HNSC (n=522)	Mast cell activated_CIBERSORT	0.129643	0.00397095	0.0243265	1.61392
ACAA2	BLCA (n=408)	Myeloid dendritic cell_XCELL	0.129525	0.0128917	0.0625718	1.20362
ACAA2	READ (n=166)	Mast cell resting_CIBERSORT-ABS	0.128854	0.226131	0.485076	0.31419
ACAA2	BRCA-Her2 (n=82)	T cell CD4+ Th2_XCELL	0.128767	0.281036	0.501566	0.299672
ACAA2	UCS (n=57)	T cell regulatory (Tregs)_XCELL	0.128452	0.359324	0.605177	0.218118
ACAA2	BRCA (n=1100)	T cell CD4+_EPIC	0.128135	5.09027e-05	0.00050543	3.29634
ACAA2	SKCM (n=471)	MDSC_TIDE	0.128051	0.00612145	0.0389547	1.40944
ACAA2	UVM (n=80)	MDSC_TIDE	0.128018	0.267191	0.554174	0.256354
ACAA2	MESO (n=87)	Macrophage M2_TIDE	0.128008	0.243003	0.427572	0.368991
ACAA2	ACC (n=79)	Macrophage M1_CIBERSORT-ABS	0.127934	0.280748	0.465526	0.332056
ACAA2	UCS (n=57)	Macrophage M0_CIBERSORT-ABS	0.127885	0.361467	0.540085	0.267538
ACAA2	THYM (n=120)	Endothelial cell_MCPCOUNTER	0.12773	0.173714	0.307458	0.512214
ACAA2	HNSC-HPV- (n=422)	Macrophage M2_XCELL	0.127682	0.0105848	0.0441035	1.35553
ACAA2	BRCA-Her2 (n=82)	MDSC_TIDE	0.127641	0.2853	0.571896	0.242683
ACAA2	BRCA-Her2 (n=82)	Common myeloid progenitor_XCELL	0.127396	0.286231	0.443769	0.352843
ACAA2	BRCA-LumA (n=568)	Myeloid dendritic cell resting_CIBERSORT	0.127372	0.00372026	0.0224343	1.64909
ACAA2	COAD (n=458)	Myeloid dendritic cell activated_CIBERSORT-ABS	0.127198	0.0350052	0.125514	0.901308
ACAA2	TGCT (n=150)	Myeloid dendritic cell_TIMER	0.127022	0.125245	0.308226	0.51113
ACAA2	UCEC (n=545)	Myeloid dendritic cell activated_CIBERSORT	0.12683	0.238988	0.438328	0.3582
ACAA2	KICH (n=66)	Eosinophil_XCELL	0.126589	0.314972	0.620855	0.20701
ACAA2	UVM (n=80)	Monocyte_XCELL	0.126525	0.272856	0.483838	0.3153
ACAA2	UCS (n=57)	Monocyte_XCELL	0.126322	0.367415	0.599961	0.221877
ACAA2	ESCA (n=185)	Macrophage M1_XCELL	0.126252	0.0912562	0.220781	0.656038
ACAA2	LUAD (n=515)	Mast cell activated_CIBERSORT-ABS	0.126155	0.00502841	0.0302595	1.51914
ACAA2	BRCA-LumB (n=219)	Macrophage M0_CIBERSORT	0.126072	0.0814289	0.203572	0.691281
ACAA2	COAD (n=458)	Myeloid dendritic cell_TIMER	0.125998	0.036775	0.126531	0.897804
ACAA2	PAAD (n=179)	NK cell activated_CIBERSORT-ABS	0.125976	0.100627	0.298806	0.52461
ACAA2	DLBC (n=48)	Macrophage_EPIC	0.125946	0.432663	0.613706	0.212039
ACAA2	LUSC (n=501)	B cell plasma_CIBERSORT-ABS	0.125801	0.0059366	0.0276121	1.5589
ACAA2	TGCT (n=150)	Macrophage M0_CIBERSORT-ABS	0.125725	0.129178	0.276529	0.558259
ACAA2	SKCM-Metastasis (n=368)	T cell CD8+_EPIC	0.125694	0.0179843	0.0781928	1.10683
ACAA2	BRCA (n=1100)	MDSC_TIDE	0.12566	7.11106e-05	0.000995548	3.00194
ACAA2	CESC (n=306)	B cell plasma_CIBERSORT	0.125651	0.0366099	0.117465	0.930092
ACAA2	COAD (n=458)	Myeloid dendritic cell activated_CIBERSORT	0.125461	0.0375911	0.126531	0.897804
ACAA2	READ (n=166)	Endothelial cell_MCPCOUNTER	0.125288	0.239348	0.386046	0.413361
ACAA2	HNSC-HPV+ (n=98)	Mast cell_XCELL	0.124674	0.244387	0.509765	0.29263
ACAA2	SKCM-Metastasis (n=368)	MDSC_TIDE	0.124558	0.0190584	0.0920063	1.03618
ACAA2	SKCM-Primary (n=103)	Macrophage M2_CIBERSORT	0.124404	0.212845	0.386769	0.412549
ACAA2	CESC (n=306)	Mast cell resting_CIBERSORT-ABS	0.124371	0.0385808	0.155236	0.809006
ACAA2	HNSC (n=522)	B cell naive_CIBERSORT	0.124312	0.00576094	0.0272953	1.56391
ACAA2	HNSC (n=522)	Macrophage_XCELL	0.124304	0.00576419	0.0276167	1.55883
ACAA2	UCEC (n=545)	Cancer associated fibroblast_MCPCOUNTER	0.12415	0.249139	0.511826	0.290878
ACAA2	HNSC-HPV+ (n=98)	Monocyte_XCELL	0.124038	0.24682	0.464157	0.333335
ACAA2	BRCA (n=1100)	Myeloid dendritic cell_TIMER	0.123969	8.90336e-05	0.00110736	2.95571
ACAA2	KIRC (n=533)	B cell plasma_CIBERSORT-ABS	0.123907	0.00773448	0.0347732	1.45875
ACAA2	PRAD (n=498)	B cell_QUANTISEQ	0.123412	0.0117626	0.0473661	1.32453
ACAA2	TGCT (n=150)	T cell regulatory (Tregs)_QUANTISEQ	0.123285	0.136837	0.295864	0.528907
ACAA2	BLCA (n=408)	Macrophage_XCELL	0.122976	0.0182733	0.0641168	1.19303
ACAA2	COAD (n=458)	Myeloid dendritic cell_MCPCOUNTER	0.122859	0.0417687	0.138533	0.858447
ACAA2	BRCA-Basal (n=191)	Mast cell activated_CIBERSORT-ABS	0.122742	0.106631	0.309868	0.508823
ACAA2	SKCM (n=471)	Endothelial cell_EPIC	0.122629	0.00868437	0.0251832	1.59889
ACAA2	BRCA-LumB (n=219)	B cell plasma_CIBERSORT	0.12255	0.0903783	0.239297	0.621063
ACAA2	LUAD (n=515)	Macrophage_EPIC	0.122147	0.00661949	0.0303183	1.5183
ACAA2	GBM (n=153)	T cell CD8+_CIBERSORT	0.122146	0.15505	0.296462	0.52803
ACAA2	BRCA-LumB (n=219)	Monocyte_XCELL	0.122114	0.0915387	0.239912	0.619948
ACAA2	LUAD (n=515)	Granulocyte-monocyte progenitor_XCELL	0.122098	0.00664175	0.0607246	1.21664
ACAA2	UCS (n=57)	Macrophage M2_QUANTISEQ	0.122066	0.383902	0.559081	0.252526
ACAA2	CESC (n=306)	T cell CD4+ memory resting_CIBERSORT	0.122053	0.042379	0.13283	0.876705
ACAA2	READ (n=166)	NK cell resting_CIBERSORT-ABS	0.121971	0.252116	0.514832	0.288334
ACAA2	READ (n=166)	Macrophage M2_CIBERSORT-ABS	0.121966	0.252136	0.438497	0.358033
ACAA2	BRCA (n=1100)	Macrophage M2_CIBERSORT-ABS	0.121959	0.000115887	0.000891442	3.04991
ACAA2	BRCA-LumA (n=568)	Myeloid dendritic cell_TIMER	0.121907	0.00551144	0.0308951	1.51011
ACAA2	HNSC-HPV- (n=422)	Macrophage M1_QUANTISEQ	0.121879	0.0147259	0.0556958	1.25418
ACAA2	LGG (n=516)	NK cell_QUANTISEQ	0.121653	0.0077527	0.043932	1.35722
ACAA2	PAAD (n=179)	B cell naive_XCELL	0.121509	0.113387	0.276553	0.558222
ACAA2	LUAD (n=515)	B cell naive_CIBERSORT-ABS	0.12147	0.00692915	0.0317366	1.49844
ACAA2	BRCA-LumB (n=219)	T cell regulatory (Tregs)_XCELL	0.121196	0.094023	0.227934	0.64219
ACAA2	GBM (n=153)	Macrophage M2_XCELL	0.120715	0.159984	0.319163	0.495988
ACAA2	BRCA-Her2 (n=82)	Macrophage M2_CIBERSORT	0.12043	0.313614	0.501872	0.299407
ACAA2	BRCA-LumA (n=568)	T cell CD4+_EPIC	0.120268	0.00618243	0.0272373	1.56484
ACAA2	LUSC (n=501)	Macrophage M0_CIBERSORT-ABS	0.12026	0.00855949	0.0374868	1.42612
ACAA2	SKCM (n=471)	Hematopoietic stem cell_XCELL	0.120223	0.0101004	0.0772659	1.11201
ACAA2	LGG (n=516)	Endothelial cell_MCPCOUNTER	0.120199	0.00852336	0.0251832	1.59889
ACAA2	KICH (n=66)	Mast cell resting_CIBERSORT-ABS	0.120035	0.340883	0.616942	0.209756
ACAA2	LIHC (n=371)	Monocyte_CIBERSORT	0.119816	0.0260524	0.0978505	1.00944
ACAA2	CESC (n=306)	Myeloid dendritic cell_QUANTISEQ	0.119802	0.0463629	0.146689	0.833601
ACAA2	SARC (n=260)	T cell CD4+ memory resting_CIBERSORT-ABS	0.119724	0.0618638	0.170939	0.767158
ACAA2	STAD (n=415)	T cell CD4+_TIMER	0.119605	0.0198515	0.0718761	1.14342
ACAA2	OV (n=303)	Neutrophil_TIMER	0.119593	0.0595093	0.175222	0.756412
ACAA2	TGCT (n=150)	T cell CD4+ memory resting_CIBERSORT-ABS	0.119559	0.149194	0.326362	0.486301
ACAA2	BRCA (n=1100)	Macrophage M1_CIBERSORT-ABS	0.119089	0.000167695	0.00125771	2.90042
ACAA2	ESCA (n=185)	NK cell_MCPCOUNTER	0.119055	0.111423	0.318143	0.497378
ACAA2	UVM (n=80)	Macrophage_EPIC	0.119045	0.302446	0.489991	0.309812
ACAA2	HNSC-HPV+ (n=98)	T cell regulatory (Tregs)_QUANTISEQ	0.118985	0.266749	0.484998	0.31426
ACAA2	BRCA-LumB (n=219)	T cell CD8+_TIMER	0.118964	0.100282	0.236497	0.626174
ACAA2	READ (n=166)	Plasmacytoid dendritic cell_XCELL	0.118958	0.264109	0.461921	0.335432
ACAA2	PRAD (n=498)	B cell plasma_CIBERSORT	0.118895	0.0152536	0.0586677	1.2316
ACAA2	HNSC-HPV+ (n=98)	Neutrophil_XCELL	0.118669	0.26803	0.477893	0.320669
ACAA2	PCPG (n=181)	Macrophage_EPIC	0.118665	0.126669	0.274593	0.561311
ACAA2	BRCA-LumB (n=219)	Myeloid dendritic cell_QUANTISEQ	0.118646	0.101201	0.263255	0.579624
ACAA2	KICH (n=66)	Mast cell resting_CIBERSORT	0.118507	0.347107	0.622465	0.205885
ACAA2	HNSC-HPV- (n=422)	Macrophage M1_CIBERSORT-ABS	0.118328	0.01791	0.0632117	1.1992
ACAA2	HNSC (n=522)	Macrophage M2_CIBERSORT	0.118303	0.00862309	0.0374917	1.42606
ACAA2	BRCA-Basal (n=191)	T cell CD8+ naive_XCELL	0.1177	0.121922	0.259978	0.585064
ACAA2	BRCA-Basal (n=191)	Neutrophil_MCPCOUNTER	0.117654	0.122068	0.28683	0.542375
ACAA2	READ (n=166)	Myeloid dendritic cell_MCPCOUNTER	0.117558	0.269812	0.466892	0.330783
ACAA2	PCPG (n=181)	B cell plasma_CIBERSORT	0.117472	0.130557	0.303621	0.517669
ACAA2	GBM (n=153)	NK cell_XCELL	0.117263	0.17236	0.406961	0.390447
ACAA2	SARC (n=260)	T cell regulatory (Tregs)_QUANTISEQ	0.117003	0.0680718	0.188824	0.723943
ACAA2	BRCA-LumB (n=219)	T cell regulatory (Tregs)_QUANTISEQ	0.116841	0.106536	0.250674	0.600891
ACAA2	LUAD (n=515)	Endothelial cell_EPIC	0.116667	0.00952229	0.0268234	1.57149
ACAA2	THYM (n=120)	B cell memory_CIBERSORT-ABS	0.116548	0.214822	0.422601	0.374069
ACAA2	OV (n=303)	T cell CD4+ memory_XCELL	0.116463	0.0665429	0.18227	0.739285
ACAA2	LGG (n=516)	T cell CD8+_CIBERSORT	0.116378	0.0108844	0.05375	1.26962
ACAA2	ESCA (n=185)	T cell CD4+ naive_XCELL	0.116371	0.119779	0.282626	0.548789
ACAA2	UVM (n=80)	Macrophage_XCELL	0.116334	0.31367	0.501872	0.299407
ACAA2	PCPG (n=181)	T cell CD8+_XCELL	0.115818	0.136097	0.27634	0.558556
ACAA2	CHOL (n=36)	T cell CD4+ (non-regulatory)_XCELL	0.115783	0.507755	0.692488	0.159588
ACAA2	TGCT (n=150)	Myeloid dendritic cell resting_CIBERSORT	0.115749	0.162685	0.355763	0.44884
ACAA2	LUSC (n=501)	Neutrophil_TIMER	0.115703	0.0114434	0.0491757	1.30825
ACAA2	READ (n=166)	NK cell_MCPCOUNTER	0.11564	0.277757	0.54588	0.262903
ACAA2	TGCT (n=150)	Macrophage M1_CIBERSORT-ABS	0.115537	0.163462	0.32214	0.491955
ACAA2	PCPG (n=181)	Myeloid dendritic cell resting_CIBERSORT	0.115502	0.13718	0.321874	0.492314
ACAA2	PCPG (n=181)	Myeloid dendritic cell resting_CIBERSORT-ABS	0.115413	0.137484	0.321874	0.492314
ACAA2	BRCA (n=1100)	Macrophage M0_CIBERSORT	0.115252	0.000271373	0.00187154	2.7278
ACAA2	ESCA (n=185)	Monocyte_CIBERSORT	0.115224	0.123498	0.288768	0.539451
ACAA2	HNSC-HPV- (n=422)	Granulocyte-monocyte progenitor_XCELL	0.114807	0.0216448	0.134058	0.872706
ACAA2	CESC (n=306)	Macrophage_TIMER	0.114801	0.056348	0.15725	0.803409
ACAA2	ACC (n=79)	Hematopoietic stem cell_XCELL	0.114366	0.335326	0.624836	0.204234
ACAA2	BRCA (n=1100)	Cancer associated fibroblast_TIDE	0.113945	0.00031866	0.00287723	2.54103
ACAA2	SARC (n=260)	T cell CD4+ memory resting_CIBERSORT	0.11386	0.0758649	0.198319	0.702635
ACAA2	BRCA-LumB (n=219)	Macrophage M1_CIBERSORT-ABS	0.113743	0.116212	0.263122	0.579844
ACAA2	THCA (n=509)	Myeloid dendritic cell activated_CIBERSORT	0.113739	0.0119271	0.0597987	1.22331
ACAA2	SKCM-Primary (n=103)	Monocyte_CIBERSORT-ABS	0.113715	0.255119	0.471673	0.326359
ACAA2	BRCA (n=1100)	NK cell_QUANTISEQ	0.11358	0.000333164	0.00287723	2.54103
ACAA2	UVM (n=80)	T cell CD8+ effector memory_XCELL	0.113501	0.325678	0.475443	0.322902
ACAA2	BRCA-Basal (n=191)	Myeloid dendritic cell resting_CIBERSORT-ABS	0.113437	0.136128	0.321874	0.492314
ACAA2	LGG (n=516)	Macrophage M1_QUANTISEQ	0.113339	0.013158	0.051451	1.28861
ACAA2	LUSC (n=501)	T cell NK_XCELL	0.113258	0.0133214	0.0690738	1.16069
ACAA2	READ (n=166)	Mast cell resting_CIBERSORT	0.113108	0.288488	0.563712	0.248943
ACAA2	PRAD (n=498)	Common myeloid progenitor_XCELL	0.113064	0.0210819	0.0527048	1.27815
ACAA2	KIRC (n=533)	T cell CD4+ memory resting_CIBERSORT-ABS	0.112828	0.015364	0.0592139	1.22758
ACAA2	BRCA-Basal (n=191)	T cell CD8+_TIMER	0.112775	0.138445	0.279144	0.554172
ACAA2	LIHC (n=371)	T cell CD4+_EPIC	0.112761	0.0363023	0.120371	0.919479
ACAA2	PAAD (n=179)	B cell_XCELL	0.11268	0.14228	0.324593	0.488661
ACAA2	KIRC (n=533)	B cell_EPIC	0.112618	0.015557	0.0594533	1.22582
ACAA2	KIRP (n=290)	Macrophage M2_CIBERSORT-ABS	0.112528	0.0711652	0.185648	0.731309
ACAA2	HNSC-HPV- (n=422)	Myeloid dendritic cell activated_XCELL	0.112247	0.024767	0.0985727	1.00624
ACAA2	KIRC (n=533)	T cell CD4+ (non-regulatory)_XCELL	0.112065	0.0160761	0.0610119	1.21459
ACAA2	PCPG (n=181)	B cell naive_CIBERSORT	0.111995	0.149597	0.336174	0.473436
ACAA2	ACC (n=79)	T cell CD4+ naive_CIBERSORT	0.111945	0.345724	0.576058	0.239534
ACAA2	OV (n=303)	Macrophage M0_CIBERSORT	0.111898	0.0780063	0.198617	0.701984
ACAA2	HNSC (n=522)	Macrophage M2_TIDE	0.111659	0.0132058	0.051451	1.28861
ACAA2	SKCM-Metastasis (n=368)	T cell regulatory (Tregs)_QUANTISEQ	0.111509	0.0359805	0.125149	0.902571
ACAA2	HNSC (n=522)	T cell CD8+_MCPCOUNTER	0.111143	0.0136381	0.062704	1.2027
ACAA2	HNSC (n=522)	Granulocyte-monocyte progenitor_XCELL	0.111105	0.0136706	0.0937415	1.02807
ACAA2	BRCA-LumA (n=568)	Macrophage M0_CIBERSORT-ABS	0.111049	0.0115138	0.0460551	1.33672
ACAA2	LUAD (n=515)	Macrophage M2_QUANTISEQ	0.111001	0.0136637	0.0528917	1.27661
ACAA2	DLBC (n=48)	B cell_XCELL	0.110979	0.489709	0.711441	0.147861
ACAA2	BRCA-LumB (n=219)	Mast cell activated_CIBERSORT-ABS	0.110861	0.125812	0.334189	0.476008
ACAA2	KICH (n=66)	Hematopoietic stem cell_XCELL	0.110775	0.379688	0.662728	0.178665
ACAA2	SKCM-Metastasis (n=368)	T cell follicular helper_CIBERSORT-ABS	0.110649	0.0374457	0.145622	0.836773
ACAA2	GBM (n=153)	Neutrophil_MCPCOUNTER	0.110562	0.198377	0.407551	0.389818
ACAA2	LGG (n=516)	Macrophage M1_XCELL	0.110465	0.0156839	0.0580887	1.23591
ACAA2	SKCM-Primary (n=103)	Mast cell activated_CIBERSORT	0.110338	0.269594	0.536035	0.270807
ACAA2	BLCA (n=408)	Macrophage M2_CIBERSORT	0.110108	0.0347318	0.108537	0.964422
ACAA2	UCEC (n=545)	Cancer associated fibroblast_EPIC	0.109899	0.308063	0.590092	0.229081
ACAA2	COAD (n=458)	T cell CD8+ central memory_XCELL	0.109815	0.0690217	0.190528	0.720042
ACAA2	UCEC (n=545)	T cell CD8+ naive_XCELL	0.109637	0.309226	0.46326	0.334176
ACAA2	GBM (n=153)	Neutrophil_CIBERSORT-ABS	0.1095	0.202751	0.411541	0.385586
ACAA2	GBM (n=153)	Myeloid dendritic cell_MCPCOUNTER	0.109477	0.202846	0.399666	0.398302
ACAA2	PCPG (n=181)	Macrophage_XCELL	0.109469	0.159053	0.319163	0.495988
ACAA2	BRCA-LumA (n=568)	T cell regulatory (Tregs)_QUANTISEQ	0.109359	0.0128461	0.0570938	1.24341
ACAA2	LUSC (n=501)	NK cell activated_CIBERSORT-ABS	0.10934	0.0168974	0.0832626	1.07955
ACAA2	ESCA (n=185)	B cell_XCELL	0.10918	0.144576	0.327341	0.485
ACAA2	SKCM-Primary (n=103)	Macrophage M0_CIBERSORT-ABS	0.108812	0.276312	0.46052	0.336752
ACAA2	BLCA (n=408)	Neutrophil_QUANTISEQ	0.108695	0.0371401	0.127327	0.895081
ACAA2	SKCM-Primary (n=103)	Cancer associated fibroblast_XCELL	0.108681	0.276895	0.54588	0.262903
ACAA2	STAD (n=415)	T cell CD4+ memory resting_CIBERSORT	0.108529	0.0346783	0.116209	0.93476
ACAA2	THCA (n=509)	Myeloid dendritic cell activated_CIBERSORT-ABS	0.108519	0.0164756	0.0762476	1.11777
ACAA2	PRAD (n=498)	B cell_TIMER	0.108435	0.0269997	0.0920445	1.036
ACAA2	SARC (n=260)	B cell_EPIC	0.108194	0.0917332	0.241403	0.617257
ACAA2	HNSC-HPV- (n=422)	T cell CD8+_CIBERSORT-ABS	0.108093	0.0306616	0.104826	0.979531
ACAA2	BRCA (n=1100)	Neutrophil_MCPCOUNTER	0.108012	0.000647087	0.00417109	2.37975
ACAA2	UCEC (n=545)	Neutrophil_XCELL	0.108003	0.316535	0.541173	0.266664
ACAA2	GBM (n=153)	T cell gamma delta_XCELL	0.107978	0.209135	0.478368	0.320238
ACAA2	LUSC (n=501)	T cell CD8+_EPIC	0.107887	0.0184233	0.0783971	1.1057
ACAA2	COAD (n=458)	Neutrophil_TIMER	0.107818	0.0742581	0.209592	0.678625
ACAA2	KIRP (n=290)	Macrophage_XCELL	0.107512	0.0847955	0.209372	0.679082
ACAA2	SARC (n=260)	Macrophage M2_QUANTISEQ	0.107427	0.0940726	0.226681	0.644585
ACAA2	CESC (n=306)	Mast cell resting_CIBERSORT	0.107186	0.0749121	0.248489	0.604693
ACAA2	HNSC (n=522)	Macrophage M2_XCELL	0.10715	0.0174304	0.0624172	1.2047
ACAA2	LUAD (n=515)	T cell regulatory (Tregs)_QUANTISEQ	0.107078	0.0173913	0.0752055	1.12375
ACAA2	BRCA-Basal (n=191)	Macrophage M2_TIDE	0.106971	0.160048	0.319163	0.495988
ACAA2	LGG (n=516)	Endothelial cell_EPIC	0.106925	0.019371	0.0496692	1.30391
ACAA2	TGCT (n=150)	Myeloid dendritic cell_MCPCOUNTER	0.106895	0.197514	0.395028	0.403372
ACAA2	KIRP (n=290)	Mast cell_XCELL	0.106824	0.0868194	0.270813	0.567331
ACAA2	CESC (n=306)	T cell CD4+ memory resting_CIBERSORT-ABS	0.106466	0.0769006	0.200196	0.698545
ACAA2	UCS (n=57)	T cell CD8+ naive_XCELL	0.106351	0.448487	0.604022	0.218947
ACAA2	STAD (n=415)	T cell CD4+_EPIC	0.106338	0.0385262	0.124469	0.904938
ACAA2	MESO (n=87)	Common lymphoid progenitor_XCELL	0.106167	0.333516	0.486885	0.312573
ACAA2	HNSC (n=522)	Macrophage M1_CIBERSORT-ABS	0.106119	0.0185482	0.0643291	1.19159
ACAA2	LUAD (n=515)	B cell_MCPCOUNTER	0.105797	0.0187883	0.0695865	1.15748
ACAA2	TGCT (n=150)	Macrophage M2_XCELL	0.105525	0.203353	0.37555	0.425333
ACAA2	HNSC-HPV+ (n=98)	B cell plasma_CIBERSORT-ABS	0.105524	0.325024	0.554901	0.255784
ACAA2	PCPG (n=181)	NK cell_QUANTISEQ	0.105232	0.175914	0.409663	0.387574
ACAA2	LUAD (n=515)	Cancer associated fibroblast_TIDE	0.105177	0.0194986	0.0925818	1.03347
ACAA2	HNSC (n=522)	Macrophage M0_CIBERSORT	0.105079	0.0197375	0.0676714	1.16959
ACAA2	UCS (n=57)	B cell_EPIC	0.105041	0.454127	0.6792	0.168002
ACAA2	KIRC (n=533)	NK cell resting_CIBERSORT-ABS	0.104862	0.0243495	0.108932	0.962845
ACAA2	HNSC-HPV- (n=422)	Mast cell activated_CIBERSORT	0.104616	0.036482	0.149444	0.82552
ACAA2	OV (n=303)	Macrophage M2_QUANTISEQ	0.104586	0.09965	0.236324	0.626492
ACAA2	PRAD (n=498)	T cell follicular helper_CIBERSORT-ABS	0.104356	0.0333487	0.135328	0.868612
ACAA2	LUAD (n=515)	Myeloid dendritic cell_QUANTISEQ	0.104338	0.0204966	0.0849754	1.07071
ACAA2	UCS (n=57)	Macrophage M2_XCELL	0.104099	0.45821	0.63788	0.195261
ACAA2	ACC (n=79)	NK cell_MCPCOUNTER	0.104036	0.381071	0.654365	0.18418
ACAA2	MESO (n=87)	B cell memory_CIBERSORT	0.104029	0.3434	0.5696	0.24443
ACAA2	BRCA-LumA (n=568)	Granulocyte-monocyte progenitor_XCELL	0.10383	0.0182002	0.116481	0.933744
ACAA2	BLCA (n=408)	Myeloid dendritic cell_TIMER	0.10372	0.0467804	0.146689	0.833601
ACAA2	HNSC-HPV- (n=422)	Macrophage M2_CIBERSORT	0.103712	0.0381407	0.117356	0.930495
ACAA2	SKCM (n=471)	T cell follicular helper_CIBERSORT-ABS	0.103638	0.0267312	0.112073	0.9505
ACAA2	KICH (n=66)	B cell memory_CIBERSORT	0.103525	0.411838	0.643498	0.191453
ACAA2	KICH (n=66)	B cell memory_CIBERSORT-ABS	0.103525	0.411838	0.643498	0.191453
ACAA2	HNSC-HPV+ (n=98)	Myeloid dendritic cell_QUANTISEQ	0.10265	0.338444	0.549799	0.259796
ACAA2	UVM (n=80)	Macrophage M1_CIBERSORT-ABS	0.102541	0.374853	0.553971	0.256513
ACAA2	ACC (n=79)	T cell CD4+ naive_CIBERSORT-ABS	0.102399	0.38865	0.601199	0.220982
ACAA2	GBM (n=153)	Macrophage_TIMER	0.102265	0.234388	0.417057	0.379805
ACAA2	GBM (n=153)	T cell CD8+ central memory_XCELL	0.102231	0.234545	0.37983	0.420411
ACAA2	STAD (n=415)	Macrophage M2_XCELL	0.102167	0.0468546	0.137135	0.86285
ACAA2	COAD (n=458)	T cell follicular helper_CIBERSORT-ABS	0.101974	0.0914592	0.287737	0.541005
ACAA2	BLCA (n=408)	Macrophage M2_QUANTISEQ	0.101788	0.05105	0.14726	0.831916
ACAA2	ACC (n=79)	Neutrophil_XCELL	0.101675	0.392033	0.619205	0.208166
ACAA2	PRAD (n=498)	NK cell activated_CIBERSORT-ABS	0.101504	0.0385082	0.155236	0.809006
ACAA2	PAAD (n=179)	T cell CD4+ naive_XCELL	0.101496	0.186529	0.377856	0.422674
ACAA2	HNSC-HPV- (n=422)	Neutrophil_QUANTISEQ	0.101467	0.0425364	0.136173	0.865907
ACAA2	KIRC (n=533)	Granulocyte-monocyte progenitor_XCELL	0.101169	0.0298661	0.159286	0.797823
ACAA2	LGG (n=516)	T cell CD8+_TIMER	0.100941	0.0273319	0.0991607	1.00366
ACAA2	BLCA (n=408)	Myeloid dendritic cell_MCPCOUNTER	0.100903	0.053113	0.160144	0.79549
ACAA2	GBM (n=153)	T cell follicular helper_CIBERSORT-ABS	0.100867	0.240878	0.510954	0.291619
ACAA2	BRCA-Her2 (n=82)	T cell regulatory (Tregs)_QUANTISEQ	0.100757	0.399714	0.659321	0.180903
ACAA2	LUAD (n=515)	Hematopoietic stem cell_XCELL	0.100619	0.025476	0.152856	0.815717
ACAA2	BRCA-Basal (n=191)	Myeloid dendritic cell_QUANTISEQ	0.100359	0.187632	0.382961	0.416845
ACAA2	KIRP (n=290)	Macrophage M0_CIBERSORT-ABS	0.100297	0.108001	0.249234	0.603392
ACAA2	GBM (n=153)	Neutrophil_XCELL	0.100108	0.244454	0.464157	0.333335
ACAA2	MESO (n=87)	B cell memory_CIBERSORT-ABS	0.0999411	0.362796	0.593128	0.226852
ACAA2	ACC (n=79)	Cancer associated fibroblast_EPIC	0.0999397	0.400205	0.675283	0.170514
ACAA2	KIRC (n=533)	T cell CD8+_TIMER	0.0998847	0.0320202	0.108543	0.964398
ACAA2	UCS (n=57)	Cancer associated fibroblast_XCELL	0.0997523	0.477291	0.74101	0.130176
ACAA2	KIRP (n=290)	Myeloid dendritic cell_TIMER	0.0997229	0.110044	0.280248	0.552458
ACAA2	BRCA-LumA (n=568)	Cancer associated fibroblast_XCELL	0.0995955	0.02353	0.106669	0.97196
ACAA2	MESO (n=87)	NK cell resting_CIBERSORT	0.0995912	0.364487	0.63715	0.195758
ACAA2	ACC (n=79)	Myeloid dendritic cell_MCPCOUNTER	0.0995833	0.401895	0.624978	0.204135
ACAA2	CHOL (n=36)	B cell naive_CIBERSORT	0.0994368	0.569816	0.764103	0.116848
ACAA2	ESCA (n=185)	Plasmacytoid dendritic cell_XCELL	0.099427	0.184194	0.379178	0.421157
ACAA2	LUAD (n=515)	Neutrophil_CIBERSORT-ABS	0.0993657	0.0273744	0.100443	0.998081
ACAA2	ACC (n=79)	Granulocyte-monocyte progenitor_XCELL	0.0993201	0.403146	0.684992	0.164314
ACAA2	HNSC (n=522)	T cell CD4+ memory resting_CIBERSORT	0.0992858	0.0276577	0.0952149	1.02129
ACAA2	MESO (n=87)	NK cell resting_CIBERSORT-ABS	0.0992471	0.366155	0.638424	0.194891
ACAA2	LIHC (n=371)	Macrophage M1_CIBERSORT	0.0990512	0.0661158	0.176309	0.753726
ACAA2	UCEC (n=545)	B cell_MCPCOUNTER	0.0988726	0.359408	0.589194	0.229742
ACAA2	UCS (n=57)	Granulocyte-monocyte progenitor_XCELL	0.0985893	0.482467	0.745595	0.127497
ACAA2	BRCA (n=1100)	T cell CD4+ memory resting_CIBERSORT	0.0983886	0.00189889	0.0104938	1.97907
ACAA2	COAD (n=458)	T cell CD4+ (non-regulatory)_QUANTISEQ	0.0983869	0.103507	0.250806	0.600661
ACAA2	BRCA-LumA (n=568)	T cell CD4+ (non-regulatory)_QUANTISEQ	0.0981333	0.0256609	0.0895154	1.0481
ACAA2	PCPG (n=181)	Myeloid dendritic cell_QUANTISEQ	0.0979323	0.207999	0.405802	0.391686
ACAA2	BRCA-LumA (n=568)	Macrophage M0_CIBERSORT	0.0979019	0.026013	0.0848249	1.07148
ACAA2	UCS (n=57)	Mast cell_XCELL	0.0978791	0.485642	0.746946	0.126711
ACAA2	HNSC-HPV- (n=422)	Macrophage M2_TIDE	0.0978386	0.0505427	0.146501	0.834161
ACAA2	COAD (n=458)	T cell CD4+ memory_XCELL	0.0978369	0.105461	0.254561	0.594209
ACAA2	BRCA-Her2 (n=82)	Cancer associated fibroblast_EPIC	0.0978164	0.413679	0.689465	0.161488
ACAA2	SARC (n=260)	Macrophage M1_CIBERSORT	0.0974725	0.128921	0.276529	0.558259
ACAA2	LUAD (n=515)	Myeloid dendritic cell_TIMER	0.0974128	0.0305742	0.117005	0.931795
ACAA2	PAAD (n=179)	Cancer associated fibroblast_XCELL	0.0972107	0.205918	0.451692	0.345158
ACAA2	OV (n=303)	Macrophage M0_CIBERSORT-ABS	0.0972055	0.12607	0.274593	0.561311
ACAA2	LGG (n=516)	T cell follicular helper_CIBERSORT-ABS	0.0968373	0.0342932	0.137173	0.862733
ACAA2	LUAD (n=515)	Macrophage M2_CIBERSORT	0.0967992	0.0316436	0.102628	0.988735
ACAA2	OV (n=303)	B cell memory_XCELL	0.0967437	0.127888	0.299738	0.523258
ACAA2	LIHC (n=371)	Mast cell activated_CIBERSORT	0.0966449	0.0730075	0.245768	0.609475
ACAA2	KIRC (n=533)	T cell CD4+ memory resting_CIBERSORT	0.0965499	0.0382441	0.124195	0.905897
ACAA2	STAD (n=415)	T cell CD4+ (non-regulatory)_QUANTISEQ	0.0964686	0.0606253	0.169	0.772114
ACAA2	UCS (n=57)	Neutrophil_QUANTISEQ	0.0964633	0.492006	0.713333	0.146708
ACAA2	HNSC (n=522)	Macrophage M1_QUANTISEQ	0.096135	0.0330156	0.104679	0.980142
ACAA2	BRCA-LumB (n=219)	T cell CD8+_CIBERSORT-ABS	0.0960725	0.184974	0.334794	0.475222
ACAA2	ESCA (n=185)	Neutrophil_XCELL	0.0959839	0.199931	0.407551	0.389818
ACAA2	SARC (n=260)	T cell CD4+_EPIC	0.0958903	0.135278	0.306566	0.513476
ACAA2	OV (n=303)	Neutrophil_MCPCOUNTER	0.0958802	0.131343	0.299763	0.523222
ACAA2	COAD (n=458)	Class-switched memory B cell_XCELL	0.0958278	0.112844	0.276553	0.558222
ACAA2	COAD (n=458)	Myeloid dendritic cell_XCELL	0.0956622	0.113471	0.285831	0.543891
ACAA2	LIHC (n=371)	Cancer associated fibroblast_TIDE	0.0956459	0.0760356	0.249353	0.603186
ACAA2	CHOL (n=36)	Mast cell activated_CIBERSORT	0.0955596	0.585025	0.801355	0.0961752
ACAA2	KIRP (n=290)	Macrophage/Monocyte_MCPCOUNTER	0.0955352	0.125875	0.274593	0.561311
ACAA2	KIRP (n=290)	Macrophage/Monocyte_MCPCOUNTER	0.0955352	0.125875	0.290059	0.537514
ACAA2	KIRP (n=290)	Monocyte_MCPCOUNTER	0.0955352	0.125875	0.290059	0.537514
ACAA2	KIRP (n=290)	Macrophage M0_CIBERSORT	0.0953286	0.126699	0.274593	0.561311
ACAA2	SARC (n=260)	Macrophage_EPIC	0.0953239	0.137612	0.287775	0.540947
ACAA2	KIRC (n=533)	NK cell resting_CIBERSORT	0.0951411	0.041166	0.161809	0.790998
ACAA2	CESC (n=306)	T cell regulatory (Tregs)_QUANTISEQ	0.0949872	0.114721	0.262221	0.581333
ACAA2	SKCM-Primary (n=103)	B cell_EPIC	0.0947194	0.343659	0.5696	0.24443
ACAA2	LIHC (n=371)	Mast cell activated_CIBERSORT-ABS	0.0947089	0.0789678	0.254493	0.594323
ACAA2	BLCA (n=408)	T cell regulatory (Tregs)_CIBERSORT	0.0946874	0.0696289	0.188824	0.723943
ACAA2	BRCA-Basal (n=191)	Myeloid dendritic cell resting_CIBERSORT	0.094509	0.214808	0.409332	0.387924
ACAA2	HNSC-HPV- (n=422)	T cell regulatory (Tregs)_CIBERSORT	0.0945038	0.0589738	0.181458	0.741224
ACAA2	COAD (n=458)	NK cell_MCPCOUNTER	0.0944887	0.117987	0.327116	0.485298
ACAA2	PCPG (n=181)	Myeloid dendritic cell_XCELL	0.0944698	0.224607	0.419689	0.377073
ACAA2	LUSC (n=501)	NK cell_EPIC	0.0943494	0.0394164	0.157666	0.802263
ACAA2	HNSC (n=522)	Neutrophil_MCPCOUNTER	0.0940304	0.0370682	0.127327	0.895081
ACAA2	LUSC (n=501)	Monocyte_CIBERSORT-ABS	0.0940103	0.0401331	0.132024	0.879347
ACAA2	SARC (n=260)	B cell_MCPCOUNTER	0.0939243	0.143509	0.326157	0.486573
ACAA2	HNSC-HPV+ (n=98)	Macrophage/Monocyte_MCPCOUNTER	0.0938654	0.381606	0.55709	0.254075
ACAA2	HNSC-HPV+ (n=98)	Macrophage/Monocyte_MCPCOUNTER	0.0938654	0.381606	0.610826	0.214082
ACAA2	HNSC-HPV+ (n=98)	Monocyte_MCPCOUNTER	0.0938654	0.381606	0.610826	0.214082
ACAA2	COAD (n=458)	B cell memory_CIBERSORT-ABS	0.0937951	0.120721	0.287498	0.541365
ACAA2	BRCA-LumB (n=219)	T cell CD8+_XCELL	0.093745	0.195895	0.343735	0.463776
ACAA2	COAD (n=458)	B cell_XCELL	0.0937324	0.120971	0.287498	0.541365
ACAA2	STAD (n=415)	Eosinophil_CIBERSORT-ABS	0.0937169	0.0683854	0.288855	0.539321
ACAA2	TGCT (n=150)	Monocyte_CIBERSORT-ABS	0.0936954	0.258989	0.47698	0.3215
ACAA2	SARC (n=260)	Macrophage M1_CIBERSORT-ABS	0.0933185	0.146121	0.30232	0.519533
ACAA2	UVM (n=80)	T cell CD8+_CIBERSORT	0.0932732	0.419757	0.573047	0.24181
ACAA2	KIRP (n=290)	Macrophage M2_QUANTISEQ	0.0930567	0.136043	0.286406	0.543019
ACAA2	COAD (n=458)	Granulocyte-monocyte progenitor_XCELL	0.0930471	0.123725	0.390171	0.408744
ACAA2	STAD (n=415)	T cell CD4+ memory_XCELL	0.092926	0.0707603	0.188097	0.725618
ACAA2	READ (n=166)	Endothelial cell_XCELL	0.0928301	0.384172	0.533573	0.272806
ACAA2	LUSC (n=501)	T cell regulatory (Tregs)_CIBERSORT-ABS	0.0926635	0.0430891	0.146686	0.83361
ACAA2	COAD (n=458)	Myeloid dendritic cell activated_XCELL	0.0926136	0.125493	0.308226	0.51113
ACAA2	HNSC-HPV- (n=422)	T cell CD8+_QUANTISEQ	0.0925982	0.0642926	0.180064	0.744573
ACAA2	BRCA-Basal (n=191)	T cell regulatory (Tregs)_XCELL	0.0924752	0.224884	0.433512	0.362999
ACAA2	STAD (n=415)	Eosinophil_CIBERSORT	0.0923594	0.072503	0.296183	0.528441
ACAA2	COAD (n=458)	T cell CD8+_EPIC	0.0923099	0.126742	0.264822	0.577047
ACAA2	SARC (n=260)	T cell CD4+ naive_CIBERSORT-ABS	0.0920881	0.151537	0.330339	0.48104
ACAA2	BRCA-Her2 (n=82)	Cancer associated fibroblast_MCPCOUNTER	0.0920657	0.441794	0.713587	0.146553
ACAA2	BRCA (n=1100)	T cell CD8+_TIMER	0.0919455	0.00371574	0.0221835	1.65397
ACAA2	BRCA-LumA (n=568)	T cell CD4+ memory_XCELL	0.0918436	0.036828	0.121475	0.915514
ACAA2	BRCA (n=1100)	Monocyte_XCELL	0.0918215	0.00376261	0.0179477	1.74599
ACAA2	UCS (n=57)	Mast cell resting_CIBERSORT-ABS	0.0917858	0.513331	0.756501	0.12119
ACAA2	MESO (n=87)	Myeloid dendritic cell_MCPCOUNTER	0.091765	0.403566	0.624978	0.204135
ACAA2	BRCA-LumA (n=568)	Myeloid dendritic cell_QUANTISEQ	0.0917366	0.0370491	0.126531	0.897804
ACAA2	DLBC (n=48)	T cell CD4+ memory resting_CIBERSORT	0.0916999	0.568535	0.752472	0.12351
ACAA2	SARC (n=260)	T cell CD4+ naive_CIBERSORT	0.0916781	0.153375	0.332048	0.478799
ACAA2	LGG (n=516)	Mast cell activated_CIBERSORT-ABS	0.091369	0.0458721	0.173295	0.761215
ACAA2	BLCA (n=408)	B cell naive_XCELL	0.0913321	0.0801613	0.21962	0.658328
ACAA2	BRCA (n=1100)	Cancer associated fibroblast_MCPCOUNTER	0.0912947	0.00396775	0.0243265	1.61392
ACAA2	TGCT (n=150)	T cell CD4+ effector memory_XCELL	0.0912582	0.271639	0.48895	0.310736
ACAA2	HNSC-HPV- (n=422)	Macrophage M0_CIBERSORT	0.0909742	0.0691313	0.181925	0.740109
ACAA2	OV (n=303)	T cell gamma delta_XCELL	0.090968	0.152374	0.41422	0.382769
ACAA2	PRAD (n=498)	T cell CD8+_CIBERSORT-ABS	0.0907694	0.0643729	0.180064	0.744573
ACAA2	UCS (n=57)	Macrophage M2_CIBERSORT	0.0906681	0.518496	0.684628	0.164545
ACAA2	READ (n=166)	NK cell resting_CIBERSORT	0.0906634	0.395416	0.669778	0.174069
ACAA2	UCS (n=57)	NK cell_MCPCOUNTER	0.0905729	0.518937	0.758728	0.119914
ACAA2	LUSC (n=501)	Mast cell activated_CIBERSORT-ABS	0.0905144	0.0481848	0.178074	0.749399
ACAA2	BRCA-Her2 (n=82)	T cell CD4+_EPIC	0.0903433	0.450419	0.658385	0.18152
ACAA2	UCS (n=57)	Neutrophil_TIMER	0.0900737	0.521252	0.728571	0.137528
ACAA2	BLCA (n=408)	Granulocyte-monocyte progenitor_XCELL	0.0900477	0.0845197	0.318192	0.497311
ACAA2	KIRP (n=290)	Mast cell resting_CIBERSORT-ABS	0.0897776	0.15045	0.376762	0.423933
ACAA2	OV (n=303)	Myeloid dendritic cell_QUANTISEQ	0.0894223	0.159493	0.352656	0.452649
ACAA2	LUSC (n=501)	Common myeloid progenitor_XCELL	0.0893533	0.0511418	0.111178	0.953981
ACAA2	HNSC (n=522)	Monocyte_QUANTISEQ	0.0893475	0.0476198	0.147498	0.831215
ACAA2	OV (n=303)	B cell plasma_CIBERSORT-ABS	0.0891875	0.160596	0.344215	0.46317
ACAA2	OV (n=303)	B cell naive_XCELL	0.0891794	0.160634	0.344215	0.46317
ACAA2	SKCM-Primary (n=103)	B cell_MCPCOUNTER	0.0890673	0.373348	0.603797	0.219109
ACAA2	STAD (n=415)	T cell CD4+ Th2_XCELL	0.0890356	0.0834426	0.214567	0.668438
ACAA2	KIRP (n=290)	Mast cell resting_CIBERSORT	0.0889824	0.154112	0.383868	0.415818
ACAA2	LUSC (n=501)	T cell gamma delta_CIBERSORT-ABS	0.0889809	0.0521216	0.190178	0.72084
ACAA2	PRAD (n=498)	T cell CD4+ (non-regulatory)_QUANTISEQ	0.088912	0.0700498	0.187793	0.72632
ACAA2	PRAD (n=498)	Monocyte_CIBERSORT-ABS	0.0889039	0.0700753	0.200155	0.698633
ACAA2	OV (n=303)	Cancer associated fibroblast_TIDE	0.0888265	0.162303	0.394853	0.403565
ACAA2	SKCM-Metastasis (n=368)	T cell CD8+ naive_XCELL	0.0886911	0.0956942	0.234209	0.630396
ACAA2	READ (n=166)	Class-switched memory B cell_XCELL	0.0884197	0.407261	0.643498	0.191453
ACAA2	BRCA-LumB (n=219)	B cell naive_XCELL	0.0883879	0.222795	0.434017	0.362494
ACAA2	BRCA (n=1100)	Myeloid dendritic cell resting_CIBERSORT-ABS	0.0883458	0.00531506	0.0302199	1.51971
ACAA2	SKCM-Metastasis (n=368)	Macrophage M1_CIBERSORT	0.0882693	0.0972889	0.232435	0.633699
ACAA2	LUSC (n=501)	B cell memory_CIBERSORT-ABS	0.0880291	0.0546974	0.164917	0.782735
ACAA2	OV (n=303)	Macrophage M2_TIDE	0.0879997	0.166263	0.324152	0.489252
ACAA2	LIHC (n=371)	Monocyte_CIBERSORT-ABS	0.0878819	0.103194	0.257714	0.588861
ACAA2	BRCA-LumB (n=219)	Macrophage M2_CIBERSORT-ABS	0.087773	0.226043	0.405736	0.391757
ACAA2	BRCA-LumB (n=219)	T cell CD4+_TIMER	0.0876316	0.226795	0.447851	0.348866
ACAA2	BRCA (n=1100)	T cell regulatory (Tregs)_XCELL	0.0874723	0.00578675	0.0319269	1.49584
ACAA2	BRCA (n=1100)	NK cell_MCPCOUNTER	0.0874454	0.00580183	0.0340107	1.46838
ACAA2	LUAD (n=515)	Macrophage M2_XCELL	0.0873714	0.0525326	0.14948	0.825416
ACAA2	PRAD (n=498)	Macrophage M1_XCELL	0.0873551	0.0751178	0.19261	0.715322
ACAA2	BRCA (n=1100)	Cancer associated fibroblast_EPIC	0.0873485	0.00585653	0.034038	1.46804
ACAA2	OV (n=303)	T cell CD4+ naive_CIBERSORT	0.0873216	0.169565	0.355754	0.44885
ACAA2	OV (n=303)	T cell CD4+ naive_CIBERSORT-ABS	0.0873216	0.169565	0.355754	0.44885
ACAA2	PAAD (n=179)	B cell memory_XCELL	0.0871256	0.257166	0.473541	0.324642
ACAA2	LUSC (n=501)	Granulocyte-monocyte progenitor_XCELL	0.0871047	0.0572995	0.26332	0.579516
ACAA2	DLBC (n=48)	T cell CD4+ memory resting_CIBERSORT-ABS	0.0867794	0.589546	0.766111	0.115708
ACAA2	SARC (n=260)	Endothelial cell_EPIC	0.0865992	0.177558	0.308638	0.510551
ACAA2	ACC (n=79)	B cell naive_CIBERSORT-ABS	0.0865907	0.466349	0.684131	0.164861
ACAA2	STAD (n=415)	MDSC_TIDE	0.0862147	0.0937384	0.291631	0.535167
ACAA2	HNSC-HPV+ (n=98)	Granulocyte-monocyte progenitor_XCELL	0.0861736	0.421996	0.698477	0.155848
ACAA2	MESO (n=87)	Neutrophil_CIBERSORT	0.0861404	0.433113	0.662582	0.17876
ACAA2	READ (n=166)	T cell follicular helper_CIBERSORT-ABS	0.0860953	0.419751	0.695445	0.157737
ACAA2	BRCA-LumA (n=568)	Macrophage M1_QUANTISEQ	0.0860557	0.0505127	0.146501	0.834161
ACAA2	KICH (n=66)	B cell memory_XCELL	0.0859736	0.4959	0.716964	0.144503
ACAA2	LGG (n=516)	B cell_XCELL	0.0858652	0.0606773	0.175876	0.754793
ACAA2	CESC (n=306)	T cell CD8+_MCPCOUNTER	0.0855427	0.155643	0.296462	0.52803
ACAA2	BRCA-LumB (n=219)	B cell_XCELL	0.0854426	0.238656	0.457487	0.339621
ACAA2	OV (n=303)	Endothelial cell_EPIC	0.0854346	0.17901	0.308638	0.510551
ACAA2	MESO (n=87)	NK cell activated_CIBERSORT	0.0853804	0.437198	0.712401	0.147276
ACAA2	READ (n=166)	Macrophage M2_CIBERSORT	0.0852234	0.424492	0.607834	0.216215
ACAA2	LGG (n=516)	Neutrophil_CIBERSORT-ABS	0.0851832	0.0627604	0.183661	0.735983
ACAA2	ESCA (n=185)	Macrophage_EPIC	0.0850995	0.256025	0.441422	0.355146
ACAA2	LUAD (n=515)	Myeloid dendritic cell resting_CIBERSORT-ABS	0.0849254	0.0595287	0.1755	0.755724
ACAA2	COAD (n=458)	Endothelial cell_MCPCOUNTER	0.0847985	0.160812	0.289752	0.537974
ACAA2	LIHC (n=371)	B cell naive_CIBERSORT-ABS	0.0847943	0.115927	0.280469	0.552116
ACAA2	HNSC-HPV- (n=422)	T cell CD4+ memory resting_CIBERSORT	0.0846514	0.0908817	0.22811	0.641857
ACAA2	BRCA-LumB (n=219)	NK cell_MCPCOUNTER	0.084623	0.243207	0.508863	0.293399
ACAA2	SKCM-Metastasis (n=368)	B cell naive_CIBERSORT-ABS	0.0843854	0.112986	0.276553	0.558222
ACAA2	UCEC (n=545)	T cell gamma delta_XCELL	0.0842384	0.435205	0.701002	0.154281
ACAA2	PRAD (n=498)	T cell CD8+_QUANTISEQ	0.0839527	0.0872339	0.223677	0.65038
ACAA2	SKCM (n=471)	Macrophage_EPIC	0.0839157	0.0731072	0.18907	0.723377
ACAA2	COAD (n=458)	T cell CD4+ effector memory_XCELL	0.0838591	0.165517	0.352282	0.45311
ACAA2	LUAD (n=515)	B cell naive_CIBERSORT	0.0838564	0.0628196	0.18121	0.741817
ACAA2	UCS (n=57)	Macrophage M1_QUANTISEQ	0.0837635	0.550964	0.710153	0.148648
ACAA2	BLCA (n=408)	Mast cell resting_CIBERSORT-ABS	0.0836549	0.109127	0.314433	0.502471
ACAA2	BRCA-LumB (n=219)	T cell CD4+ memory activated_CIBERSORT	0.0835185	0.249435	0.467691	0.330041
ACAA2	UVM (n=80)	T cell regulatory (Tregs)_CIBERSORT	0.0833477	0.471115	0.754147	0.122544
ACAA2	SARC (n=260)	Macrophage M2_CIBERSORT-ABS	0.0833242	0.194583	0.366546	0.435872
ACAA2	LUSC (n=501)	T cell gamma delta_CIBERSORT	0.0832854	0.0691611	0.241818	0.616512
ACAA2	LUAD (n=515)	Myeloid dendritic cell_XCELL	0.0832746	0.064673	0.183856	0.735522
ACAA2	TGCT (n=150)	Neutrophil_QUANTISEQ	0.0832532	0.316095	0.541173	0.266664
ACAA2	OV (n=303)	T cell CD4+_EPIC	0.0831877	0.190757	0.385182	0.414334
ACAA2	UCS (n=57)	Neutrophil_XCELL	0.0831304	0.553989	0.746219	0.127134
ACAA2	ACC (n=79)	T cell CD8+ central memory_XCELL	0.0830754	0.484705	0.639875	0.193905
ACAA2	SKCM-Metastasis (n=368)	Mast cell_XCELL	0.0828939	0.119517	0.327116	0.485298
ACAA2	MESO (n=87)	Macrophage M2_XCELL	0.082778	0.451348	0.632731	0.198781
ACAA2	BRCA (n=1100)	T cell CD8+ naive_XCELL	0.0827253	0.00907185	0.0477466	1.32106
ACAA2	COAD (n=458)	B cell memory_CIBERSORT	0.0826531	0.171706	0.366632	0.43577
ACAA2	LUAD (n=515)	Mast cell activated_CIBERSORT	0.0825875	0.0669192	0.228669	0.640793
ACAA2	BRCA-LumA (n=568)	Hematopoietic stem cell_XCELL	0.0825592	0.0606744	0.264761	0.577146
ACAA2	HNSC-HPV+ (n=98)	Neutrophil_CIBERSORT-ABS	0.0824073	0.442638	0.672415	0.172363
ACAA2	KIRC (n=533)	NK cell_XCELL	0.0824072	0.0771344	0.249769	0.602462
ACAA2	SARC (n=260)	Neutrophil_CIBERSORT-ABS	0.0823895	0.199654	0.407551	0.389818
ACAA2	ACC (n=79)	NK cell_EPIC	0.0823583	0.488496	0.746946	0.126711
ACAA2	TGCT (n=150)	T cell CD4+ memory resting_CIBERSORT	0.0823108	0.321623	0.547175	0.261874
ACAA2	GBM (n=153)	Neutrophil_CIBERSORT	0.0823007	0.339021	0.561503	0.250648
ACAA2	PRAD (n=498)	T cell CD8+_MCPCOUNTER	0.0822972	0.093673	0.234209	0.630396
ACAA2	BRCA-LumB (n=219)	T cell CD4+ memory activated_CIBERSORT-ABS	0.0822853	0.256518	0.478126	0.320458
ACAA2	KIRC (n=533)	B cell plasma_CIBERSORT	0.0821945	0.0779034	0.215401	0.666752
ACAA2	SARC (n=260)	Endothelial cell_XCELL	0.0821625	0.2009	0.340508	0.467872
ACAA2	BRCA-Basal (n=191)	Macrophage_TIMER	0.0820733	0.281643	0.465526	0.332056
ACAA2	LUAD (n=515)	Monocyte_CIBERSORT-ABS	0.0817939	0.0695929	0.199975	0.699025
ACAA2	SKCM-Metastasis (n=368)	Monocyte_CIBERSORT	0.0816655	0.125114	0.290059	0.537514
ACAA2	BLCA (n=408)	T cell CD8+_EPIC	0.0815549	0.118341	0.257264	0.589621
ACAA2	SKCM (n=471)	B cell naive_CIBERSORT-ABS	0.0815006	0.0817875	0.21962	0.658328
ACAA2	HNSC-HPV+ (n=98)	Neutrophil_CIBERSORT	0.0814749	0.447835	0.67815	0.168674
ACAA2	KICH (n=66)	Endothelial cell_EPIC	0.081459	0.518879	0.648599	0.188023
ACAA2	KIRP (n=290)	Cancer associated fibroblast_TIDE	0.0814564	0.192166	0.437033	0.359486
ACAA2	SKCM-Metastasis (n=368)	NK cell_MCPCOUNTER	0.0811638	0.127458	0.337243	0.472057
ACAA2	STAD (n=415)	Endothelial cell_MCPCOUNTER	0.0810792	0.115066	0.222956	0.651781
ACAA2	LIHC (n=371)	T cell CD4+ (non-regulatory)_XCELL	0.0809321	0.133549	0.303739	0.517499
ACAA2	CESC (n=306)	T cell CD8+_EPIC	0.0808038	0.179935	0.327154	0.485247
ACAA2	CHOL (n=36)	T cell CD4+ memory resting_CIBERSORT	0.0807799	0.644584	0.801995	0.0958281
ACAA2	PCPG (n=181)	B cell_XCELL	0.0807749	0.29941	0.525281	0.279608
ACAA2	STAD (n=415)	Macrophage_TIMER	0.0803304	0.118471	0.264247	0.577989
ACAA2	PRAD (n=498)	Mast cell activated_CIBERSORT	0.0801377	0.102637	0.303448	0.517915
ACAA2	BRCA (n=1100)	T cell regulatory (Tregs)_QUANTISEQ	0.0799547	0.0116803	0.0549661	1.25991
ACAA2	PCPG (n=181)	B cell memory_XCELL	0.0798507	0.304992	0.530421	0.275379
ACAA2	BRCA-LumB (n=219)	Granulocyte-monocyte progenitor_XCELL	0.0797137	0.271732	0.573324	0.2416
ACAA2	BRCA-Basal (n=191)	T cell CD4+ (non-regulatory)_QUANTISEQ	0.0795825	0.296552	0.524323	0.280401
ACAA2	UCEC (n=545)	Monocyte_QUANTISEQ	0.0795503	0.461277	0.68332	0.165376
ACAA2	SKCM-Metastasis (n=368)	Macrophage_EPIC	0.0794075	0.135931	0.286406	0.543019
ACAA2	LUAD (n=515)	Eosinophil_CIBERSORT	0.0793857	0.0782462	0.310471	0.507979
ACAA2	HNSC (n=522)	Neutrophil_QUANTISEQ	0.079281	0.0789466	0.217674	0.662194
ACAA2	PAAD (n=179)	Macrophage M1_XCELL	0.0792285	0.302978	0.489991	0.309812
ACAA2	LUAD (n=515)	Eosinophil_CIBERSORT-ABS	0.0791246	0.0792347	0.310471	0.507979
ACAA2	SARC (n=260)	B cell_QUANTISEQ	0.0790996	0.218263	0.427967	0.36859
ACAA2	BLCA (n=408)	B cell_XCELL	0.0790354	0.130185	0.303621	0.517669
ACAA2	HNSC (n=522)	Myeloid dendritic cell activated_XCELL	0.0789978	0.0800258	0.221599	0.654431
ACAA2	STAD (n=415)	Cancer associated fibroblast_MCPCOUNTER	0.0788812	0.125283	0.334189	0.476008
ACAA2	LUAD (n=515)	Common myeloid progenitor_XCELL	0.0786202	0.0811729	0.163986	0.785194
ACAA2	SARC (n=260)	Macrophage/Monocyte_MCPCOUNTER	0.078596	0.221217	0.39979	0.398168
ACAA2	SARC (n=260)	Macrophage/Monocyte_MCPCOUNTER	0.078596	0.221217	0.436572	0.359944
ACAA2	SARC (n=260)	Monocyte_MCPCOUNTER	0.078596	0.221217	0.436572	0.359944
ACAA2	SARC (n=260)	Neutrophil_CIBERSORT	0.0785892	0.221257	0.436572	0.359944
ACAA2	UCS (n=57)	T cell regulatory (Tregs)_QUANTISEQ	0.0784856	0.57642	0.831372	0.0802046
ACAA2	UCS (n=57)	T cell regulatory (Tregs)_CIBERSORT-ABS	0.0784149	0.576764	0.831372	0.0802046
ACAA2	DLBC (n=48)	Endothelial cell_XCELL	0.0784112	0.626045	0.749894	0.125
ACAA2	BRCA-LumA (n=568)	Mast cell_XCELL	0.0780348	0.0762725	0.249353	0.603186
ACAA2	BRCA-LumB (n=219)	T cell CD8+_CIBERSORT	0.0779799	0.282328	0.437719	0.358805
ACAA2	LUSC (n=501)	Monocyte_QUANTISEQ	0.0779588	0.0889865	0.235814	0.62743
ACAA2	UCS (n=57)	T cell CD4+ memory resting_CIBERSORT	0.0778261	0.579638	0.762363	0.117838
ACAA2	PCPG (n=181)	T cell CD8+ effector memory_XCELL	0.0777757	0.317771	0.471734	0.326303
ACAA2	SKCM-Primary (n=103)	Cancer associated fibroblast_MCPCOUNTER	0.0775951	0.438231	0.712401	0.147276
ACAA2	HNSC-HPV- (n=422)	Neutrophil_MCPCOUNTER	0.0775122	0.121689	0.28683	0.542375
ACAA2	SKCM (n=471)	NK cell_MCPCOUNTER	0.0773338	0.0987071	0.295686	0.529169
ACAA2	KIRP (n=290)	T cell gamma delta_XCELL	0.0773026	0.215906	0.48363	0.315487
ACAA2	LGG (n=516)	T cell CD4+ Th2_XCELL	0.0772443	0.0916211	0.229053	0.640064
ACAA2	BLCA (n=408)	T cell CD8+_TIMER	0.0771618	0.139572	0.279144	0.554172
ACAA2	KICH (n=66)	Neutrophil_TIMER	0.076975	0.542222	0.738971	0.131373
ACAA2	READ (n=166)	Myeloid dendritic cell activated_XCELL	0.0766638	0.472641	0.707185	0.150467
ACAA2	BRCA-Her2 (n=82)	Monocyte_XCELL	0.0766187	0.522372	0.728571	0.137528
ACAA2	SKCM-Primary (n=103)	Myeloid dendritic cell resting_CIBERSORT-ABS	0.0765847	0.444236	0.674832	0.170804
ACAA2	BRCA-LumB (n=219)	Myeloid dendritic cell_TIMER	0.0764267	0.292054	0.488394	0.31123
ACAA2	LUSC (n=501)	Myeloid dendritic cell_QUANTISEQ	0.0763734	0.0956979	0.252237	0.598192
ACAA2	HNSC (n=522)	NK cell resting_CIBERSORT-ABS	0.0763122	0.0908661	0.2792	0.554085
ACAA2	KICH (n=66)	B cell_QUANTISEQ	0.0762846	0.545861	0.751185	0.124253
ACAA2	BRCA (n=1100)	Endothelial cell_EPIC	0.0762435	0.0162051	0.0432136	1.36438
ACAA2	UCEC (n=545)	T cell follicular helper_CIBERSORT	0.0762039	0.480398	0.73581	0.133234
ACAA2	BRCA-Basal (n=191)	T cell CD8+_CIBERSORT	0.0760748	0.318421	0.471734	0.326303
ACAA2	LUAD (n=515)	T cell CD4+ memory_XCELL	0.0759205	0.0922085	0.22961	0.639009
ACAA2	LUAD (n=515)	Monocyte_XCELL	0.0758924	0.0923294	0.240294	0.619257
ACAA2	COAD (n=458)	T cell regulatory (Tregs)_CIBERSORT-ABS	0.0758814	0.209687	0.409145	0.388123
ACAA2	BRCA-LumB (n=219)	T cell CD8+ effector memory_XCELL	0.0758581	0.29567	0.453133	0.343774
ACAA2	LGG (n=516)	B cell naive_XCELL	0.0758251	0.0977574	0.249593	0.602767
ACAA2	OV (n=303)	T cell regulatory (Tregs)_XCELL	0.0756452	0.234298	0.441032	0.35553
ACAA2	CESC (n=306)	Eosinophil_XCELL	0.0756168	0.209617	0.471388	0.326622
ACAA2	MESO (n=87)	NK cell_QUANTISEQ	0.075551	0.491947	0.746946	0.126711
ACAA2	BRCA-LumB (n=219)	T cell CD8+ central memory_XCELL	0.0754534	0.298261	0.455164	0.341832
ACAA2	COAD (n=458)	T cell CD8+_CIBERSORT-ABS	0.0752983	0.213219	0.359864	0.443862
ACAA2	THYM (n=120)	Macrophage M2_TIDE	0.0752815	0.423931	0.607834	0.216215
ACAA2	HNSC-HPV- (n=422)	Monocyte_QUANTISEQ	0.0751707	0.133399	0.303006	0.518549
ACAA2	PCPG (n=181)	Macrophage M1_CIBERSORT-ABS	0.0749392	0.335794	0.516223	0.287163
ACAA2	PAAD (n=179)	Neutrophil_CIBERSORT-ABS	0.0749258	0.330074	0.553527	0.256861
ACAA2	PAAD (n=179)	Common myeloid progenitor_XCELL	0.0748513	0.330556	0.486112	0.313263
ACAA2	TGCT (n=150)	Eosinophil_XCELL	0.0747997	0.367898	0.64804	0.188398
ACAA2	UVM (n=80)	B cell naive_XCELL	0.0747983	0.517941	0.727785	0.137997
ACAA2	BRCA-LumA (n=568)	T cell regulatory (Tregs)_XCELL	0.0744832	0.0906796	0.223211	0.651284
ACAA2	GBM (n=153)	B cell naive_CIBERSORT-ABS	0.0744718	0.387102	0.620631	0.207167
ACAA2	PAAD (n=179)	B cell plasma_CIBERSORT	0.0743584	0.333759	0.562516	0.249865
ACAA2	LUSC (n=501)	Class-switched memory B cell_XCELL	0.0743013	0.105072	0.261589	0.582381
ACAA2	SARC (n=260)	Granulocyte-monocyte progenitor_XCELL	0.0742544	0.247873	0.534738	0.271859
ACAA2	UVM (n=80)	Myeloid dendritic cell resting_CIBERSORT-ABS	0.0742163	0.521211	0.75542	0.121812
ACAA2	TGCT (n=150)	T cell CD8+_QUANTISEQ	0.0741299	0.372214	0.522406	0.281992
ACAA2	PRAD (n=498)	Myeloid dendritic cell activated_CIBERSORT-ABS	0.0739336	0.132201	0.316963	0.498991
ACAA2	SKCM (n=471)	Monocyte_CIBERSORT	0.0737345	0.115467	0.278492	0.555188
ACAA2	STAD (n=415)	T cell follicular helper_CIBERSORT-ABS	0.0737331	0.151961	0.41422	0.382769
ACAA2	LUSC (n=501)	B cell naive_CIBERSORT	0.0737058	0.107896	0.267511	0.572659
ACAA2	ESCA (n=185)	Macrophage_TIMER	0.0736726	0.32567	0.511568	0.291097
ACAA2	THCA (n=509)	T cell CD8+_MCPCOUNTER	0.0736611	0.104106	0.242108	0.615991
ACAA2	BRCA (n=1100)	Myeloid dendritic cell_XCELL	0.0735252	0.0204327	0.0849754	1.07071
ACAA2	LUAD (n=515)	Eosinophil_XCELL	0.0733664	0.103725	0.34939	0.45669
ACAA2	READ (n=166)	Cancer associated fibroblast_EPIC	0.0733399	0.492106	0.746946	0.126711
ACAA2	BRCA-Basal (n=191)	Myeloid dendritic cell_MCPCOUNTER	0.0732802	0.336574	0.549739	0.259844
ACAA2	LIHC (n=371)	Cancer associated fibroblast_XCELL	0.0731757	0.175079	0.409663	0.387574
ACAA2	SARC (n=260)	NK cell_MCPCOUNTER	0.0731525	0.25498	0.519121	0.284732
ACAA2	TGCT (n=150)	Macrophage M0_CIBERSORT	0.0731307	0.378711	0.556576	0.254475
ACAA2	CHOL (n=36)	Myeloid dendritic cell_MCPCOUNTER	0.0730916	0.676481	0.849922	0.0706208
ACAA2	COAD (n=458)	Eosinophil_CIBERSORT-ABS	0.0730841	0.227025	0.501021	0.300144
ACAA2	CHOL (n=36)	Macrophage_TIMER	0.0729319	0.677149	0.805257	0.0940654
ACAA2	BRCA (n=1100)	Macrophage M1_CIBERSORT	0.0729287	0.0214795	0.0724027	1.14025
ACAA2	SKCM-Primary (n=103)	Neutrophil_XCELL	0.0728748	0.466677	0.687052	0.163011
ACAA2	OV (n=303)	B cell plasma_CIBERSORT	0.0728177	0.252299	0.471588	0.326438
ACAA2	ACC (n=79)	T cell CD8+_XCELL	0.0727467	0.540782	0.691095	0.160462
ACAA2	COAD (n=458)	T cell regulatory (Tregs)_XCELL	0.0726645	0.229711	0.437544	0.358978
ACAA2	ACC (n=79)	T cell follicular helper_CIBERSORT-ABS	0.0726257	0.541457	0.771602	0.112607
ACAA2	COAD (n=458)	Eosinophil_CIBERSORT	0.0726017	0.230115	0.502069	0.299236
ACAA2	ESCA (n=185)	T cell CD8+ central memory_XCELL	0.0725898	0.332851	0.482393	0.316599
ACAA2	MESO (n=87)	Macrophage_TIMER	0.0724979	0.509659	0.681633	0.16645
ACAA2	HNSC-HPV+ (n=98)	B cell naive_CIBERSORT	0.0723216	0.500618	0.718796	0.143394
ACAA2	HNSC-HPV+ (n=98)	B cell plasma_CIBERSORT	0.0722974	0.500761	0.718796	0.143394
ACAA2	UVM (n=80)	Mast cell activated_CIBERSORT-ABS	0.072286	0.532135	0.766436	0.115524
ACAA2	LUAD (n=515)	Endothelial cell_XCELL	0.0722303	0.109201	0.21412	0.669344
ACAA2	PCPG (n=181)	Endothelial cell_MCPCOUNTER	0.0721665	0.35403	0.498633	0.302219
ACAA2	BRCA-Her2 (n=82)	T cell CD8+_TIMER	0.0721644	0.546905	0.696694	0.156958
ACAA2	LUSC (n=501)	Neutrophil_CIBERSORT-ABS	0.0720627	0.116	0.278492	0.555188
ACAA2	LUSC (n=501)	T cell CD4+ memory activated_CIBERSORT-ABS	0.0719987	0.116325	0.276546	0.558232
ACAA2	GBM (n=153)	Macrophage M1_XCELL	0.0719267	0.403578	0.584895	0.232922
ACAA2	LUAD (n=515)	Macrophage_XCELL	0.0717104	0.111782	0.254049	0.595082
ACAA2	SKCM (n=471)	Macrophage M1_CIBERSORT	0.0716801	0.125988	0.274593	0.561311
ACAA2	BRCA-LumB (n=219)	Macrophage/Monocyte_MCPCOUNTER	0.0716261	0.323511	0.511568	0.291097
ACAA2	BRCA-LumB (n=219)	Macrophage/Monocyte_MCPCOUNTER	0.0716261	0.323511	0.547216	0.261841
ACAA2	BRCA-LumB (n=219)	Monocyte_MCPCOUNTER	0.0716261	0.323511	0.547216	0.261841
ACAA2	PCPG (n=181)	T cell CD8+_MCPCOUNTER	0.0715772	0.357984	0.511406	0.291234
ACAA2	KICH (n=66)	NK cell_QUANTISEQ	0.0714818	0.571498	0.786677	0.104204
ACAA2	STAD (n=415)	NK cell_XCELL	0.0713974	0.1654	0.397426	0.400743
ACAA2	ESCA (n=185)	B cell naive_XCELL	0.0713084	0.341478	0.56913	0.244789
ACAA2	STAD (n=415)	Macrophage/Monocyte_MCPCOUNTER	0.0712857	0.166064	0.324152	0.489252
ACAA2	STAD (n=415)	Macrophage/Monocyte_MCPCOUNTER	0.0712857	0.166064	0.36336	0.439662
ACAA2	STAD (n=415)	Monocyte_MCPCOUNTER	0.0712857	0.166064	0.36336	0.439662
ACAA2	HNSC (n=522)	T cell CD8+_CIBERSORT-ABS	0.0710969	0.115259	0.251933	0.598715
ACAA2	LIHC (n=371)	Neutrophil_CIBERSORT-ABS	0.0710677	0.187872	0.400068	0.397867
ACAA2	KIRC (n=533)	Myeloid dendritic cell_QUANTISEQ	0.0708313	0.128865	0.311966	0.505892
ACAA2	CESC (n=306)	Monocyte_QUANTISEQ	0.0706125	0.241448	0.460683	0.336598
ACAA2	CESC (n=306)	NK cell resting_CIBERSORT-ABS	0.0705933	0.241577	0.507958	0.294172
ACAA2	ESCA (n=185)	T cell CD8+_QUANTISEQ	0.0705393	0.346723	0.497094	0.303561
ACAA2	BRCA-LumB (n=219)	Macrophage_TIMER	0.0705341	0.330961	0.514327	0.288761
ACAA2	LGG (n=516)	B cell memory_XCELL	0.070462	0.12395	0.292794	0.533437
ACAA2	UCEC (n=545)	Monocyte_XCELL	0.0704596	0.514188	0.726018	0.139052
ACAA2	LUAD (n=515)	B cell_EPIC	0.0703614	0.118702	0.285048	0.545081
ACAA2	CHOL (n=36)	T cell CD4+ central memory_XCELL	0.0702992	0.688208	0.821157	0.0855738
ACAA2	BLCA (n=408)	T cell gamma delta_CIBERSORT-ABS	0.0702513	0.178712	0.450805	0.346011
ACAA2	LIHC (n=371)	Neutrophil_CIBERSORT	0.070185	0.193429	0.406196	0.391264
ACAA2	SKCM (n=471)	Neutrophil_CIBERSORT-ABS	0.0700836	0.134666	0.304434	0.516507
ACAA2	PAAD (n=179)	T cell CD4+ memory activated_CIBERSORT-ABS	0.0700821	0.362379	0.58992	0.229207
ACAA2	READ (n=166)	Macrophage M2_XCELL	0.0697154	0.513802	0.681633	0.16645
ACAA2	BRCA-LumA (n=568)	Monocyte_XCELL	0.0696876	0.113508	0.276242	0.55871
ACAA2	THCA (n=509)	Macrophage M0_CIBERSORT	0.0696678	0.12431	0.274593	0.561311
ACAA2	ACC (n=79)	Macrophage M1_CIBERSORT	0.0696664	0.558098	0.710153	0.148648
ACAA2	STAD (n=415)	Macrophage M2_CIBERSORT-ABS	0.0696476	0.176037	0.338532	0.4704
ACAA2	CHOL (n=36)	T cell CD4+ (non-regulatory)_QUANTISEQ	0.0696468	0.690958	0.82288	0.0846635
ACAA2	BRCA-LumB (n=219)	Mast cell_XCELL	0.0695304	0.337906	0.614375	0.211567
ACAA2	HNSC (n=522)	T cell regulatory (Tregs)_CIBERSORT	0.0694703	0.123837	0.274544	0.561388
ACAA2	LGG (n=516)	Granulocyte-monocyte progenitor_XCELL	0.0693413	0.130057	0.390171	0.408744
ACAA2	CESC (n=306)	B cell naive_CIBERSORT-ABS	0.0692515	0.250662	0.470675	0.327279
ACAA2	BRCA (n=1100)	T cell CD8+_MCPCOUNTER	0.0691843	0.0291763	0.101483	0.993607
ACAA2	OV (n=303)	B cell plasma_XCELL	0.0691267	0.277208	0.497979	0.302789
ACAA2	LUAD (n=515)	T cell CD8+_MCPCOUNTER	0.0690993	0.125476	0.264822	0.577047
ACAA2	PRAD (n=498)	Myeloid dendritic cell activated_CIBERSORT	0.0687975	0.161323	0.354732	0.4501
ACAA2	PAAD (n=179)	T cell CD8+ naive_XCELL	0.0687739	0.37143	0.522406	0.281992
ACAA2	CHOL (n=36)	T cell CD4+ effector memory_XCELL	0.0687715	0.694654	0.824166	0.0839854
ACAA2	TGCT (n=150)	Mast cell resting_CIBERSORT-ABS	0.0685226	0.409559	0.685961	0.163701
ACAA2	TGCT (n=150)	T cell CD4+ naive_CIBERSORT-ABS	0.0685021	0.409699	0.620458	0.207288
ACAA2	STAD (n=415)	Neutrophil_XCELL	0.0684388	0.183677	0.396443	0.40182
ACAA2	MESO (n=87)	Neutrophil_CIBERSORT-ABS	0.0684235	0.533795	0.733776	0.134436
ACAA2	KICH (n=66)	B cell naive_CIBERSORT	0.0682892	0.588843	0.773773	0.111386
ACAA2	SKCM (n=471)	T cell CD8+_TIMER	0.068283	0.144998	0.282553	0.5489
ACAA2	LUAD (n=515)	Neutrophil_CIBERSORT	0.0682402	0.130255	0.29871	0.52475
ACAA2	HNSC-HPV+ (n=98)	B cell naive_CIBERSORT-ABS	0.0682137	0.525318	0.731301	0.135904
ACAA2	UVM (n=80)	NK cell activated_CIBERSORT	0.0681478	0.555929	0.776294	0.109974
ACAA2	STAD (n=415)	B cell naive_CIBERSORT-ABS	0.0680074	0.186461	0.388461	0.410652
ACAA2	LUAD (n=515)	Cancer associated fibroblast_XCELL	0.0679669	0.131805	0.346396	0.460427
ACAA2	SKCM (n=471)	Neutrophil_CIBERSORT	0.067897	0.14729	0.328305	0.483722
ACAA2	BRCA-Her2 (n=82)	Endothelial cell_XCELL	0.0677977	0.571485	0.692709	0.159449
ACAA2	LGG (n=516)	Mast cell activated_CIBERSORT	0.0677632	0.139049	0.358927	0.444994
ACAA2	ACC (n=79)	Myeloid dendritic cell activated_CIBERSORT-ABS	0.0673688	0.571184	0.784091	0.105634
ACAA2	TGCT (n=150)	T cell CD4+ naive_CIBERSORT	0.0673483	0.41765	0.624987	0.204129
ACAA2	STAD (n=415)	Mast cell_XCELL	0.0671517	0.192077	0.437033	0.359486
ACAA2	CESC (n=306)	NK cell resting_CIBERSORT	0.0669035	0.267126	0.534252	0.272253
ACAA2	TGCT (n=150)	Mast cell resting_CIBERSORT	0.0668422	0.421166	0.700227	0.154761
ACAA2	UVM (n=80)	Macrophage M0_CIBERSORT-ABS	0.0667154	0.564282	0.715791	0.145214
ACAA2	PCPG (n=181)	Neutrophil_QUANTISEQ	0.0667148	0.391652	0.619205	0.208166
ACAA2	BRCA-LumB (n=219)	Macrophage M1_CIBERSORT	0.0666638	0.358246	0.538716	0.26864
ACAA2	HNSC-HPV+ (n=98)	T cell CD4+_EPIC	0.0665323	0.535601	0.718754	0.14342
ACAA2	MESO (n=87)	T cell CD4+ Th2_XCELL	0.0664577	0.54564	0.729837	0.136774
ACAA2	PAAD (n=179)	T cell CD4+ memory activated_CIBERSORT	0.0664558	0.387806	0.601199	0.220982
ACAA2	BLCA (n=408)	T cell gamma delta_CIBERSORT	0.0662114	0.205075	0.478368	0.320238
ACAA2	BRCA-LumA (n=568)	Macrophage M1_CIBERSORT-ABS	0.0661483	0.133081	0.283152	0.547981
ACAA2	LUAD (n=515)	T cell CD8+_TIMER	0.06594	0.143747	0.282553	0.5489
ACAA2	ESCA (n=185)	Macrophage_XCELL	0.065777	0.380327	0.556576	0.254475
ACAA2	HNSC-HPV- (n=422)	T cell gamma delta_CIBERSORT-ABS	0.0656829	0.18987	0.466348	0.33129
ACAA2	UVM (n=80)	T cell CD4+ memory resting_CIBERSORT-ABS	0.0655389	0.571187	0.754397	0.1224
ACAA2	LUSC (n=501)	Neutrophil_QUANTISEQ	0.0653634	0.15406	0.341798	0.466231
ACAA2	HNSC (n=522)	T cell CD4+_EPIC	0.0652872	0.148177	0.326362	0.486301
ACAA2	LUAD (n=515)	Myeloid dendritic cell resting_CIBERSORT	0.0648749	0.150345	0.341927	0.466067
ACAA2	READ (n=166)	Myeloid dendritic cell resting_CIBERSORT-ABS	0.064847	0.543697	0.764633	0.116547
ACAA2	PRAD (n=498)	T cell CD8+ naive_XCELL	0.0647899	0.187213	0.33732	0.471957
ACAA2	MESO (n=87)	B cell_TIMER	0.0646922	0.556386	0.757406	0.120671
ACAA2	BRCA (n=1100)	T cell CD8+_QUANTISEQ	0.0646918	0.0414342	0.132589	0.877491
ACAA2	BRCA-LumB (n=219)	T cell CD4+ effector memory_XCELL	0.0646593	0.372914	0.591778	0.227841
ACAA2	KIRC (n=533)	Common lymphoid progenitor_XCELL	0.0644286	0.167273	0.298702	0.524762
ACAA2	PCPG (n=181)	B cell plasma_XCELL	0.0642639	0.409321	0.643498	0.191453
ACAA2	LUAD (n=515)	Myeloid dendritic cell_MCPCOUNTER	0.0641359	0.155056	0.346699	0.460048
ACAA2	COAD (n=458)	Eosinophil_XCELL	0.0640998	0.289498	0.597674	0.223536
ACAA2	GBM (n=153)	B cell naive_CIBERSORT	0.0639595	0.457768	0.6792	0.168002
ACAA2	SKCM-Primary (n=103)	Myeloid dendritic cell activated_CIBERSORT-ABS	0.0639271	0.52326	0.75542	0.121812
ACAA2	SKCM-Primary (n=103)	Myeloid dendritic cell activated_CIBERSORT	0.0638352	0.523859	0.75542	0.121812
ACAA2	STAD (n=415)	Myeloid dendritic cell resting_CIBERSORT-ABS	0.0638208	0.215116	0.409332	0.387924
ACAA2	BRCA (n=1100)	Myeloid dendritic cell resting_CIBERSORT	0.0637562	0.0444731	0.143905	0.841925
ACAA2	COAD (n=458)	Mast cell activated_CIBERSORT	0.0637551	0.292105	0.565902	0.247259
ACAA2	KIRC (n=533)	Myeloid dendritic cell activated_CIBERSORT-ABS	0.0634785	0.173636	0.367591	0.434635
ACAA2	HNSC-HPV- (n=422)	T cell gamma delta_CIBERSORT	0.0634506	0.2054	0.478368	0.320238
ACAA2	UCS (n=57)	T cell CD4+ memory_XCELL	0.0632363	0.652826	0.801995	0.0958281
ACAA2	COAD (n=458)	Mast cell activated_CIBERSORT-ABS	0.0631229	0.296927	0.573608	0.241385
ACAA2	CHOL (n=36)	T cell CD4+ memory_XCELL	0.0628372	0.719892	0.842996	0.0741746
ACAA2	STAD (n=415)	T cell follicular helper_CIBERSORT	0.0627828	0.222686	0.494857	0.30552
ACAA2	UCEC (n=545)	T cell follicular helper_CIBERSORT-ABS	0.0627354	0.561465	0.78214	0.106716
ACAA2	CHOL (n=36)	NK cell_MCPCOUNTER	0.0627183	0.7204	0.868761	0.0610996
ACAA2	ACC (n=79)	B cell naive_XCELL	0.06235	0.600255	0.777868	0.109094
ACAA2	LGG (n=516)	Macrophage M0_CIBERSORT-ABS	0.062173	0.174764	0.337165	0.472158
ACAA2	LIHC (n=371)	Macrophage M1_CIBERSORT-ABS	0.0621673	0.249473	0.436397	0.360118
ACAA2	STAD (n=415)	T cell CD4+ (non-regulatory)_XCELL	0.0621384	0.22748	0.447851	0.348866
ACAA2	BLCA (n=408)	Macrophage M2_TIDE	0.0620659	0.234942	0.417057	0.379805
ACAA2	LUAD (n=515)	T cell gamma delta_CIBERSORT-ABS	0.0620505	0.168954	0.447332	0.34937
ACAA2	KIRP (n=290)	Eosinophil_XCELL	0.0620197	0.32105	0.621726	0.206401
ACAA2	BRCA-Basal (n=191)	B cell_TIMER	0.0619481	0.416768	0.646151	0.189666
ACAA2	BRCA-LumB (n=219)	T cell follicular helper_CIBERSORT-ABS	0.0618786	0.393862	0.675555	0.170339
ACAA2	THYM (n=120)	T cell regulatory (Tregs)_CIBERSORT	0.0614971	0.513823	0.794753	0.0997678
ACAA2	LUSC (n=501)	B cell memory_CIBERSORT	0.061261	0.181646	0.382412	0.417469
ACAA2	PCPG (n=181)	T cell follicular helper_CIBERSORT-ABS	0.0612429	0.431735	0.701002	0.154281
ACAA2	CHOL (n=36)	NK cell_XCELL	0.0611425	0.727154	0.870537	0.060213
ACAA2	LIHC (n=371)	B cell naive_CIBERSORT	0.0609517	0.258869	0.473541	0.324642
ACAA2	BRCA-Her2 (n=82)	Cancer associated fibroblast_TIDE	0.0609009	0.611321	0.820154	0.0861048
ACAA2	LGG (n=516)	T cell CD4+ (non-regulatory)_XCELL	0.0608957	0.183807	0.373544	0.427659
ACAA2	GBM (n=153)	T cell CD4+_EPIC	0.0608848	0.479713	0.671598	0.172891
ACAA2	PRAD (n=498)	Myeloid dendritic cell activated_XCELL	0.06079	0.215979	0.409332	0.387924
ACAA2	BRCA (n=1100)	T cell CD4+ memory activated_CIBERSORT	0.0606606	0.0558959	0.160066	0.795702
ACAA2	LGG (n=516)	Macrophage M0_CIBERSORT	0.0605407	0.186381	0.356142	0.448377
ACAA2	SARC (n=260)	T cell gamma delta_CIBERSORT-ABS	0.0604606	0.346994	0.6392	0.194363
ACAA2	TGCT (n=150)	NK cell activated_CIBERSORT	0.0603942	0.467439	0.735783	0.13325
ACAA2	CHOL (n=36)	Macrophage M1_CIBERSORT	0.0603044	0.730754	0.836741	0.0774087
ACAA2	SKCM-Metastasis (n=368)	B cell naive_CIBERSORT	0.0602466	0.258244	0.473541	0.324642
ACAA2	BRCA (n=1100)	T cell CD4+ memory activated_CIBERSORT-ABS	0.0601989	0.0577922	0.162541	0.789038
ACAA2	SARC (n=260)	Cancer associated fibroblast_MCPCOUNTER	0.0600816	0.350031	0.623092	0.205448
ACAA2	COAD (n=458)	Monocyte_CIBERSORT-ABS	0.0600696	0.320953	0.546766	0.262198
ACAA2	GBM (n=153)	T cell follicular helper_CIBERSORT	0.060046	0.485797	0.739256	0.131205
ACAA2	BRCA-Basal (n=191)	T cell CD8+_EPIC	0.0600436	0.431264	0.584764	0.233019
ACAA2	LUAD (n=515)	T cell regulatory (Tregs)_XCELL	0.0599566	0.183825	0.372305	0.429101
ACAA2	HNSC-HPV+ (n=98)	Myeloid dendritic cell resting_CIBERSORT-ABS	0.0599216	0.576975	0.789127	0.102853
ACAA2	THYM (n=120)	Neutrophil_CIBERSORT	0.0597541	0.525847	0.729705	0.136853
ACAA2	BRCA-Her2 (n=82)	NK cell_QUANTISEQ	0.0597205	0.618257	0.8245	0.0838095
ACAA2	LUAD (n=515)	T cell gamma delta_CIBERSORT	0.0596385	0.186166	0.461297	0.33602
ACAA2	GBM (n=153)	Myeloid dendritic cell_TIMER	0.0596292	0.488835	0.725956	0.13909
ACAA2	LGG (n=516)	Neutrophil_MCPCOUNTER	0.0594876	0.194172	0.406196	0.391264
ACAA2	COAD (n=458)	Macrophage_TIMER	0.0594845	0.325698	0.511568	0.291097
ACAA2	KIRC (n=533)	Myeloid dendritic cell activated_CIBERSORT	0.0594309	0.202771	0.399666	0.398302
ACAA2	SKCM-Primary (n=103)	T cell CD4+ (non-regulatory)_QUANTISEQ	0.059163	0.554741	0.738873	0.13143
ACAA2	LIHC (n=371)	NK cell activated_CIBERSORT	0.0589917	0.274526	0.544251	0.264201
ACAA2	HNSC-HPV- (n=422)	T cell CD4+_EPIC	0.0589029	0.239838	0.456489	0.340569
ACAA2	BLCA (n=408)	Mast cell resting_CIBERSORT	0.0588818	0.259876	0.523105	0.281411
ACAA2	SKCM-Primary (n=103)	Macrophage M1_CIBERSORT-ABS	0.0588689	0.556714	0.710153	0.148648
ACAA2	STAD (n=415)	Neutrophil_CIBERSORT-ABS	0.0588584	0.253015	0.471438	0.326575
ACAA2	ACC (n=79)	T cell CD8+_QUANTISEQ	0.0588239	0.621062	0.762039	0.118023
ACAA2	PAAD (n=179)	T cell CD4+ (non-regulatory)_QUANTISEQ	0.0587048	0.445647	0.654974	0.183776
ACAA2	BRCA-LumA (n=568)	B cell naive_CIBERSORT-ABS	0.0587045	0.182624	0.383126	0.416658
ACAA2	BRCA (n=1100)	B cell naive_XCELL	0.0586717	0.0644503	0.183271	0.736906
ACAA2	KICH (n=66)	Myeloid dendritic cell activated_CIBERSORT	0.058519	0.643337	0.843303	0.0740164
ACAA2	LGG (n=516)	B cell plasma_CIBERSORT-ABS	0.0584973	0.201714	0.405568	0.391937
ACAA2	THCA (n=509)	Macrophage M0_CIBERSORT-ABS	0.0584362	0.197506	0.366988	0.435348
ACAA2	STAD (n=415)	Macrophage M2_QUANTISEQ	0.0583526	0.257123	0.442046	0.354533
ACAA2	LUAD (n=515)	Macrophage M0_CIBERSORT-ABS	0.0583204	0.196102	0.366546	0.435872
ACAA2	BLCA (n=408)	Macrophage/Monocyte_MCPCOUNTER	0.0583178	0.264476	0.449534	0.347237
ACAA2	BLCA (n=408)	Macrophage/Monocyte_MCPCOUNTER	0.0583178	0.264476	0.477893	0.320669
ACAA2	BLCA (n=408)	Monocyte_MCPCOUNTER	0.0583178	0.264476	0.477893	0.320669
ACAA2	READ (n=166)	T cell CD4+ memory resting_CIBERSORT	0.0582028	0.58582	0.765698	0.115943
ACAA2	BLCA (n=408)	Common myeloid progenitor_XCELL	0.0581489	0.265865	0.415414	0.381519
ACAA2	GBM (n=153)	T cell CD8+_XCELL	0.0581289	0.499855	0.651277	0.186235
ACAA2	DLBC (n=48)	T cell CD4+ Th1_XCELL	0.0581123	0.718175	0.842593	0.0743822
ACAA2	PAAD (n=179)	T cell regulatory (Tregs)_CIBERSORT-ABS	0.0579302	0.451683	0.737442	0.132272
ACAA2	HNSC-HPV- (n=422)	NK cell resting_CIBERSORT-ABS	0.057865	0.248236	0.511516	0.291141
ACAA2	OV (n=303)	T cell CD4+ memory resting_CIBERSORT-ABS	0.0578071	0.363693	0.590174	0.22902
ACAA2	THCA (n=509)	B cell_MCPCOUNTER	0.0577026	0.203201	0.406402	0.391044
ACAA2	BRCA-Her2 (n=82)	T cell CD4+ memory_XCELL	0.0576884	0.630277	0.795468	0.099377
ACAA2	BRCA-Her2 (n=82)	Mast cell resting_CIBERSORT-ABS	0.0574668	0.631594	0.837615	0.0769555
ACAA2	THYM (n=120)	Neutrophil_CIBERSORT-ABS	0.0574325	0.54208	0.738971	0.131373
ACAA2	BRCA-LumA (n=568)	MDSC_TIDE	0.0574003	0.192554	0.468826	0.328988
ACAA2	STAD (n=415)	Myeloid dendritic cell resting_CIBERSORT	0.0572838	0.265955	0.462228	0.335144
ACAA2	UCEC (n=545)	B cell plasma_CIBERSORT	0.0570745	0.597373	0.775809	0.110245
ACAA2	LGG (n=516)	Myeloid dendritic cell activated_CIBERSORT-ABS	0.0570639	0.213004	0.409332	0.387924
ACAA2	LGG (n=516)	B cell naive_CIBERSORT	0.0570503	0.213113	0.421371	0.375335
ACAA2	PRAD (n=498)	NK cell_EPIC	0.0570314	0.245779	0.511101	0.291493
ACAA2	HNSC-HPV- (n=422)	T cell CD4+ memory_XCELL	0.0568726	0.256455	0.478126	0.320458
ACAA2	GBM (n=153)	B cell_EPIC	0.0568286	0.50951	0.723412	0.140614
ACAA2	LUSC (n=501)	T cell CD8+ effector memory_XCELL	0.0565498	0.217645	0.36426	0.438588
ACAA2	OV (n=303)	T cell CD8+_MCPCOUNTER	0.0564129	0.375398	0.525032	0.279814
ACAA2	PCPG (n=181)	T cell gamma delta_CIBERSORT-ABS	0.0563733	0.469307	0.734111	0.134238
ACAA2	BRCA-LumA (n=568)	B cell plasma_CIBERSORT-ABS	0.0563109	0.201146	0.405568	0.391937
ACAA2	LIHC (n=371)	T cell CD4+ memory resting_CIBERSORT-ABS	0.0562705	0.297314	0.524323	0.280401
ACAA2	LUSC (n=501)	B cell naive_XCELL	0.0560199	0.221994	0.433865	0.362645
ACAA2	PCPG (n=181)	T cell gamma delta_CIBERSORT	0.0558225	0.473666	0.73581	0.133234
ACAA2	PCPG (n=181)	T cell CD4+ naive_CIBERSORT	0.0557712	0.474074	0.66996	0.173951
ACAA2	PCPG (n=181)	T cell CD4+ naive_CIBERSORT-ABS	0.0557712	0.474074	0.66996	0.173951
ACAA2	SKCM-Metastasis (n=368)	Macrophage M2_TIDE	0.0557256	0.295757	0.485367	0.31393
ACAA2	HNSC-HPV- (n=422)	B cell memory_XCELL	0.0556212	0.267085	0.485609	0.313714
ACAA2	LIHC (n=371)	Neutrophil_XCELL	0.0555908	0.303197	0.525909	0.279089
ACAA2	BRCA-LumB (n=219)	Myeloid dendritic cell activated_XCELL	0.055585	0.443813	0.674832	0.170804
ACAA2	TGCT (n=150)	Macrophage M1_CIBERSORT	0.0554918	0.504406	0.681206	0.166721
ACAA2	CESC (n=306)	B cell naive_CIBERSORT	0.0554742	0.357673	0.587955	0.230656
ACAA2	COAD (n=458)	Macrophage M1_XCELL	0.0554227	0.359877	0.539816	0.267754
ACAA2	SKCM-Primary (n=103)	B cell_QUANTISEQ	0.0553995	0.580238	0.768528	0.114341
ACAA2	BRCA (n=1100)	T cell follicular helper_CIBERSORT-ABS	0.0552529	0.081659	0.259824	0.58532
ACAA2	TGCT (n=150)	Monocyte_XCELL	0.0552412	0.506336	0.726018	0.139052
ACAA2	SARC (n=260)	T cell gamma delta_CIBERSORT	0.055228	0.390387	0.675555	0.170339
ACAA2	SKCM-Primary (n=103)	T cell regulatory (Tregs)_CIBERSORT-ABS	0.0548955	0.583693	0.833848	0.0789133
ACAA2	KICH (n=66)	B cell naive_CIBERSORT-ABS	0.0547007	0.665176	0.828019	0.0819595
ACAA2	KICH (n=66)	NK cell_XCELL	0.0544969	0.666349	0.848535	0.0713305
ACAA2	BRCA-LumA (n=568)	Endothelial cell_XCELL	0.0543919	0.216955	0.355664	0.44896
ACAA2	OV (n=303)	B cell_EPIC	0.0543539	0.393101	0.625625	0.203686
ACAA2	LGG (n=516)	Neutrophil_CIBERSORT	0.0540171	0.238495	0.456876	0.340202
ACAA2	LUSC (n=501)	T cell CD8+_CIBERSORT	0.0538266	0.240653	0.386591	0.412748
ACAA2	SKCM-Metastasis (n=368)	T cell CD4+ memory activated_CIBERSORT-ABS	0.0537568	0.313176	0.541235	0.266614
ACAA2	LGG (n=516)	NK cell activated_CIBERSORT	0.0536135	0.242027	0.507958	0.294172
ACAA2	ACC (n=79)	Neutrophil_CIBERSORT-ABS	0.0534438	0.653386	0.82451	0.0838038
ACAA2	BLCA (n=408)	T cell CD8+_CIBERSORT-ABS	0.0533393	0.307505	0.46266	0.334738
ACAA2	COAD (n=458)	T cell CD4+ naive_CIBERSORT-ABS	0.0532418	0.379121	0.597115	0.223942
ACAA2	COAD (n=458)	T cell CD4+ naive_CIBERSORT	0.0530682	0.380679	0.598075	0.223245
ACAA2	CESC (n=306)	B cell_MCPCOUNTER	0.0530537	0.379068	0.60976	0.214841
ACAA2	SKCM-Primary (n=103)	Myeloid dendritic cell resting_CIBERSORT	0.0529275	0.597275	0.808555	0.0922902
ACAA2	PRAD (n=498)	Monocyte_QUANTISEQ	0.0529158	0.281577	0.49399	0.306282
ACAA2	PCPG (n=181)	Mast cell activated_CIBERSORT-ABS	0.052782	0.498125	0.747759	0.126239
ACAA2	MESO (n=87)	T cell CD4+ memory resting_CIBERSORT	0.0525426	0.632952	0.795468	0.099377
ACAA2	DLBC (n=48)	Neutrophil_CIBERSORT-ABS	0.0524589	0.744623	0.868126	0.0614173
ACAA2	GBM (n=153)	Macrophage_XCELL	0.0524393	0.542802	0.704938	0.151849
ACAA2	LUSC (n=501)	T cell regulatory (Tregs)_XCELL	0.0523833	0.253516	0.471657	0.326374
ACAA2	HNSC (n=522)	Neutrophil_CIBERSORT-ABS	0.0522549	0.247308	0.464157	0.333335
ACAA2	LUSC (n=501)	Neutrophil_XCELL	0.052239	0.254828	0.471673	0.326359
ACAA2	COAD (n=458)	Endothelial cell_EPIC	0.0522359	0.388205	0.535455	0.271277
ACAA2	BRCA (n=1100)	T cell CD8+ central memory_XCELL	0.052147	0.100357	0.236497	0.626174
ACAA2	BRCA (n=1100)	B cell plasma_CIBERSORT-ABS	0.0519887	0.101394	0.255615	0.592413
ACAA2	HNSC-HPV- (n=422)	T cell regulatory (Tregs)_XCELL	0.0519113	0.300354	0.516737	0.28673
ACAA2	COAD (n=458)	Mast cell resting_CIBERSORT-ABS	0.0518219	0.391982	0.668039	0.175198
ACAA2	BRCA-Her2 (n=82)	T cell regulatory (Tregs)_XCELL	0.051807	0.665601	0.874571	0.0582051
ACAA2	DLBC (n=48)	T cell gamma delta_CIBERSORT	0.0517765	0.747836	0.893964	0.04868
ACAA2	LUSC (n=501)	T cell CD4+ memory activated_CIBERSORT	0.0517628	0.25919	0.479171	0.31951
ACAA2	OV (n=303)	T cell CD4+ memory activated_CIBERSORT	0.0517561	0.416141	0.624987	0.204129
ACAA2	OV (n=303)	T cell CD4+ memory activated_CIBERSORT-ABS	0.0513776	0.419563	0.625559	0.203732
ACAA2	UCEC (n=545)	T cell CD4+_TIMER	0.0512865	0.635112	0.795468	0.099377
ACAA2	OV (n=303)	B cell_MCPCOUNTER	0.0512512	0.42071	0.64891	0.187815
ACAA2	KICH (n=66)	Myeloid dendritic cell activated_CIBERSORT-ABS	0.0512111	0.68538	0.850607	0.0702712
ACAA2	ESCA (n=185)	T cell CD4+ central memory_XCELL	0.0511789	0.495049	0.685453	0.164023
ACAA2	UCEC (n=545)	Endothelial cell_EPIC	0.0510011	0.636999	0.758332	0.120141
ACAA2	LGG (n=516)	B cell_QUANTISEQ	0.0509596	0.266161	0.485401	0.3139
ACAA2	SKCM-Primary (n=103)	NK cell resting_CIBERSORT-ABS	0.0508217	0.611961	0.820154	0.0861048
ACAA2	BRCA-Basal (n=191)	T cell regulatory (Tregs)_QUANTISEQ	0.0506508	0.506856	0.794753	0.0997678
ACAA2	ESCA (n=185)	T cell CD8+_EPIC	0.0506475	0.499544	0.651277	0.186235
ACAA2	READ (n=166)	Myeloid dendritic cell activated_CIBERSORT-ABS	0.0506385	0.635508	0.843303	0.0740164
ACAA2	ACC (n=79)	T cell follicular helper_CIBERSORT	0.0506057	0.670702	0.869428	0.0607662
ACAA2	KIRP (n=290)	Class-switched memory B cell_XCELL	0.050604	0.418289	0.646839	0.189204
ACAA2	BRCA-Basal (n=191)	T cell CD4+ naive_CIBERSORT	0.0504049	0.508924	0.692488	0.159588
ACAA2	HNSC-HPV- (n=422)	B cell_XCELL	0.0503929	0.314732	0.542642	0.265487
ACAA2	ACC (n=79)	Myeloid dendritic cell activated_CIBERSORT	0.0503697	0.67215	0.849922	0.0706208
ACAA2	BRCA-LumA (n=568)	Macrophage_EPIC	0.050297	0.253624	0.439811	0.356734
ACAA2	GBM (n=153)	T cell CD8+_MCPCOUNTER	0.0502518	0.559785	0.706353	0.150978
ACAA2	LUAD (n=515)	Macrophage/Monocyte_MCPCOUNTER	0.0502196	0.26574	0.450406	0.346396
ACAA2	LUAD (n=515)	Macrophage/Monocyte_MCPCOUNTER	0.0502196	0.26574	0.477893	0.320669
ACAA2	LUAD (n=515)	Monocyte_MCPCOUNTER	0.0502196	0.26574	0.477893	0.320669
ACAA2	BLCA (n=408)	NK cell_MCPCOUNTER	0.0501913	0.336972	0.614319	0.211606
ACAA2	PAAD (n=179)	Macrophage M2_CIBERSORT	0.0501688	0.514633	0.681633	0.16645
ACAA2	ESCA (n=185)	Macrophage M2_TIDE	0.0500741	0.504419	0.681206	0.166721
ACAA2	UCS (n=57)	Mast cell resting_CIBERSORT	0.050059	0.721864	0.868761	0.0610996
ACAA2	MESO (n=87)	T cell CD4+ memory resting_CIBERSORT-ABS	0.050053	0.649168	0.801995	0.0958281
ACAA2	BRCA-Basal (n=191)	Myeloid dendritic cell_XCELL	0.0500193	0.512175	0.749432	0.125268
ACAA2	BRCA-LumA (n=568)	T cell CD8+ naive_XCELL	0.0500005	0.256438	0.404367	0.393224
ACAA2	BRCA-LumB (n=219)	Mast cell activated_CIBERSORT	0.0499432	0.491488	0.746946	0.126711
ACAA2	ESCA (n=185)	Macrophage M2_QUANTISEQ	0.0498372	0.50644	0.681206	0.166721
ACAA2	TGCT (n=150)	Monocyte_CIBERSORT	0.0497875	0.549267	0.744319	0.128241
ACAA2	BRCA-Basal (n=191)	T cell CD4+ naive_CIBERSORT-ABS	0.0497349	0.51458	0.698675	0.155725
ACAA2	LUAD (n=515)	T cell CD4+ (non-regulatory)_XCELL	0.0497304	0.27043	0.48895	0.310736
ACAA2	SKCM (n=471)	B cell naive_CIBERSORT	0.0496712	0.289329	0.514914	0.288266
ACAA2	BRCA-Basal (n=191)	B cell_QUANTISEQ	0.0494997	0.516573	0.727785	0.137997
ACAA2	BRCA-Her2 (n=82)	T cell CD4+ (non-regulatory)_QUANTISEQ	0.0494973	0.679679	0.816639	0.08797
ACAA2	LGG (n=516)	Myeloid dendritic cell activated_CIBERSORT	0.0492654	0.282405	0.476259	0.322156
ACAA2	ESCA (n=185)	Mast cell resting_CIBERSORT	0.049098	0.512774	0.756501	0.12119
ACAA2	ACC (n=79)	NK cell_XCELL	0.0490902	0.68002	0.856065	0.067493
ACAA2	BRCA-Her2 (n=82)	Myeloid dendritic cell activated_CIBERSORT-ABS	0.0490891	0.682179	0.850607	0.0702712
ACAA2	PAAD (n=179)	T cell CD4+ Th2_XCELL	0.049078	0.523828	0.709136	0.14927
ACAA2	KICH (n=66)	B cell_MCPCOUNTER	0.0490103	0.698238	0.851679	0.069724
ACAA2	STAD (n=415)	Granulocyte-monocyte progenitor_XCELL	0.0489717	0.341707	0.624836	0.204234
ACAA2	BRCA-Her2 (n=82)	Mast cell resting_CIBERSORT	0.0488864	0.683421	0.856134	0.0674582
ACAA2	UVM (n=80)	Myeloid dendritic cell activated_XCELL	0.0488574	0.673053	0.849922	0.0706208
ACAA2	SKCM-Metastasis (n=368)	NK cell activated_CIBERSORT-ABS	0.0488025	0.359923	0.634061	0.197869
ACAA2	PRAD (n=498)	T cell CD4+ memory resting_CIBERSORT	0.0488018	0.320729	0.547175	0.261874
ACAA2	BRCA-Basal (n=191)	T cell follicular helper_CIBERSORT-ABS	0.0487202	0.523206	0.760712	0.11878
ACAA2	LUSC (n=501)	T cell CD8+ naive_XCELL	0.0486829	0.288649	0.444075	0.352544
ACAA2	UVM (n=80)	Eosinophil_CIBERSORT-ABS	0.0484223	0.675801	0.842651	0.0743525
ACAA2	UCEC (n=545)	Granulocyte-monocyte progenitor_XCELL	0.0483441	0.654669	0.842651	0.0743525
ACAA2	BRCA-LumB (n=219)	Macrophage_EPIC	0.0482532	0.506283	0.681206	0.166721
ACAA2	COAD (n=458)	Macrophage_EPIC	0.0482493	0.425484	0.607834	0.216215
ACAA2	BRCA (n=1100)	Granulocyte-monocyte progenitor_XCELL	0.0482371	0.128566	0.390171	0.408744
ACAA2	SKCM-Primary (n=103)	T cell regulatory (Tregs)_XCELL	0.0482356	0.63021	0.865271	0.0628481
ACAA2	CHOL (n=36)	B cell naive_CIBERSORT-ABS	0.0482218	0.783252	0.892329	0.049475
ACAA2	OV (n=303)	Monocyte_CIBERSORT-ABS	0.0480766	0.450096	0.679417	0.167864
ACAA2	BRCA-LumB (n=219)	B cell naive_CIBERSORT-ABS	0.0479178	0.509246	0.723412	0.140614
ACAA2	PCPG (n=181)	T cell CD8+_CIBERSORT	0.0479014	0.538736	0.691095	0.160462
ACAA2	CHOL (n=36)	Monocyte_XCELL	0.047844	0.78491	0.883024	0.0540273
ACAA2	THCA (n=509)	Hematopoietic stem cell_XCELL	0.0477154	0.292816	0.598092	0.223232
ACAA2	LGG (n=516)	T cell CD4+_TIMER	0.0476152	0.298859	0.524459	0.280288
ACAA2	DLBC (n=48)	Macrophage/Monocyte_MCPCOUNTER	0.047449	0.768306	0.855257	0.0679035
ACAA2	DLBC (n=48)	Macrophage/Monocyte_MCPCOUNTER	0.047449	0.768306	0.870586	0.0601884
ACAA2	DLBC (n=48)	Monocyte_MCPCOUNTER	0.047449	0.768306	0.870586	0.0601884
ACAA2	BLCA (n=408)	T cell CD4+ memory resting_CIBERSORT-ABS	0.0473489	0.36508	0.590174	0.22902
ACAA2	PRAD (n=498)	NK cell resting_CIBERSORT-ABS	0.047327	0.335587	0.613439	0.212228
ACAA2	SKCM-Metastasis (n=368)	Macrophage M2_QUANTISEQ	0.047311	0.37481	0.553971	0.256513
ACAA2	BRCA-Her2 (n=82)	Myeloid dendritic cell_TIMER	0.0473042	0.693149	0.853985	0.0685499
ACAA2	MESO (n=87)	B cell naive_CIBERSORT	0.0471641	0.668191	0.828336	0.0817935
ACAA2	BLCA (n=408)	Myeloid dendritic cell activated_XCELL	0.0470253	0.36837	0.588801	0.230032
ACAA2	OV (n=303)	T cell follicular helper_CIBERSORT-ABS	0.0469851	0.46046	0.724319	0.14007
ACAA2	COAD (n=458)	T cell NK_XCELL	0.0468871	0.438683	0.701002	0.154281
ACAA2	KIRC (n=533)	Myeloid dendritic cell resting_CIBERSORT	0.0466796	0.317273	0.523961	0.280701
ACAA2	HNSC-HPV- (n=422)	T cell CD4+ naive_CIBERSORT-ABS	0.0466566	0.351999	0.580522	0.236181
ACAA2	BLCA (n=408)	MDSC_TIDE	0.0466477	0.372233	0.663855	0.177927
ACAA2	READ (n=166)	T cell regulatory (Tregs)_CIBERSORT-ABS	0.0465078	0.663359	0.874571	0.0582051
ACAA2	GBM (n=153)	Cancer associated fibroblast_TIDE	0.0464993	0.589497	0.801715	0.0959798
ACAA2	BRCA-LumA (n=568)	NK cell_MCPCOUNTER	0.0464805	0.291486	0.565902	0.247259
ACAA2	ACC (n=79)	Macrophage M2_CIBERSORT	0.0464464	0.696389	0.815416	0.0886208
ACAA2	COAD (n=458)	Macrophage M2_TIDE	0.0463996	0.351055	0.533247	0.273071
ACAA2	HNSC-HPV+ (n=98)	B cell_QUANTISEQ	0.0462386	0.666993	0.828336	0.0817935
ACAA2	PAAD (n=179)	Common lymphoid progenitor_XCELL	0.0462346	0.548185	0.672619	0.172231
ACAA2	BRCA-LumB (n=219)	MDSC_TIDE	0.0462241	0.524348	0.760712	0.11878
ACAA2	SKCM-Metastasis (n=368)	Granulocyte-monocyte progenitor_XCELL	0.0462076	0.386063	0.667785	0.175364
ACAA2	UCS (n=57)	Monocyte_CIBERSORT-ABS	0.0461865	0.742609	0.868126	0.0614173
ACAA2	SARC (n=260)	NK cell_XCELL	0.0460784	0.473712	0.74101	0.130176
ACAA2	CHOL (n=36)	NK cell activated_CIBERSORT	0.0459974	0.793028	0.909375	0.041257
ACAA2	HNSC-HPV- (n=422)	Neutrophil_CIBERSORT-ABS	0.045984	0.358993	0.588452	0.230289
ACAA2	BRCA-Her2 (n=82)	Common lymphoid progenitor_XCELL	0.0458274	0.702273	0.807211	0.0930131
ACAA2	SKCM-Metastasis (n=368)	T cell CD4+ memory activated_CIBERSORT	0.0458147	0.390119	0.601199	0.220982
ACAA2	ACC (n=79)	B cell naive_CIBERSORT	0.0456719	0.701211	0.851679	0.069724
ACAA2	ACC (n=79)	Endothelial cell_XCELL	0.0456006	0.701656	0.807211	0.0930131
ACAA2	COAD (n=458)	Plasmacytoid dendritic cell_XCELL	0.0455816	0.45155	0.682252	0.166055
ACAA2	UCS (n=57)	B cell_QUANTISEQ	0.0455526	0.746023	0.875823	0.0575834
ACAA2	THCA (n=509)	Mast cell activated_CIBERSORT-ABS	0.0455224	0.315589	0.596913	0.224089
ACAA2	ACC (n=79)	NK cell activated_CIBERSORT	0.0455089	0.702228	0.866633	0.0621647
ACAA2	LUAD (n=515)	Neutrophil_XCELL	0.0453401	0.315053	0.541173	0.266664
ACAA2	COAD (n=458)	Monocyte_XCELL	0.0452413	0.454939	0.680209	0.167358
ACAA2	COAD (n=458)	Macrophage/Monocyte_MCPCOUNTER	0.0452123	0.455228	0.636682	0.196077
ACAA2	COAD (n=458)	Macrophage/Monocyte_MCPCOUNTER	0.0452123	0.455228	0.680209	0.167358
ACAA2	COAD (n=458)	Monocyte_MCPCOUNTER	0.0452123	0.455228	0.680209	0.167358
ACAA2	DLBC (n=48)	Myeloid dendritic cell_TIMER	0.0451112	0.77943	0.881287	0.0548826
ACAA2	KIRP (n=290)	Endothelial cell_EPIC	0.0450904	0.470842	0.61548	0.210786
ACAA2	PCPG (n=181)	NK cell_MCPCOUNTER	0.0450528	0.563175	0.779958	0.107929
ACAA2	SKCM (n=471)	Monocyte_XCELL	0.0449723	0.337432	0.56082	0.251177
ACAA2	HNSC-HPV- (n=422)	T cell CD4+ naive_CIBERSORT	0.0449712	0.369685	0.590403	0.228852
ACAA2	BRCA (n=1100)	Macrophage_EPIC	0.0449489	0.156755	0.317747	0.497919
ACAA2	HNSC (n=522)	T cell CD4+ memory_XCELL	0.0448408	0.320912	0.547175	0.261874
ACAA2	LUAD (n=515)	Cancer associated fibroblast_MCPCOUNTER	0.0447945	0.320918	0.599608	0.222133
ACAA2	PRAD (n=498)	NK cell resting_CIBERSORT	0.0447532	0.362559	0.635413	0.196944
ACAA2	UVM (n=80)	Cancer associated fibroblast_EPIC	0.0446977	0.699498	0.865936	0.0625141
ACAA2	GBM (n=153)	Macrophage M2_QUANTISEQ	0.0446257	0.604596	0.747954	0.126125
ACAA2	BRCA (n=1100)	B cell naive_CIBERSORT-ABS	0.0446189	0.159823	0.344215	0.46317
ACAA2	SKCM-Metastasis (n=368)	Neutrophil_CIBERSORT-ABS	0.0446147	0.402666	0.6339	0.197979
ACAA2	LUAD (n=515)	Mast cell_XCELL	0.0444896	0.324226	0.602387	0.220124
ACAA2	SARC (n=260)	T cell CD8+_EPIC	0.044428	0.489713	0.642247	0.192298
ACAA2	PCPG (n=181)	Eosinophil_XCELL	0.0444145	0.568724	0.791268	0.101676
ACAA2	LIHC (n=371)	B cell plasma_XCELL	0.0443657	0.411379	0.643498	0.191453
ACAA2	BRCA-Her2 (n=82)	Myeloid dendritic cell resting_CIBERSORT-ABS	0.0441571	0.712644	0.864732	0.0631184
ACAA2	LUAD (n=515)	T cell CD8+_QUANTISEQ	0.0441119	0.328355	0.477607	0.32093
ACAA2	LUAD (n=515)	Macrophage M2_TIDE	0.0440535	0.328997	0.514327	0.288761
ACAA2	OV (n=303)	NK cell_QUANTISEQ	0.0440028	0.489444	0.746946	0.126711
ACAA2	CESC (n=306)	T cell CD4+ naive_CIBERSORT	0.0440013	0.465775	0.66992	0.173977
ACAA2	CESC (n=306)	T cell CD4+ naive_CIBERSORT-ABS	0.0440013	0.465775	0.66992	0.173977
ACAA2	PRAD (n=498)	T cell CD4+ naive_XCELL	0.0439624	0.37111	0.590403	0.228852
ACAA2	LIHC (n=371)	T cell CD4+ memory resting_CIBERSORT	0.0438006	0.417368	0.624987	0.204129
ACAA2	PCPG (n=181)	Class-switched memory B cell_XCELL	0.0437701	0.574351	0.764103	0.116848
ACAA2	SKCM (n=471)	Macrophage M2_QUANTISEQ	0.0437457	0.350788	0.533247	0.273071
ACAA2	PAAD (n=179)	Myeloid dendritic cell_QUANTISEQ	0.0437161	0.570211	0.784091	0.105634
ACAA2	SKCM (n=471)	Myeloid dendritic cell_QUANTISEQ	0.0436732	0.351588	0.568829	0.245018
ACAA2	UVM (n=80)	B cell_EPIC	0.0436626	0.706136	0.854078	0.0685027
ACAA2	SARC (n=260)	T cell CD4+ (non-regulatory)_QUANTISEQ	0.0436502	0.497353	0.687133	0.162959
ACAA2	HNSC-HPV+ (n=98)	NK cell_QUANTISEQ	0.0434082	0.686276	0.856134	0.0674582
ACAA2	LUAD (n=515)	Macrophage M1_CIBERSORT-ABS	0.0433842	0.336405	0.516223	0.287163
ACAA2	SARC (n=260)	NK cell activated_CIBERSORT-ABS	0.0432038	0.501766	0.748248	0.125954
ACAA2	BRCA-Her2 (n=82)	Macrophage M2_TIDE	0.0431627	0.718843	0.828391	0.0817644
ACAA2	COAD (n=458)	Mast cell_XCELL	0.0430303	0.477298	0.74101	0.130176
ACAA2	BRCA-Basal (n=191)	Macrophage M0_CIBERSORT-ABS	0.0430117	0.573071	0.725406	0.139419
ACAA2	UVM (n=80)	Eosinophil_CIBERSORT	0.0429611	0.710647	0.84748	0.0718708
ACAA2	THCA (n=509)	Endothelial cell_XCELL	0.0428763	0.34457	0.495784	0.304708
ACAA2	KIRC (n=533)	T cell gamma delta_XCELL	0.0428642	0.358485	0.647585	0.188703
ACAA2	SKCM-Metastasis (n=368)	Neutrophil_CIBERSORT	0.042807	0.422017	0.656939	0.182475
ACAA2	HNSC (n=522)	T cell regulatory (Tregs)_XCELL	0.0427215	0.344337	0.586106	0.232024
ACAA2	BRCA-Her2 (n=82)	Myeloid dendritic cell activated_CIBERSORT	0.042538	0.722747	0.865188	0.0628894
ACAA2	THYM (n=120)	MDSC_TIDE	0.0424636	0.652277	0.861498	0.0647455
ACAA2	OV (n=303)	Neutrophil_CIBERSORT-ABS	0.0424481	0.504932	0.726018	0.139052
ACAA2	KIRC (n=533)	Myeloid dendritic cell resting_CIBERSORT-ABS	0.0424098	0.363607	0.58353	0.233937
ACAA2	STAD (n=415)	Macrophage M2_TIDE	0.0423917	0.410552	0.593569	0.226529
ACAA2	GBM (n=153)	Macrophage M1_QUANTISEQ	0.0422223	0.624212	0.761234	0.118482
ACAA2	HNSC (n=522)	Common myeloid progenitor_XCELL	0.0421816	0.350474	0.498633	0.302219
ACAA2	BRCA-Basal (n=191)	Neutrophil_QUANTISEQ	0.0420718	0.581491	0.759921	0.119232
ACAA2	PCPG (n=181)	T cell CD4+ naive_XCELL	0.0420174	0.589787	0.766111	0.115708
ACAA2	SKCM-Primary (n=103)	B cell naive_CIBERSORT-ABS	0.0419568	0.675432	0.835586	0.0780088
ACAA2	BRCA-LumA (n=568)	Mast cell resting_CIBERSORT-ABS	0.0418702	0.34204	0.616942	0.209756
ACAA2	SKCM-Metastasis (n=368)	Monocyte_XCELL	0.0416413	0.434776	0.662582	0.17876
ACAA2	MESO (n=87)	T cell CD4+ central memory_XCELL	0.0416362	0.705173	0.833506	0.0790911
ACAA2	UCEC (n=545)	NK cell resting_CIBERSORT	0.0415962	0.70039	0.865936	0.0625141
ACAA2	BRCA-Her2 (n=82)	Myeloid dendritic cell resting_CIBERSORT	0.0413149	0.73041	0.865188	0.0628894
ACAA2	SKCM (n=471)	Macrophage M1_QUANTISEQ	0.0412635	0.37882	0.556576	0.254475
ACAA2	LIHC (n=371)	NK cell resting_CIBERSORT	0.0411936	0.445652	0.718113	0.143807
ACAA2	SARC (n=260)	Macrophage M2_XCELL	0.0411682	0.522148	0.687037	0.16302
ACAA2	PAAD (n=179)	T cell follicular helper_CIBERSORT-ABS	0.0411066	0.593465	0.811242	0.0908498
ACAA2	BLCA (n=408)	B cell plasma_CIBERSORT-ABS	0.0411029	0.431786	0.657542	0.182077
ACAA2	ACC (n=79)	Mast cell_XCELL	0.041052	0.730214	0.871133	0.0599155
ACAA2	READ (n=166)	B cell_XCELL	0.0410248	0.70104	0.851679	0.069724
ACAA2	HNSC (n=522)	T cell CD8+_QUANTISEQ	0.0409127	0.365169	0.51797	0.285695
ACAA2	LIHC (n=371)	NK cell resting_CIBERSORT-ABS	0.0407825	0.450209	0.718644	0.143486
ACAA2	GBM (n=153)	Myeloid dendritic cell resting_CIBERSORT-ABS	0.0407083	0.636707	0.843303	0.0740164
ACAA2	SKCM-Metastasis (n=368)	T cell CD8+_CIBERSORT-ABS	0.0406796	0.445468	0.601984	0.220415
ACAA2	STAD (n=415)	Macrophage M1_XCELL	0.0406037	0.430589	0.612212	0.213098
ACAA2	LUAD (n=515)	T cell CD4+ Th2_XCELL	0.0404641	0.369966	0.590403	0.228852
ACAA2	BRCA (n=1100)	T cell CD8+_EPIC	0.0403438	0.203776	0.34983	0.456142
ACAA2	STAD (n=415)	Endothelial cell_EPIC	0.0399904	0.43759	0.587369	0.231089
ACAA2	CESC (n=306)	Macrophage M2_CIBERSORT-ABS	0.0399849	0.507499	0.681206	0.166721
ACAA2	KIRP (n=290)	Eosinophil_CIBERSORT-ABS	0.0399314	0.523126	0.764314	0.116728
ACAA2	SARC (n=260)	T cell CD4+ Th2_XCELL	0.0398632	0.535434	0.718754	0.14342
ACAA2	ESCA (n=185)	Macrophage M1_CIBERSORT-ABS	0.03983	0.595513	0.741303	0.130004
ACAA2	ESCA (n=185)	T cell regulatory (Tregs)_XCELL	0.0398162	0.595641	0.843385	0.0739741
ACAA2	PAAD (n=179)	Mast cell_XCELL	0.0395044	0.607953	0.818629	0.0869128
ACAA2	SKCM-Primary (n=103)	T cell follicular helper_CIBERSORT-ABS	0.0394328	0.693953	0.877071	0.0569653
ACAA2	PCPG (n=181)	T cell regulatory (Tregs)_CIBERSORT-ABS	0.0393898	0.613277	0.86074	0.0651281
ACAA2	ESCA (n=185)	NK cell_QUANTISEQ	0.0393471	0.599985	0.812254	0.0903081
ACAA2	KIRP (n=290)	Eosinophil_CIBERSORT	0.0393264	0.529447	0.764314	0.116728
ACAA2	UCEC (n=545)	NK cell resting_CIBERSORT-ABS	0.0392779	0.716357	0.868761	0.0610996
ACAA2	PAAD (n=179)	Monocyte_CIBERSORT	0.0391333	0.61133	0.794563	0.0998718
ACAA2	SARC (n=260)	NK cell resting_CIBERSORT-ABS	0.0391054	0.543227	0.771178	0.112846
ACAA2	BRCA (n=1100)	Neutrophil_XCELL	0.0390037	0.219214	0.436572	0.359944
ACAA2	GBM (n=153)	Myeloid dendritic cell_XCELL	0.0389972	0.650952	0.843303	0.0740164
ACAA2	KICH (n=66)	Mast cell activated_CIBERSORT-ABS	0.0389792	0.757869	0.894707	0.0483192
ACAA2	THYM (n=120)	NK cell_XCELL	0.0387343	0.681076	0.856065	0.067493
ACAA2	BRCA-Basal (n=191)	T cell CD4+ memory activated_CIBERSORT-ABS	0.0387163	0.612006	0.787237	0.103894
ACAA2	TGCT (n=150)	T cell CD4+ (non-regulatory)_XCELL	0.0386018	0.642505	0.801541	0.0960744
ACAA2	HNSC (n=522)	T cell gamma delta_XCELL	0.0385644	0.39336	0.675555	0.170339
ACAA2	GBM (n=153)	Myeloid dendritic cell resting_CIBERSORT	0.0385139	0.654999	0.843303	0.0740164
ACAA2	DLBC (n=48)	T cell CD4+ (non-regulatory)_XCELL	0.0384972	0.81113	0.887174	0.0519912
[truncated: 375,955+ more rows]

## Sheet: List of cancers
Cancer type	Sample no.
ACC	79
BLCA	408
BRCA	1100
BRCA-Basal	191
BRCA-Her2	82
BRCA-LumA	568
BRCA-LumB	219
CESC	306
CHOL	36
COAD	458
DLBC	48
ESCA	185
GBM	153
HNSC	522
HNSC-HPV-	422
HNSC-HPV+	98
KICH	66
KIRC	533
KIRP	290
LGG	516
LIHC	371
LUAD	515
LUSC	501
MESO	87
OV	303
PAAD	179
PCPG	181
PRAD	498
READ	166
SARC	260
SKCM	471
SKCM-Metastasis	368
SKCM-Primary	103
STAD	415
TGCT	150
THCA	509
THYM	120
UCEC	545
UCS	57
UVM	80
Total sample no.	12159

## Sheet: List of genes
Gene name	Comment
ACAA2
ACTN1
ACTR3
AKR1B1
ANPEP
APEH
ARPC2
ATP6AP2
B2M
C1QBP
CAPN2
CAPZA2
CNDP2
CRYZ
DPP3
DPP4
DPP7
DPYSL2
EIF4A1
EIF5A
EIF6
ENO1
EZR
FH
FTH1
FUCA1
GANAB
GLUD1
GNS
GSN
GSR
GSS
HEXA
HEXB
HSPA5
HSPB1
HSPH1
INHBA
LDHB
LGALS3
LTA4H
NACA
NAP1L1
NCL
NPEPPS
P4HB
PABPC1
PDIA6
PDXK
PEPD
PLEC
PLOD2
PNP
PRDX2
PRDX3
PSMA3
PSMA4
PSMA5
PSMA6
PSMB6
PYGB
RNPEP
RPL5
S100A13
SCIN
SERPINE1
SET
SLC3A2
SND1
SPARC
SPOCK1
SPTAN1
STC2
TF
TGFBI
TKT
TLN1
TUBB
TUBB2C	TBB4B=TBB2C (https://www.ncbi.nlm.nih.gov/gene/10383)
UBA1
UGP2
VCL
XRCC5
XRCC6
YWHAG
