# Supplementary material for: Coordinated reprogramming of renal cancer transcriptome, metabolome and secretome associates with immune tumor infiltration
Source: Cancer Cell Int. 2023 Jan 5;23:2. doi: 10.1186/s12935-022-02845-y (PMC9814214; doi:10.1186/s12935-022-02845-y)
Supplement: Supplementary file 1 — Additional file 1: Table S1. The conditions of ELISA assays. Table S2. Sequences of primers used for qPCR reactions. Table S3. The characteristics of tissue samples used for RNA isolation. N.D.: not determined. Table S4. The result of proteomic analysis of conditioned media isolated from five ccRCC-derived cell lines: Caki-1, KIJ265T, KIJ308T, A498, and 786–0, compared with conditioned media isolated from RPTEC cell line, derived from normal proximal tubules. Table S5. The results of microarray transcriptomic analysis of ccRCC-derived cell lines (Caki-1, KIJ265T) compared with RPTEC cell line, derived from normal proximal tubules. Table S6. The result of GO enrichment analysis of genes commonly altered in Caki-1 and KIJ265T cells when compared with RPTEC. Top enriched GO terms are shown. The analysis was performed using ShinyGO 0.76 (http://bioinformatics.sdstate.edu/go/). Table S7. The expression of genes involved in secretion and trafficking in ccRCC tumors. The table shows gene expression in TCGA data, KIRC cohort, analyzed using ENCORI platform (https://starbase.sysu.edu.cn/). Table S8. Correlations between the expression of the 85 genes encoding proteins of ccRCC secretome and the immune infiltration in ccRCC tumors. The analysis was performed using http://timer.comp-genomics.org/. Table S9. GO enrichment analysis of genes of which expression correlates with SPARC in KIRC, BRCA, and COAD TCGA data. The list of genes correlating with SPARC in KIRC, BRCA, and COAD tumors was generated using UALCAN platform. GO analysis was performed using ShinyGO (http://bioinformatics.sdstate.edu/go/). Table S10. The association of 85 secretome genes with immune infiltration in 40 cancer types and > 12,000 tumor samples. The analysis was performed using http://timer.comp-genomics.org/. Table S11. The results of GC–MS analysis of ccRCC-conditioned media. The table shows metabolites altered in CM from five RCC-derived cell lines when compared with RPTEC. [file 12935_2022_2845_MOESM1_ESM.zip › Supplementary Data/Table S6.xlsx]

## Sheet: Supplementary Table S6
Table S6
The result of GO enrichment analysis of genes commonly altered in Caki-1 and KIJ265T cells when compared with RPTEC. Top enriched GO terms are shown. The analysis was performed using ShinyGO 0.76 (http://bioinformatics.sdstate.edu/go/).

## Sheet: Shine_GO CC_Group categories
N	High level GO category	Genes
315	Extracellular region	THSD7A CX3CL1 SCIN PROM1 KIAA0100 TENM1 CD9 NISCH SLC6A13 DCN MTMR11 NSUN2 TLL1 CDH1 RAB27B TNC CP NEDD4L SYNE2 LAMC2 CA11 CNN2 ERBB3 COL17A1 MTHFD2 PLPP1 FSTL3 MGAT4A TRHDE ST6GAL1 NTN4 LMAN1 SEMA3A FBLN1 EDN1 MOXD1 COL4A4 PSMC5 MMP2 PTHLH TPX2 EFNB1 SEMA6A PHGDH TGFB2 CDC6 DSP PCSK5 MACROH2A2 COCH CST3 WFDC2 FAM83D LIPG EEA1 CTSH CA2 SFRP1 POP1 FCGRT PLD3 MET CPVL SERPINE1 DNM1 ENG PLEKHA1 PBLD…
254	Extracellular space	CX3CL1 SCIN PROM1 CD9 SLC6A13 DCN MTMR11 NSUN2 CDH1 RAB27B TNC CP NEDD4L SYNE2 LAMC2 ERBB3 COL17A1 MTHFD2 PLPP1 FSTL3 MGAT4A TRHDE LMAN1 SEMA3A FBLN1 EDN1 MOXD1 COL4A4 PSMC5 MMP2 PTHLH EFNB1 SEMA6A PHGDH TGFB2 DSP PCSK5 MACROH2A2 CST3 WFDC2 LIPG EEA1 CTSH CA2 SFRP1 POP1 FCGRT PLD3 CPVL SERPINE1 DNM1 ENG PLEKHA1 PBLD CCL2 SLC9A3R1 ALDOC AREG SOD3 FOLR1 IL23A SCNN1A VEGFA LOX SPARC STC2 WNT5A COL7A…
240	Organelle membrane	NDUFAB1 RHBDD2 PROM1 MGST1 CD9 EXTL3 CPS1 RAB27B CP FNIP2 SYNE2 ATP9A MCOLN3 NDC1 WDR3 TRAM2 PDIA5 ATXN3 ATG2B ATP11A MGAT4A ST6GAL1 MGLL LMAN1 MOXD1 CADPS2 XPO1 ULK2 NOX4 PPP1R15A SMOX SLC4A11 SLC8B1 NOS1 DSP ABL1 PCSK5 SCD RAB36 ABHD4 EEF1A2 EEA1 PORCN ZDHHC15 DHODH FA2H BMF ARMC1 SQLE FCGRT PLD3 CYTH2 MOSPD3 DNM1 RNF43 INTS2 CCDC47 LRRC59 TMEM97 AREG FOLR1 PITPNM1 SCNN1A NUP107 GOLT1B SPARC RA…
177	Cell junction	CD99 SCIN CD9 SLC6A13 MRC2 TSPAN9 SYT13 ABCC2 CASR CDH1 RAB27B TNC LIMA1 SYNE2 PTPRU LZTS1 CDH3 CNN2 COL17A1 ATXN3 IP6K2 CTTNBP2 APBB1IP CADPS2 NOX4 PSMC5 NOS1 EFNB1 GABRP DSP ABL1 MISP EEF1A2 FERMT1 SMAD7 MIB1 PORCN ZDHHC15 FZD3 CYTH2 CADM4 DNM1 ENG DDX58 EFNB3 GAB1 PPM1H CDCA3 BVES PERP PTK7 VEGFA PCDHB2 SPARC PCDHB3 CLDN16 WNT5A ECT2 FRMD4B KLHL24 EPB41L5 ITGB6 FHL2 EPHA4 DNAJC6 TSPAN1 IRF6 CN…
162	Extracellular organelle	SCIN PROM1 CD9 SLC6A13 MTMR11 NSUN2 CDH1 RAB27B CP NEDD4L SYNE2 PLPP1 MGAT4A TRHDE LMAN1 FBLN1 PSMC5 EFNB1 PHGDH DSP MACROH2A2 CST3 WFDC2 EEA1 CTSH CA2 SFRP1 PLD3 CPVL SERPINE1 DNM1 PLEKHA1 PBLD SLC9A3R1 ALDOC SOD3 FOLR1 SCNN1A WNT5A GALNT3 CACYBP NID1 TSPAN1 IRF6 PPL NPC2 LTBP2 EPCAM CD274 FABP3 UBL3 GLIPR2 CSE1L ATP8A1 CD70 C3 LRRN4 MMP24 FGL2 PAICS LAMA5 SMPDL3B ACLY LGALS3 FIGNL1 ITGB4 RIDA B…
159	Cell projection	THSD7A CX3CL1 SCIN PROM1 TENM1 SLC6A13 ANLN SYT13 ABCC2 CASR CDH1 RAB27B SPATA7 LIMA1 SYNE2 LZTS1 KIF2A FSTL3 SEMA3A CTTNBP2 APBB1IP MAP2 GNAO1 AURKA TPX2 NOS1 KIF4A SEMA6A TGFB2 CDC45 GABRP ABL1 ABLIM1 CBY1 FERMT1 EEA1 CA2 FZD3 NEFM KCNN4 CYTH2 COBL GLI3 SPATA6L DNM1 TESK1 DDX58 PLEKHA1 TUBD1 SLC9A3R1 FOLR1 SCNN1A BAG2 BVES HAVCR1 FRMD4B KLHL24 EPB41L5 STAT1 EPHA4 CACYBP CENPF CNR1 ABCG2 BBOF1 K…
120	Plasma membrane region	PROM1 CD9 SLC6A13 ABCC2 CASR CDH1 RAB27B LIMA1 SYNE2 LZTS1 CA11 ERBB3 ASPM PLPP1 NOX4 SLC4A11 GABRP DSP FERMT1 CA2 FZD3 MET DNM1 DDX58 PLEKHA1 EFNB3 SLC9A3R1 FOLR1 PITPNM1 SCNN1A BVES KIF20A PDE4D ECT2 EPB41L5 EPHA4 CNR1 SGIP1 ABCG2 EPCAM MASTL KIF18A ATP7B EFNB2 FLRT3 LDLR HIP1R SYNE1 PDLIM4 ITGB4 TRPC4 SORT1 STK26 FXYD6 SLC3A1 CEP55 CDH13 SKAP1 SLC14A1 PLK4 KCNH1 RHOB HSPD1 ANK2 SLC16A2 VLDLR C…
107	Chromatin	TFAP2B NFIX ARNTL2 RAD51 FOXC1 MCM2 TEAD2 TIPIN PAX2 RBL1 MACROH2A2 TTI1 E2F1 SMAD7 POLA1 SUV39H1 KLF8 KLF5 SALL1 OIP5 DBP HOXA2 HOXA5 HOXA6 EZH2 HOXB6 HLF FOXM1 RAD51AP1 TIMELESS SIM1 TBX18 TFCP2L1 CENPA STAT1 UCHL5 IRF6 CENPF KLF7 KLF9 HELLS HOXB8 HOXB5 HOXB3 HOXA7 SOX4 FOSB KDM4B HOXD1 HOXD3 HOXD9 HOXD10 HOXD11 ZBED3 SLF1 DSCC1 TP53 SMAD4 ANP32E PLK2 MMS22L CDCA5 TAF5 INCENP NCAPD3 NR3C2 SUV39…
97	Supramolecular fiber	DCN SYNE2 ASPM EML1 KIF2A LMAN1 GTSE1 SPAG5 FBLN1 MAP2 WDR47 MMP2 AURKA TPX2 BIRC5 KIF4A CAPN3 DSP MISP CEP170B BEX4 NEFM COBL AKNA DNM1 TUBD1 BAG2 KIF20A LMNB1 FHL2 MFAP2 NEK2 KIF14 PPL KIF18A OBSL1 KLC1 SYNE1 HAUS8 PDLIM4 TUBG1 MAP1B FHOD3 KRT7 CKAP2 KIF12 FHDC1 NUSAP1 KIF23 KIF11 KIF20B MNS1 CENPE KIF21A COL6A1 KIF2C SNCA ANK2 DCDC2 INA INCENP CCT5 ANK3 PSTPIP2 SORBS2 FBXO32 DMTN CSRP1 MYL3 SY…
96	Envelope	NDUFAB1 MGST1 CPS1 SYNE2 NDC1 WDR3 ATXN3 NUP37 XPO1 PPP1R15A SMOX SLC8B1 ABL1 POLA1 DHODH BMF ARMC1 DNM1 RNF43 INTS2 LRRC59 TMEM97 HTATIP2 NUP107 LMNB1 NUP155 MRPL3 EFHD1 EPHA4 CACYBP CENPF CNR1 ABCG2 HOXA7 CSE1L NUP85 SLC25A19 TRAP1 SYNE1 GCH1 LGALS3 ITGB4 SORT1 CYP27A1 BRIP1 PNPT1 MNS1 PRICKLE1 RAB40B KCNH1 DTL LBR HSPD1 SNCA DHX37 GJA1 SLC25A27 NUP205 CDC25C PINK1 OMA1 PRICKLE2 ABHD6 MAD2L1 ND…
90	Synapse	SLC6A13 SYT13 CASR CDH1 RAB27B LZTS1 ATXN3 CTTNBP2 CADPS2 PSMC5 NOS1 EFNB1 GABRP ABL1 EEF1A2 MIB1 PORCN ZDHHC15 FZD3 DNM1 EFNB3 PPM1H PCDHB2 SPARC PCDHB3 WNT5A EPHA4 DNAJC6 CNR1 SRGN OBSL1 EFNB2 FLRT3 LAMA5 HIP1R SYNE1 PDLIM4 MAP1B DOCK10 SERPINE2 SLC2A8 FXYD6 MCTP2 CDH13 RAB40B KCNH1 SNCA ANK2 SLC22A3 INA ANK3 TMEM163 SPOCK1 WNT7A SORCS3 LRP8 DMTN SYNC CAMK2N1 NTNG1 IGFN1 ABHD6 ITGA2 SLC29A4 NLG…
89	Anchoring junction	CD99 CD9 MRC2 TSPAN9 ABCC2 CDH1 TNC LIMA1 SYNE2 PTPRU CDH3 CNN2 COL17A1 APBB1IP NOX4 DSP MISP FERMT1 SMAD7 CYTH2 CADM4 ENG DDX58 GAB1 CDCA3 BVES PERP PTK7 VEGFA CLDN16 ECT2 FRMD4B KLHL24 EPB41L5 ITGB6 FHL2 EPHA4 PPL TJP2 EPCAM OBSL1 EFNB2 FLRT3 CGNL1 CNN1 PDLIM4 ITGB4 TRPC4 PDZD2 DSC2 CLDN10 TES KIF23 ITGA11 TGFB1I1 CDH13 SKAP1 GRB7 CGN RHOB ILDR1 ANK2 TMEM47 GSN ANK3 GJA1 SORBS2 PCDH1 CSRP1 FBLI…
74	External encapsulating structure	DCN TNC LAMC2 CDON COL17A1 NTN4 LMAN1 FBLN1 COL4A4 MMP2 TGFB2 COCH MMP15 CTSH SFRP1 SERPINE1 MEGF9 SOD3 VEGFA LOX SPARC WNT5A COL7A1 NID1 MFAP2 F3 LTBP2 FLRT3 MMP24 FGL2 LOXL1 LAMA5 FIBCD1 LGALS3 MATN3 ITGB4 SERPINE2 ADAMTS7 ANGPTL2 TINAG MMP7 THBS1 FRAS1 HAPLN3 MFGE8 TGFB1I1 CDH13 COL6A1 COL6A2 ADAMTS5 WNT7A LAD1 NTNG1 EDIL3 SBSPON FBN1 SCARA3 COL4A3 SDC2 CDH2 LAMB2 HPSE CTSF SSC5D GPC6 BCAM AMT…
74	Extracellular matrix	DCN TNC LAMC2 CDON COL17A1 NTN4 LMAN1 FBLN1 COL4A4 MMP2 TGFB2 COCH MMP15 CTSH SFRP1 SERPINE1 MEGF9 SOD3 VEGFA LOX SPARC WNT5A COL7A1 NID1 MFAP2 F3 LTBP2 FLRT3 MMP24 FGL2 LOXL1 LAMA5 FIBCD1 LGALS3 MATN3 ITGB4 SERPINE2 ADAMTS7 ANGPTL2 TINAG MMP7 THBS1 FRAS1 HAPLN3 MFGE8 TGFB1I1 CDH13 COL6A1 COL6A2 ADAMTS5 WNT7A LAD1 NTNG1 EDIL3 SBSPON FBN1 SCARA3 COL4A3 SDC2 CDH2 LAMB2 HPSE CTSF SSC5D GPC6 BCAM AMT…
72	Cell surface	CX3CL1 PROM1 CD9 ABCC2 CASR HMMR LIPG FZD3 SFRP1 FCGRT MET ENG AREG FOLR1 FZD10 VEGFA SPARC HAVCR1 WNT5A ITGB6 EPHA4 F3 ABCG2 EPCAM CD274 C3 BMP2 LDLR ULBP3 LGALS3 ITGB4 TRPC4 SORT1 VTCN1 SERPINE2 LRRC8A TLR4 MMP7 THBS1 SEMA6D MFGE8 FURIN CDH13 KCNH1 HSPD1 ANK3 PLA2R1 WNT7A LRP8 VCAM1 TGFBR2 MELTF ITGA2 NLGN4Y LRFN5 SDC2 ROBO1 CDH2 PKHD1 TNFRSF10C LRFN4 FZD4 DSCAML1 F2R GPC6 BACE1 BCAM SULF2 AJAP…
72	Polymeric cytoskeletal fiber	ASPM EML1 KIF2A GTSE1 SPAG5 MAP2 WDR47 AURKA TPX2 BIRC5 KIF4A DSP MISP CEP170B BEX4 NEFM COBL AKNA DNM1 TUBD1 BAG2 KIF20A LMNB1 NEK2 KIF14 PPL KIF18A KLC1 HAUS8 PDLIM4 TUBG1 MAP1B KRT7 CKAP2 KIF12 FHDC1 NUSAP1 KIF23 KIF11 KIF20B MNS1 CENPE KIF21A KIF2C DCDC2 INA INCENP CCT5 PSTPIP2 DMTN SYNC SKA3 PLK1 DAPK3 HID1 CDK1 JUP AURKB SKA2 KNTC1 FAM110C KIF18B SMTNL2 MYO6 PDLIM7 KIF13B PRC1 KIF4B KIFC1 S…
69	Nuclear outer membrane-endoplasmic reticulum membrane network	RHBDD2 MGST1 EXTL3 SYNE2 TRAM2 PDIA5 ATXN3 ATG2B ATP11A MGLL LMAN1 MOXD1 XPO1 NOX4 PPP1R15A NOS1 SCD ABHD4 PORCN FA2H SQLE PLD3 MOSPD3 RNF43 CCDC47 LRRC59 TMEM97 AREG FOLR1 PITPNM1 RASGRF2 ABCD4 FLRT3 SYNE1 SORT1 PNPT1 CYP1B1 LMBR1L LBR SNCA CYP4V2 CYP39A1 NSDHL MIA2 NR3C2 GJA1 SLC37A1 EMC10 DHRS3 ERAP2 DIPK1B ZFYVE1 SLC27A4 SCARA3 FAXDC2 CDK1 UGT2B7 BCL2 SPTLC3 DHCR7 BOK GRAMD1C P4HTM KPNA2 PROS…
66	Endoplasmic reticulum membrane	RHBDD2 MGST1 EXTL3 SYNE2 TRAM2 PDIA5 ATXN3 ATG2B ATP11A MGLL LMAN1 MOXD1 NOX4 PPP1R15A NOS1 SCD ABHD4 PORCN FA2H SQLE PLD3 MOSPD3 RNF43 CCDC47 LRRC59 TMEM97 AREG FOLR1 PITPNM1 RASGRF2 ABCD4 FLRT3 SORT1 PNPT1 CYP1B1 LMBR1L LBR CYP4V2 CYP39A1 NSDHL MIA2 NR3C2 GJA1 SLC37A1 EMC10 DHRS3 ERAP2 DIPK1B ZFYVE1 SLC27A4 SCARA3 FAXDC2 CDK1 UGT2B7 BCL2 SPTLC3 DHCR7 BOK GRAMD1C P4HTM KPNA2 PROS1 HACD4 ASPH NOS…
62	Membrane protein complex	NDUFAB1 RHBDD2 CDH1 SYNE2 CDH3 CALCRL ERBB3 APBB1IP TRAF5 NOX4 GNAO1 NOS1 GABRP SMAD7 PORCN KCNN4 DNM1 SLC9A3R1 SCNN1A PDE4D ITGB6 KLHL12 SGIP1 ABCD4 BMP2 TRPM4 SYNE1 ITGB4 TRPC4 LRRC8A TLR4 ATP6V1G1 ITGA11 CDH13 SKAP1 KCNH1 HSPD1 GJA1 SCN3A CACHD1 EMC10 VCAM1 ABHD6 ITGA2 PLEKHA7 STX3 C15orf48 COA6 IRS1 SLC25A6 CDH2 BCL2 SPTLC3 JUP GNG5 SESTD1 GJB3 ASPH NOS1AP UQCRHL HLA-DMB CHRNB1
59	Cell-cell junction	ABCC2 CDH1 PTPRU CDH3 CNN2 COL17A1 DSP SMAD7 CYTH2 CADM4 DDX58 GAB1 CDCA3 BVES PERP PTK7 VEGFA CLDN16 ECT2 FRMD4B KLHL24 EPB41L5 EPHA4 PPL TJP2 EPCAM OBSL1 EFNB2 FLRT3 CGNL1 PDLIM4 TRPC4 PDZD2 DSC2 CLDN10 SKAP1 CGN ILDR1 ANK2 TMEM47 ANK3 GJA1 PCDH1 NEXN VANGL2 PLEKHA7 STX3 CDH2 JUP FZD4 CDC42EP4 IQGAP3 AMTN NHS GJB3 AJAP1 PDLIM7 DPP4 OCLN
51	Apical part of cell	PROM1 MGST1 CD9 ABCC2 CASR RAB27B LZTS1 ASPM PLPP1 NOX4 SLC4A11 CA2 FZD3 SLC9A3R1 FOLR1 SCNN1A PDE4D ABCG2 EPCAM LDLR HIP1R TUBG1 STK26 SLC3A1 ANK2 SLC16A2 GJA1 SLC25A27 SORBS2 SLC34A2 PTH1R VCAM1 VANGL2 SLC6A20 SLC29A4 STX3 MYO5B SRR CDH2 PKHD1 CLCN5 MAL SPTBN2 SVBP MUC1 NHS FAT4 SLC6A9 AJAP1 MYO6 DPP4
48	Postsynapse	CDH1 LZTS1 CTTNBP2 PSMC5 NOS1 GABRP ABL1 MIB1 ZDHHC15 DNM1 EFNB3 WNT5A EPHA4 DNAJC6 SRGN FLRT3 HIP1R SYNE1 PDLIM4 MAP1B DOCK10 FXYD6 KCNH1 SNCA ANK2 INA ANK3 SPOCK1 SORCS3 LRP8 DMTN CAMK2N1 ABHD6 NLGN4Y LRFN5 STX3 CDH2 MYD88 LRFN4 SPTBN2 BNIP3 ERBB4 F2R KPNA2 BCR SLC6A9 SIPA1L1 CHRNB1
43	Cell-substrate junction	CD99 CD9 MRC2 TSPAN9 TNC LIMA1 SYNE2 CNN2 COL17A1 APBB1IP NOX4 MISP FERMT1 ENG PTK7 EPB41L5 ITGB6 FHL2 EFNB2 FLRT3 CNN1 ITGB4 TES KIF23 ITGA11 TGFB1I1 CDH13 GRB7 RHOB GSN GJA1 SORBS2 CSRP1 FBLIM1 NEXN ITGA2 CDH2 JUP SPRY4 NHS PDLIM7 DPP4 ASAP3
43	Cell body	CX3CL1 CASR ERCC8 LZTS1 MAP2 GNAO1 AURKA TPX2 TGFB2 ABL1 EEF1A2 DHODH FZD3 KCNN4 COBL PITPNM1 KLHL24 EPHA4 CACYBP NRSN2 TRPM4 HIP1R MAP1B SORT1 DAB2IP ANXA3 MAPK8IP3 KCNH1 SNCA SLC22A3 CCT5 SLC25A27 LRP8 PINK1 PDE9A CAMK2N1 PTPN13 RRM1 SRR SPTBN2 MYO1D BACE1 ANG
40	Cell leading edge	CDH1 LIMA1 SYNE2 APBB1IP ABL1 ABLIM1 FERMT1 CADM4 COBL TESK1 DDX58 PLEKHA1 SLC9A3R1 FRMD4B EPB41L5 KIF18A HIP1R PDLIM4 TUBG1 ITGB4 TLR4 PLCE1 KCNH1 GSN JMY SORBS2 PDE9A PTPN13 INPPL1 STX3 CDH2 MYO1D SPATA13 SPRY4 NHS MYO6 PDLIM7 DPP4 CD177 ASAP3
34	Presynapse	SLC6A13 CASR RAB27B CTTNBP2 CADPS2 FZD3 DNM1 EFNB3 EPHA4 DNAJC6 CNR1 EFNB2 FLRT3 SLC2A8 FXYD6 MCTP2 RAB40B KCNH1 SNCA SLC22A3 TMEM163 WNT7A NTNG1 ITGA2 SLC29A4 NLGN4Y STX3 CDH2 CLCN5 SPTBN2 ERBB4 BACE1 SLC6A9 UNC13B
33	Basal part of cell	SLC6A13 CASR CA11 ERBB3 EDN1 SLC4A11 DSP CA2 MET FOLR1 EPCAM ATP7B LDLR ITGB4 TRPC4 SLC14A1 ANK2 ST14 ANK3 PTH1R HPGD ITGA2 SLC29A4 CDH16 CDH2 SLCO4C1 MYO1D ERBB4 TACSTD2 SLC6A9 AJAP1 ENPP1 ALPK2
32	Cilium	PROM1 SPATA7 KIF2A AURKA CDC45 CBY1 GLI3 SPATA6L TUBD1 SLC9A3R1 SCNN1A HAVCR1 CENPF BBOF1 TUBG1 MAP1B DZIP1 FHDC1 MNS1 AK7 LYAR DCDC2 CCDC120 CDHR1 CDK20 DHRS3 CFAP221 DNALI1 IQUB PKHD1 FANK1 CYS1
31	Glutamatergic synapse	CDH1 CTTNBP2 CADPS2 PORCN DNM1 EFNB3 PPM1H SPARC WNT5A EPHA4 CNR1 SRGN EFNB2 FLRT3 FXYD6 WNT7A SORCS3 NTNG1 ABHD6 NLGN4Y LRFN5 STX3 LRFN4 SPTBN2 FZD4 ERBB4 KPNA2 GPC6 BCR NOS1AP PTPRD
30	Side of membrane	CD9 CDH1 TRAF5 GNAO1 EEF1A2 FCGRT PLEKHA4 ENG FOLR1 ITGB6 F3 ABCG2 CD274 LDLR ULBP3 VTCN1 SERPINE2 TLR4 THBS1 MFGE8 CDH13 VCAM1 TGFBR2 ITGA2 PKHD1 JUP GNG5 BCAM AJAP1 CD24
30	Ribonucleoprotein complex	NDUFAB1 BRCA1 MRTO4 WDR3 JMJD6 RBMS2 XPO1 CWF19L1 POP1 RBM28 DDX58 MRPL3 IVNS1ABP TTF2 HEATR1 UTP20 RPP40 SNRPN RPS4Y1 DKC1 TOP2A LGALS3 NIP7 PNPT1 UTP14A U2SURP TERT NOLC1 SF3B3 PRKDC
29	Synaptic membrane	LZTS1 GABRP DNM1 EFNB3 EPHA4 CNR1 EFNB2 FLRT3 HIP1R SYNE1 PDLIM4 FXYD6 KCNH1 ANK2 ANK3 SORCS3 NTNG1 ABHD6 NLGN4Y LRFN5 STX3 CDH2 LRFN4 ERBB4 F2R KPNA2 SLC6A9 UNC13B CHRNB1
28	Midbody	ANLN ASPM SPAG5 AURKA BIRC5 KIF4A PITPNM1 KIF20A ECT2 NEK2 CENPF KIF14 CDCA8 URB2 KIF23 CEP55 KIF20B CENPE SCCPDH INCENP CENPV PLK1 CDK1 SHCBP1 AURKB KLHDC8B CCDC69 PRC1
28	Postsynaptic specialization	LZTS1 NOS1 MIB1 ZDHHC15 DNM1 EFNB3 EPHA4 DNAJC6 SRGN HIP1R MAP1B KCNH1 SPOCK1 SORCS3 LRP8 DMTN CAMK2N1 NLGN4Y LRFN5 CDH2 MYD88 LRFN4 BNIP3 ERBB4 KPNA2 BCR SLC6A9 SIPA1L1
27	Neuron to neuron synapse	LZTS1 NOS1 MIB1 ZDHHC15 DNM1 EFNB3 EPHA4 DNAJC6 HIP1R MAP1B KCNH1 SPOCK1 SORCS3 LRP8 DMTN CAMK2N1 NLGN4Y LRFN5 CDH2 MYD88 LRFN4 BNIP3 ERBB4 BACE1 BCR SLC6A9 SIPA1L1
24	Intrinsic component of organelle membrane	RHBDD2 RAB27B TRAM2 SLC8B1 PCSK5 SCD PORCN ZDHHC15 CCDC47 CNR1 SLC25A19 B4GALNT1 LRRC8A FURIN LBR TMEM163 PINK1 SLC37A1 EMC10 DHCR7 BNIP3 HACD4 SLC6A9 ASPH
22	Extrinsic component of membrane	CDH1 CDH3 ATG2B MGLL GNAO1 SMAD7 EEA1 PLEKHA4 SERPINE2 SYTL2 MFGE8 CDH13 ST14 SYTL3 ZFYVE1 COQ4 HID1 CDH2 MAL JUP GNG5 KPNA2
21	Protein-DNA complex	MCM2 PAX2 MCM6 CDC45 MACROH2A2 POLA1 MCM4 CENPA POT1 GINS2 SLF1 XPA PRIM2 GINS4 TERT FOS JUP NUPR1 PRIM1 PRKDC TINF2
18	Outer membrane	MGST1 SYNE2 PPP1R15A BMF ARMC1 EPHA4 CNR1 SYNE1 SNCA GJA1 PINK1 BCL2 DHCR7 BNIP3 BOK SNN BRI3BP MIEF2
15	Site of polarized growth	MAP2 CYTH2 COBL EPHA4 CNR1 FLRT3 KLC1 MAP1B KIF20B MAPK8IP3 SNCA CCDC120 PINK1 STX3 ANG
13	Synaptic vesicle	RAB27B CTTNBP2 DNM1 SLC2A8 MCTP2 RAB40B SNCA TMEM163 STX3 CLCN5 BACE1 SLC6A9 UNC13B
13	Intercellular bridge	NISCH TPX2 CDC6 FAM83D KIF20A CDCA8 XPA KIF23 CEP55 KIF20B NUPR1 KLHDC8B PRC1
12	Cluster of actin-based cell projections	ABCC2 LIMA1 SLC9A3R1 FOLR1 ABCG2 SLC3A1 DCDC2 SLC34A2 RALGDS PTH1R SLC27A4 MYO1D
11	Intrinsic component of postsynaptic membrane	EFNB3 EPHA4 FLRT3 FXYD6 SORCS3 ABHD6 LRFN5 CDH2 LRFN4 ERBB4 SLC6A9
10	Neuromuscular junction	EPHA4 LAMA5 SERPINE2 ANK3 SPOCK1 SYNC LAMB2 F2R UNC13B CHRNB1
10	Intrinsic component of presynaptic membrane	EFNB3 EPHA4 CNR1 EFNB2 FXYD6 KCNH1 NTNG1 CDH2 ERBB4 SLC6A9
9	Cell division site	ANLN LIMA1 PITPNM1 KIF20A ECT2 MASTL CEP55 PLK4 RHOB
8	Clathrin-coated pit	SGIP1 LDLR HIP1R SORT1 HSPD1 VLDLR MYO6 LRP10
8	Host cellular component	NDC1 NUP37 XPO1 NUP107 NUP155 NUP85 NUP205 KPNA2
7	Blood microparticle	CP PSMC5 ENG C3 GSN PROS1 CFB
7	GABA-ergic synapse	CNR1 CDH13 ABHD6 NLGN4Y LRFN5 LRFN4 ERBB4
6	Synaptic vesicle membrane	RAB27B MCTP2 SNCA TMEM163 SLC6A9 UNC13B
6	Oxidoreductase complex	NDUFAB1 NOX4 RRM1 RRM2 GLDC UQCRHL
5	Nucleoid	CPS1 LRRC59 DNA2 TFB2M TERT
5	Nuclear outer membrane	SYNE2 SYNE1 SNCA DHCR7 BOK
5	Mitochondrial nucleoid	CPS1 LRRC59 DNA2 TFB2M TERT
5	Myelin sheath	GNAO1 PLLP GSN BCL2 MYO1D
5	Presynaptic active zone	FZD3 NTNG1 STX3 CDH2 UNC13B
4	Respirasome	NDUFAB1 C15orf48 COA6 UQCRHL
3	Methyltransferase complex	EZH2 RBBP5 KDM6B
3	Organelle membrane contact site	OSBPL1A ZFYVE1 GRAMD1C
3	Coated membrane	DNM1 KLHL12 SGIP1
3	Excitatory synapse	NLGN4Y SPTBN2 SLC6A9
3	Contractile ring	ANLN KIF20B PRC1
3	Flemming body	KIF14 KIF23 CEP55
3	Intrinsic component of synaptic vesicle membrane	RAB27B TMEM163 SLC6A9
2	Organellar ribosome	NDUFAB1 MRPL3
2	Fibrinogen complex	FGL2 THBS1
2	Protein-lipid complex	LDLR VLDLR
2	Plasma lipoprotein particle	LDLR VLDLR
2	Synaptic cleft	LAMA5 LAMB2
2	Postsynaptic cytoskeleton	CTTNBP2 SPTBN2
2	Endoribonuclease complex	POP1 RPP40
1	Annulate lamellae	XPO1
1	Protein serine/threonine phosphatase complex	PPP1R15A
1	Insulin-like growth factor binding protein complex	IGFBP5
1	Angiogenin-PRI complex	ANG
1	Stereocilium	SLC9A3R1
1	Stereocilium tip	SLC9A3R1
1	Compact myelin	PLLP
1	Inhibin complex	INHBA
1	Dendritic spine head	DNM1
1	Inhibitory synapse	NLGN4Y
1	Kinocilium	DCDC2
1	Interleukin-23 complex	IL23A
1	Ribbon synapse	DNM1
1	Lateral part of cell	GPSM2
1	Presynaptic active zone cytoplasmic component	UNC13B
1	Presynaptic endocytic zone	DNM1
1	Postsynaptic endocytic zone	DNM1
1	Extrinsic component of postsynaptic membrane	KPNA2
1	Perisynaptic extracellular matrix	TNC
