# Supplementary material for: Coordinated reprogramming of renal cancer transcriptome, metabolome and secretome associates with immune tumor infiltration
Source: Cancer Cell Int. 2023 Jan 5;23:2. doi: 10.1186/s12935-022-02845-y (PMC9814214; doi:10.1186/s12935-022-02845-y)
Supplement: Supplementary file 1 — Additional file 1: Table S1. The conditions of ELISA assays. Table S2. Sequences of primers used for qPCR reactions. Table S3. The characteristics of tissue samples used for RNA isolation. N.D.: not determined. Table S4. The result of proteomic analysis of conditioned media isolated from five ccRCC-derived cell lines: Caki-1, KIJ265T, KIJ308T, A498, and 786–0, compared with conditioned media isolated from RPTEC cell line, derived from normal proximal tubules. Table S5. The results of microarray transcriptomic analysis of ccRCC-derived cell lines (Caki-1, KIJ265T) compared with RPTEC cell line, derived from normal proximal tubules. Table S6. The result of GO enrichment analysis of genes commonly altered in Caki-1 and KIJ265T cells when compared with RPTEC. Top enriched GO terms are shown. The analysis was performed using ShinyGO 0.76 (http://bioinformatics.sdstate.edu/go/). Table S7. The expression of genes involved in secretion and trafficking in ccRCC tumors. The table shows gene expression in TCGA data, KIRC cohort, analyzed using ENCORI platform (https://starbase.sysu.edu.cn/). Table S8. Correlations between the expression of the 85 genes encoding proteins of ccRCC secretome and the immune infiltration in ccRCC tumors. The analysis was performed using http://timer.comp-genomics.org/. Table S9. GO enrichment analysis of genes of which expression correlates with SPARC in KIRC, BRCA, and COAD TCGA data. The list of genes correlating with SPARC in KIRC, BRCA, and COAD tumors was generated using UALCAN platform. GO analysis was performed using ShinyGO (http://bioinformatics.sdstate.edu/go/). Table S10. The association of 85 secretome genes with immune infiltration in 40 cancer types and > 12,000 tumor samples. The analysis was performed using http://timer.comp-genomics.org/. Table S11. The results of GC–MS analysis of ccRCC-conditioned media. The table shows metabolites altered in CM from five RCC-derived cell lines when compared with RPTEC. [file 12935_2022_2845_MOESM1_ESM.zip › Supplementary Data/Table S8.xlsx]

## Sheet: Supplementary Table S8
Table S8
Correlations between the expression of the 85 genes encoding proteins of ccRCC secretome and the immune infiltration in ccRCC tumors. The analysis was performed using http://timer.comp-genomics.org/

## Sheet: Correlations
Gene name	Cancer	Infiltrates	rho	p	adj.p
GSN	KIRC (n=533)	Endothelial cell_EPIC	0.849041	2.84489e-129	5.68979e-127
GSN	KIRC (n=533)	Endothelial cell_XCELL	0.846664	7.65526e-128	7.65526e-126
GSN	KIRC (n=533)	Endothelial cell_MCPCOUNTER	0.830525	9.8145e-119	6.543e-117
SPARC	KIRC (n=533)	Endothelial cell_MCPCOUNTER	0.763496	3.36002e-89	6.72004e-87
FN1	KIRC (n=533)	Cancer associated fibroblast_EPIC	0.755781	1.96334e-86	6.67536e-85
SPARC	KIRC (n=533)	Endothelial cell_XCELL	0.751499	6.08631e-85	6.08631e-83
INHBA	KIRC (n=533)	Cancer associated fibroblast_EPIC	0.740829	2.3548e-81	8.89592e-80
INHBA	KIRC (n=533)	Cancer associated fibroblast_MCPCOUNTER	0.735233	1.52541e-79	5.18641e-78
FN1	KIRC (n=533)	Cancer associated fibroblast_MCPCOUNTER	0.73493	1.90655e-79	5.4019e-78
GSN	KIRC (n=533)	Hematopoietic stem cell_XCELL	0.720995	3.90284e-75	7.49345e-73
SPARC	KIRC (n=533)	Endothelial cell_EPIC	0.718351	2.39839e-74	1.1992e-72
INHBA	KIRC (n=533)	Cancer associated fibroblast_TIDE	0.707548	3.22973e-71	9.9828e-70
SPARC	KIRC (n=533)	Cancer associated fibroblast_TIDE	0.70496	1.72904e-70	2.73429e-69
ACAA2	KIRC (n=533)	Neutrophil_QUANTISEQ	0.691162	9.81798e-67	4.68318e-64
SPARC	KIRC (n=533)	Hematopoietic stem cell_XCELL	0.678675	1.62809e-63	3.12593e-61
B2M	KIRC (n=533)	T cell CD8+_EPIC	0.670701	1.53236e-61	2.04315e-59
ARPC2	KIRC (n=533)	Neutrophil_TIMER	0.667865	7.45863e-61	5.92961e-59
FN1	KIRC (n=533)	Cancer associated fibroblast_TIDE	0.667012	1.19629e-60	2.46508e-59
ACTN1	KIRC (n=533)	Cancer associated fibroblast_TIDE	0.664736	4.1877e-60	4.74606e-58
ACTN1	KIRC (n=533)	Cancer associated fibroblast_MCPCOUNTER	0.661059	3.09884e-59	2.67567e-57
SPARC	KIRC (n=533)	Cancer associated fibroblast_MCPCOUNTER	0.647746	3.44964e-56	4.59952e-55
VCL	KIRC (n=533)	Cancer associated fibroblast_TIDE	0.641341	8.90992e-55	8.65535e-53
DPYSL2	KIRC (n=533)	Endothelial cell_MCPCOUNTER	0.639224	2.56613e-54	1.71075e-52
VCL	KIRC (n=533)	Hematopoietic stem cell_XCELL	0.638923	2.98047e-54	5.7225e-52
TLN1	KIRC (n=533)	Endothelial cell_EPIC	0.624446	3.296e-51	6.59201e-49
ACTR3	KIRC (n=533)	Neutrophil_TIMER	0.621094	1.58539e-50	1.26038e-48
DPYSL2	KIRC (n=533)	Endothelial cell_EPIC	0.605542	1.81735e-47	4.54336e-46
ACTN1	KIRC (n=533)	Cancer associated fibroblast_EPIC	0.603105	5.29216e-47	2.11686e-45
VCL	KIRC (n=533)	Cancer associated fibroblast_MCPCOUNTER	0.601522	1.05429e-46	7.16916e-45
ACAA2	KIRC (n=533)	Neutrophil_MCPCOUNTER	0.594366	2.26888e-45	5.41128e-43
VCL	KIRC (n=533)	Endothelial cell_MCPCOUNTER	0.592536	4.91346e-45	9.82692e-43
TLN1	KIRC (n=533)	Endothelial cell_MCPCOUNTER	0.586784	5.39442e-44	1.54126e-42
SPARC	KIRC (n=533)	Cancer associated fibroblast_EPIC	0.580586	6.76597e-43	7.42075e-42
CRYZ	KIRC (n=533)	Neutrophil_QUANTISEQ	0.573915	9.69707e-42	4.6255e-39
DPYSL2	KIRC (n=533)	Neutrophil_MCPCOUNTER	0.562336	8.54646e-40	3.11005e-37
GSN	KIRC (n=533)	Myeloid dendritic cell_QUANTISEQ	0.562006	9.68618e-40	7.7102e-38
B2M	KIRC (n=533)	Neutrophil_TIMER	0.561715	1.08146e-39	3.03446e-38
GNS	KIRC (n=533)	Macrophage_TIMER	0.561677	1.09705e-39	1.64558e-37
DPYSL2	KIRC (n=533)	Neutrophil_QUANTISEQ	0.56122	1.304e-39	3.11005e-37
B2M	KIRC (n=533)	Macrophage M1_CIBERSORT-ABS	0.56022	1.90177e-39	2.85265e-38
HSPB1	KIRC (n=533)	T cell CD4+ Th1_XCELL	0.557931	4.48705e-39	2.82684e-36
PNP	KIRC (n=533)	Neutrophil_MCPCOUNTER	0.554921	1.37363e-38	6.5522e-36
VCL	KIRC (n=533)	Endothelial cell_EPIC	0.55269	3.12523e-38	3.12523e-36
VCL	KIRC (n=533)	Endothelial cell_XCELL	0.536313	1.08329e-35	7.2219e-34
ARPC2	KIRC (n=533)	Myeloid dendritic cell_MCPCOUNTER	0.53184	5.06573e-35	2.88023e-33
PNP	KIRC (n=533)	Neutrophil_QUANTISEQ	0.528071	1.82511e-34	2.90192e-32
TLN1	KIRC (n=533)	Neutrophil_MCPCOUNTER	0.522064	1.36228e-33	1.29962e-31
ACTR3	KIRC (n=533)	Myeloid dendritic cell_MCPCOUNTER	0.519213	3.48817e-33	6.82954e-31
NPEPPS	KIRC (n=533)	T cell CD4+_EPIC	0.517162	6.82223e-33	7.16334e-31
PSMA5	KIRC (n=533)	T cell CD4+ Th2_XCELL	0.515385	1.21534e-32	1.91415e-30
SPARC	KIRC (n=533)	Myeloid dendritic cell_QUANTISEQ	0.510406	6.01968e-32	1.19792e-29
HSPB1	KIRC (n=533)	T cell NK_XCELL	0.508519	1.09667e-31	3.07069e-29
B2M	KIRC (n=533)	T cell CD8+ central memory_XCELL	0.50796	1.30892e-31	1.5399e-30
B2M	KIRC (n=533)	T cell CD8+_MCPCOUNTER	0.507716	1.41369e-31	1.61565e-30
DPYSL2	KIRC (n=533)	Endothelial cell_XCELL	0.507624	1.45535e-31	2.07907e-30
EIF5A	KIRC (n=533)	T cell CD4+ Th1_XCELL	0.507533	1.49756e-31	1.88693e-29
PRDX3	KIRC (n=533)	Neutrophil_QUANTISEQ	0.501237	1.07102e-30	5.10877e-28
CNDP2	KIRC (n=533)	Neutrophil_QUANTISEQ	0.498892	2.20536e-30	1.05196e-27
PNP	KIRC (n=533)	Endothelial cell_MCPCOUNTER	0.498497	2.48992e-30	4.97985e-28
GSR	KIRC (n=533)	T cell CD4+_EPIC	0.49746	3.41941e-30	4.30846e-28
SERPINE1	KIRC (n=533)	Cancer associated fibroblast_TIDE	0.496457	4.64212e-30	1.66139e-28
NPEPPS	KIRC (n=533)	Macrophage_TIMER	0.495595	6.03172e-30	3.61903e-27
TGFBI	KIRC (n=533)	Cancer associated fibroblast_EPIC	0.494576	8.2143e-30	2.14836e-28
ARPC2	KIRC (n=533)	Myeloid dendritic cell_TIMER	0.492324	1.61924e-29	7.16066e-28
STC2	KIRC (n=533)	Endothelial cell_MCPCOUNTER	0.491875	1.85295e-29	6.17649e-28
DPYSL2	KIRC (n=533)	Myeloid dendritic cell_MCPCOUNTER	0.491087	2.34597e-29	1.86739e-27
VCL	KIRC (n=533)	Cancer associated fibroblast_EPIC	0.490037	3.20965e-29	7.52608e-28
PSMA5	KIRC (n=533)	Myeloid dendritic cell_TIMER	0.487179	7.49282e-29	1.49107e-26
B2M	KIRC (n=533)	T cell CD8+_TIMER	0.486994	7.91296e-29	7.91296e-28
TLN1	KIRC (n=533)	Endothelial cell_XCELL	0.484688	1.55838e-28	1.83339e-27
GSN	KIRC (n=533)	Neutrophil_MCPCOUNTER	0.482486	2.96317e-28	1.41343e-25
GNS	KIRC (n=533)	Macrophage M2_CIBERSORT-ABS	0.477687	1.18258e-27	3.73447e-26
SERPINE1	KIRC (n=533)	Cancer associated fibroblast_MCPCOUNTER	0.47764	1.19856e-27	3.88105e-26
DPP4	KIRC (n=533)	Neutrophil_QUANTISEQ	0.471315	7.18428e-27	4.28363e-25
PNP	KIRC (n=533)	Endothelial cell_EPIC	0.470489	9.05322e-27	9.05322e-25
NAP1L1	KIRC (n=533)	Common lymphoid progenitor_XCELL	0.468854	1.42794e-26	9.51961e-25
FN1	KIRC (n=533)	Macrophage M2_CIBERSORT-ABS	0.46878	1.45753e-26	3.80225e-25
RPL5	KIRC (n=533)	Endothelial cell_MCPCOUNTER	0.467696	1.96895e-26	3.93791e-24
SERPINE1	KIRC (n=533)	Cancer associated fibroblast_EPIC	0.467642	1.9986e-26	5.9089e-25
GNS	KIRC (n=533)	T cell CD4+_EPIC	0.46744	2.11338e-26	1.21039e-24
INHBA	KIRC (n=533)	Macrophage M2_CIBERSORT-ABS	0.466815	2.51152e-26	8.8642e-25
CAPZA2	KIRC (n=533)	T cell CD4+_EPIC	0.466498	2.74114e-26	1.23743e-24
NAP1L1	KIRC (n=533)	Cancer associated fibroblast_TIDE	0.466272	2.91729e-26	1.98376e-23
TGFBI	KIRC (n=533)	Cancer associated fibroblast_TIDE	0.46624	2.94359e-26	6.67215e-25
B2M	KIRC (n=533)	T cell CD8+_XCELL	0.46387	5.64091e-26	4.70076e-25
NCL	KIRC (n=533)	Endothelial cell_MCPCOUNTER	0.463106	6.94979e-26	1.38996e-23
B2M	KIRC (n=533)	Myeloid dendritic cell_MCPCOUNTER	0.462598	7.98152e-26	7.94162e-25
B2M	KIRC (n=533)	Myeloid dendritic cell_TIMER	0.46233	8.58614e-26	8.33484e-25
B2M	KIRC (n=533)	T cell CD8+_QUANTISEQ	0.4603	1.48838e-25	1.16736e-24
ACTN1	KIRC (n=533)	T cell regulatory (Tregs)_QUANTISEQ	0.459841	1.68479e-25	2.69567e-23
TLN1	KIRC (n=533)	Myeloid dendritic cell_MCPCOUNTER	0.459567	1.81395e-25	1.13051e-23
LTA4H	KIRC (n=533)	Myeloid dendritic cell_MCPCOUNTER	0.457482	3.17598e-25	1.26404e-22
B2M	KIRC (n=533)	T cell CD8+_CIBERSORT-ABS	0.456157	4.52547e-25	3.48113e-24
DPP4	KIRC (n=533)	Neutrophil_MCPCOUNTER	0.455797	4.98055e-25	2.15975e-23
XRCC5	KIRC (n=533)	Neutrophil_QUANTISEQ	0.452586	1.16578e-24	7.94394e-23
SET	KIRC (n=533)	Neutrophil_MCPCOUNTER	0.451533	1.5375e-24	3.66693e-22
CAPZA2	KIRC (n=533)	Macrophage_TIMER	0.449989	2.30364e-24	3.45545e-22
NPEPPS	KIRC (n=533)	Macrophage M2_CIBERSORT-ABS	0.44953	2.5969e-24	5.19381e-22
PEPD	KIRC (n=533)	Neutrophil_QUANTISEQ	0.448841	3.10686e-24	7.40986e-22
TLN1	KIRC (n=533)	Hematopoietic stem cell_XCELL	0.448807	3.13451e-24	6.01827e-22
PLEC	KIRC (n=533)	Cancer associated fibroblast_MCPCOUNTER	0.448594	3.31308e-24	4.50578e-22
VCL	KIRC (n=533)	Myeloid dendritic cell_QUANTISEQ	0.448523	3.3747e-24	2.68626e-22
PLEC	KIRC (n=533)	T cell CD4+_TIMER	0.446174	6.19985e-24	9.76477e-22
NCL	KIRC (n=533)	Neutrophil_QUANTISEQ	0.443702	1.16971e-23	1.39488e-21
PNP	KIRC (n=533)	Endothelial cell_XCELL	0.442585	1.55597e-23	1.03731e-21
RPL5	KIRC (n=533)	Hematopoietic stem cell_XCELL	0.442139	1.74299e-23	3.34655e-21
TLN1	KIRC (n=533)	Macrophage M2_CIBERSORT-ABS	0.441606	1.99589e-23	4.4353e-22
GSR	KIRC (n=533)	Neutrophil_QUANTISEQ	0.441211	2.20658e-23	2.10508e-21
FUCA1	KIRC (n=533)	Myeloid dendritic cell_XCELL	0.440415	2.69949e-23	8.9533e-22
SPTAN1	KIRC (n=533)	Hematopoietic stem cell_XCELL	0.440261	2.80679e-23	5.38903e-21
ATP6AP2	KIRC (n=533)	Macrophage_TIMER	0.440104	2.92058e-23	4.38087e-21
PSMB6	KIRC (n=533)	T cell CD4+ Th1_XCELL	0.437677	5.38026e-23	1.12985e-20
DPYSL2	KIRC (n=533)	Macrophage M2_CIBERSORT-ABS	0.436296	7.60056e-23	3.48157e-21
RPL5	KIRC (n=533)	Endothelial cell_XCELL	0.4358	8.60141e-23	5.73427e-21
INHBA	KIRC (n=533)	Hematopoietic stem cell_XCELL	0.435683	8.85571e-23	1.7003e-20
TLN1	KIRC (n=533)	Neutrophil_QUANTISEQ	0.435472	9.33352e-23	2.02368e-21
NCL	KIRC (n=533)	Endothelial cell_EPIC	0.434744	1.11837e-22	7.45577e-21
XRCC6	KIRC (n=533)	Neutrophil_QUANTISEQ	0.433397	1.56146e-22	3.72408e-20
ACTR3	KIRC (n=533)	Myeloid dendritic cell_TIMER	0.433356	1.57746e-22	6.27831e-21
XRCC5	KIRC (n=533)	T cell CD4+_EPIC	0.432485	1.95578e-22	1.02678e-20
EIF5A	KIRC (n=533)	T cell NK_XCELL	0.432278	2.05781e-22	1.44046e-20
SET	KIRC (n=533)	Endothelial cell_MCPCOUNTER	0.430223	3.4077e-22	1.70385e-20
CAPZA2	KIRC (n=533)	Neutrophil_QUANTISEQ	0.429708	3.86454e-22	2.30423e-20
VCL	KIRC (n=533)	Neutrophil_MCPCOUNTER	0.42937	4.19692e-22	2.50241e-20
GANAB	KIRC (n=533)	Cancer associated fibroblast_TIDE	0.427455	6.68543e-22	1.51536e-19
PRDX3	KIRC (n=533)	T cell CD4+_EPIC	0.426613	8.19755e-22	4.69496e-20
FUCA1	KIRC (n=533)	Myeloid dendritic cell_MCPCOUNTER	0.426446	8.53506e-22	2.26464e-20
CAPN2	KIRC (n=533)	T cell CD4+_EPIC	0.426216	9.02167e-22	7.10456e-20
SERPINE1	KIRC (n=533)	T cell regulatory (Tregs)_QUANTISEQ	0.425876	9.79344e-22	1.56695e-19
EZR	KIRC (n=533)	Neutrophil_MCPCOUNTER	0.424745	1.2856e-21	6.1323e-19
PABPC1	KIRC (n=533)	Macrophage M2_CIBERSORT-ABS	0.424515	1.35868e-21	8.15209e-19
XRCC6	KIRC (n=533)	Neutrophil_MCPCOUNTER	0.424466	1.37479e-21	2.18592e-19
NCL	KIRC (n=533)	Neutrophil_MCPCOUNTER	0.424366	1.40795e-21	1.11932e-19
PRDX3	KIRC (n=533)	Neutrophil_MCPCOUNTER	0.423932	1.56235e-21	1.8631e-19
ARPC2	KIRC (n=533)	Macrophage/Monocyte_MCPCOUNTER	0.422459	2.22132e-21	5.29784e-20
ARPC2	KIRC (n=533)	Monocyte_MCPCOUNTER	0.422459	2.22132e-21	5.29784e-20
ACTR3	KIRC (n=533)	Macrophage/Monocyte_MCPCOUNTER	0.422163	2.3838e-21	4.7378e-20
ACTR3	KIRC (n=533)	Monocyte_MCPCOUNTER	0.422163	2.3838e-21	4.7378e-20
ENO1	KIRC (n=533)	Neutrophil_QUANTISEQ	0.420913	3.20869e-21	3.06109e-19
ACAA2	KIRC (n=533)	T cell CD4+ (non-regulatory)_QUANTISEQ	0.420593	3.46129e-21	2.18061e-18
VCL	KIRC (n=533)	B cell naive_CIBERSORT-ABS	0.419518	4.46312e-21	4.71868e-19
P4HB	KIRC (n=533)	Macrophage M1_QUANTISEQ	0.419395	4.59442e-21	5.5133e-19
B2M	KIRC (n=533)	T cell gamma delta_CIBERSORT-ABS	0.418855	5.21801e-21	1.21754e-19
PSMA6	KIRC (n=533)	Common lymphoid progenitor_XCELL	0.417869	6.57929e-21	2.63172e-19
NAP1L1	KIRC (n=533)	Cancer associated fibroblast_EPIC	0.417865	6.58448e-21	2.23872e-18
INHBA	KIRC (n=533)	T cell regulatory (Tregs)_QUANTISEQ	0.417462	7.23865e-21	5.79092e-19
EZR	KIRC (n=533)	Neutrophil_QUANTISEQ	0.41721	7.67762e-21	1.83111e-18
ACTN1	KIRC (n=533)	Endothelial cell_MCPCOUNTER	0.416984	8.09492e-21	2.02373e-19
NAP1L1	KIRC (n=533)	T cell regulatory (Tregs)_QUANTISEQ	0.416785	8.48206e-21	6.78565e-19
INHBA	KIRC (n=533)	T cell CD4+ memory resting_CIBERSORT-ABS	0.41633	9.43319e-21	5.94291e-19
LTA4H	KIRC (n=533)	Endothelial cell_MCPCOUNTER	0.415606	1.11682e-20	7.44545e-19
TGFBI	KIRC (n=533)	Cancer associated fibroblast_MCPCOUNTER	0.415131	1.24734e-20	1.97254e-19
GLUD1	KIRC (n=533)	Neutrophil_QUANTISEQ	0.414674	1.38715e-20	1.65418e-18
XRCC5	KIRC (n=533)	Myeloid dendritic cell_MCPCOUNTER	0.414554	1.4263e-20	2.83834e-18
STC2	KIRC (n=533)	Endothelial cell_EPIC	0.414189	1.55222e-20	2.82221e-19
XRCC6	KIRC (n=533)	Myeloid dendritic cell_MCPCOUNTER	0.414123	1.57615e-20	3.13654e-18
LTA4H	KIRC (n=533)	Neutrophil_QUANTISEQ	0.412915	2.08418e-20	1.98831e-18
LTA4H	KIRC (n=533)	Neutrophil_MCPCOUNTER	0.411008	3.23247e-20	2.56981e-18
LDHB	KIRC (n=533)	T cell CD4+_EPIC	0.410952	3.27407e-20	5.15666e-18
FN1	KIRC (n=533)	Neutrophil_TIMER	0.410773	3.41137e-20	1.25171e-18
PLOD2	KIRC (n=533)	Cancer associated fibroblast_TIDE	0.410679	3.48611e-20	1.31697e-18
XRCC5	KIRC (n=533)	Neutrophil_MCPCOUNTER	0.409193	4.89599e-20	2.59487e-18
FN1	KIRC (n=533)	T cell regulatory (Tregs)_QUANTISEQ	0.408065	6.32772e-20	1.68739e-18
NPEPPS	KIRC (n=533)	Neutrophil_MCPCOUNTER	0.407789	6.73656e-20	2.92122e-18
PSMA5	KIRC (n=533)	Macrophage_XCELL	0.407563	7.09172e-20	5.31879e-18
ACTN1	KIRC (n=533)	T cell CD4+ memory resting_CIBERSORT-ABS	0.405729	1.07332e-19	7.21761e-18
NAP1L1	KIRC (n=533)	Cancer associated fibroblast_MCPCOUNTER	0.405388	1.15898e-19	2.62703e-17
DPYSL2	KIRC (n=533)	Hematopoietic stem cell_XCELL	0.405326	1.17551e-19	2.50776e-18
SET	KIRC (n=533)	Neutrophil_QUANTISEQ	0.405254	1.1945e-19	9.49625e-18
GNS	KIRC (n=533)	Macrophage/Monocyte_MCPCOUNTER	0.404657	1.36615e-19	2.24709e-18
GNS	KIRC (n=533)	Monocyte_MCPCOUNTER	0.404657	1.36615e-19	2.24709e-18
GNS	KIRC (n=533)	Macrophage/Monocyte_MCPCOUNTER	0.404657	1.36615e-19	1.82154e-18
SPTAN1	KIRC (n=533)	Myeloid dendritic cell_QUANTISEQ	0.402847	2.04865e-19	8.15363e-17
UGP2	KIRC (n=533)	Macrophage_TIMER	0.402165	2.38457e-19	4.76913e-17
RPL5	KIRC (n=533)	Common lymphoid progenitor_XCELL	0.40203	2.45748e-19	8.19159e-18
HEXB	KIRC (n=533)	Macrophage_TIMER	0.401973	2.48872e-19	7.46615e-18
YWHAG	KIRC (n=533)	Macrophage M2_CIBERSORT-ABS	0.401737	2.62307e-19	1.9673e-17
YWHAG	KIRC (n=533)	Neutrophil_TIMER	0.400941	3.12985e-19	1.65882e-17
B2M	KIRC (n=533)	Macrophage/Monocyte_MCPCOUNTER	0.400673	3.32172e-19	2.93418e-18
B2M	KIRC (n=533)	Monocyte_MCPCOUNTER	0.400673	3.32172e-19	2.93418e-18
B2M	KIRC (n=533)	Macrophage/Monocyte_MCPCOUNTER	0.400673	3.32172e-19	1.60728e-18
VCL	KIRC (n=533)	Granulocyte-monocyte progenitor_XCELL	0.400518	3.43728e-19	2.19986e-17
DPYSL2	KIRC (n=533)	T cell CD4+ memory resting_CIBERSORT-ABS	0.40031	3.59981e-19	1.61991e-17
FN1	KIRC (n=533)	Macrophage_TIMER	0.4002	3.68837e-19	5.2691e-18
ACAA2	KIRC (n=533)	T cell NK_XCELL	-0.436079	8.0222e-23	2.24622e-20
ACTR3	KIRC (n=533)	T cell CD4+ Th1_XCELL	-0.466922	2.43839e-26	8.0852e-25
APEH	KIRC (n=533)	NK cell_EPIC	-0.430753	2.99322e-22	1.0177e-19
APEH	KIRC (n=533)	T cell NK_XCELL	-0.424494	1.36564e-21	3.8238e-19
ATP6AP2	KIRC (n=533)	T cell CD4+ Th1_XCELL	-0.536749	9.30957e-36	1.95501e-33
ATP6AP2	KIRC (n=533)	T cell NK_XCELL	-0.516194	9.34799e-33	8.72479e-31
B2M	KIRC (n=533)	MDSC_TIDE	-0.517903	5.35698e-33	3.74989e-31
B2M	KIRC (n=533)	Macrophage M2_TIDE	-0.445459	7.45331e-24	4.65832e-23
CAPN2	KIRC (n=533)	T cell CD4+ Th1_XCELL	-0.516869	7.50422e-33	1.57589e-30
CAPZA2	KIRC (n=533)	T cell CD4+ Th1_XCELL	-0.608033	6.03547e-48	9.50587e-46
CAPZA2	KIRC (n=533)	T cell NK_XCELL	-0.588224	2.97443e-44	8.32841e-42
CAPZA2	KIRC (n=533)	NK cell_EPIC	-0.428137	5.66614e-22	6.42163e-20
CAPZA2	KIRC (n=533)	T cell regulatory (Tregs)_CIBERSORT	-0.41287	2.10605e-20	1.68484e-18
CRYZ	KIRC (n=533)	Cancer associated fibroblast_MCPCOUNTER	-0.435435	9.41985e-23	3.20275e-20
CRYZ	KIRC (n=533)	T cell NK_XCELL	-0.4174	7.34319e-21	2.05609e-18
DPYSL2	KIRC (n=533)	T cell CD4+ Th1_XCELL	-0.480405	5.41488e-28	4.87339e-26
EIF6	KIRC (n=533)	B cell_QUANTISEQ	-0.469209	1.29369e-26	7.76214e-24
FH	KIRC (n=533)	T cell NK_XCELL	-0.519831	2.84718e-33	7.97211e-31
FN1	KIRC (n=533)	B cell plasma_XCELL	-0.423669	1.66415e-21	1.99698e-19
FUCA1	KIRC (n=533)	T cell CD4+ Th1_XCELL	-0.444363	9.87651e-24	6.91356e-22
GANAB	KIRC (n=533)	T cell CD4+ Th1_XCELL	-0.456136	4.55064e-25	1.43345e-22
GLUD1	KIRC (n=533)	T cell NK_XCELL	-0.481196	4.30727e-28	3.01509e-26
GNS	KIRC (n=533)	T cell CD4+ Th1_XCELL	-0.615453	2.13514e-49	4.4838e-47
GNS	KIRC (n=533)	T cell NK_XCELL	-0.461783	9.96202e-26	5.57873e-24
GSN	KIRC (n=533)	B cell_XCELL	-0.583843	1.80362e-43	1.08217e-40
GSN	KIRC (n=533)	B cell plasma_XCELL	-0.5532	2.59074e-38	7.77222e-36
GSN	KIRC (n=533)	T cell CD4+ Th2_XCELL	-0.471403	7.01037e-27	2.20827e-24
GSN	KIRC (n=533)	Macrophage_XCELL	-0.423822	1.60435e-21	1.06956e-19
GSR	KIRC (n=533)	T cell CD4+ Th1_XCELL	-0.50533	2.99557e-31	4.71803e-29
GSR	KIRC (n=533)	T cell NK_XCELL	-0.480997	4.56332e-28	6.38865e-26
GSR	KIRC (n=533)	NK cell_EPIC	-0.470356	9.39664e-27	6.38972e-24
HEXB	KIRC (n=533)	T cell CD4+ Th1_XCELL	-0.427685	6.32326e-22	1.99183e-19
HSPB1	KIRC (n=533)	T cell CD4+_EPIC	-0.429383	4.18423e-22	6.59016e-20
HSPB1	KIRC (n=533)	Common lymphoid progenitor_XCELL	-0.41187	2.65197e-20	5.30395e-18
HSPH1	KIRC (n=533)	NK cell_EPIC	-0.420313	3.69813e-21	6.28681e-19
INHBA	KIRC (n=533)	B cell plasma_XCELL	-0.414503	1.44341e-20	2.88682e-18
LDHB	KIRC (n=533)	T cell NK_XCELL	-0.443701	1.17023e-23	1.34786e-21
LTA4H	KIRC (n=533)	T cell CD4+ Th1_XCELL	-0.456795	3.81703e-25	8.01576e-23
LTA4H	KIRC (n=533)	T cell NK_XCELL	-0.429995	3.60316e-22	5.04442e-20
NCL	KIRC (n=533)	T cell CD4+ Th1_XCELL	-0.413652	1.75777e-20	1.38424e-18
NPEPPS	KIRC (n=533)	T cell CD4+ Th1_XCELL	-0.656142	4.30885e-58	2.71458e-55
NPEPPS	KIRC (n=533)	NK cell_EPIC	-0.473248	4.17298e-27	9.45874e-25
NPEPPS	KIRC (n=533)	T cell NK_XCELL	-0.47099	7.86885e-27	1.10164e-24
PDIA6	KIRC (n=533)	T cell CD4+ Th1_XCELL	-0.42541	1.09559e-21	1.38044e-19
PRDX3	KIRC (n=533)	T cell NK_XCELL	-0.590643	1.08693e-44	1.52171e-42
RPL5	KIRC (n=533)	B cell_XCELL	-0.406955	8.13802e-20	4.88281e-17
RPL5	KIRC (n=533)	B cell plasma_XCELL	-0.403172	1.90495e-19	5.71486e-17
SET	KIRC (n=533)	T cell NK_XCELL	-0.400957	3.11888e-19	1.24755e-17
SPARC	KIRC (n=533)	B cell plasma_XCELL	-0.621198	1.51022e-50	4.53067e-48
SPARC	KIRC (n=533)	B cell_XCELL	-0.517795	5.5487e-33	8.32305e-31
SPARC	KIRC (n=533)	Class-switched memory B cell_XCELL	-0.448195	3.67467e-24	3.14971e-22
TLN	KIRC (n=533)	T cell CD4+ Th1_XCELL	-0.411258	3.0521e-20	1.13107e-18
TLN1	KIRC (n=533)	B cell plasma_XCELL	-0.42776	6.21007e-22	1.86302e-19
UGP2	KIRC (n=533)	T cell CD4+ Th1_XCELL	-0.526726	2.87284e-34	6.03296e-32
UGP2	KIRC (n=533)	T cell NK_XCELL	-0.468881	1.41707e-26	9.9195e-25
VCL	KIRC (n=533)	B cell plasma_XCELL	-0.583812	1.82679e-43	1.09607e-40
VCL	KIRC (n=533)	T cell CD4+ Th1_XCELL	-0.450451	2.04175e-24	2.14383e-22
VCL	KIRC (n=533)	B cell_XCELL	-0.419282	4.71868e-21	4.71868e-19
XRCC5	KIRC (n=533)	T cell CD4+ Th1_XCELL	-0.509174	8.90928e-32	9.35475e-30
XRCC5	KIRC (n=533)	T cell NK_XCELL	-0.496762	4.22999e-30	3.94799e-28
XRCC6	KIRC (n=533)	T cell CD4+ Th1_XCELL	-0.43443	1.20908e-22	3.80859e-20
YWHAG	KIRC (n=533)	T cell CD4+ Th1_XCELL	-0.50017	1.48871e-30	2.34472e-28
